# Supplementary material for: Physiological and Biochemical Traits of Two Major Arabidopsis Accessions, Col-0 and Ws, Under Salinity
Source: Front Plant Sci. 2021 Jun 21;12:639154. doi: 10.3389/fpls.2021.639154 (PMC8256802; doi:10.3389/fpls.2021.639154)
Supplement: Supplementary Table 1 — Quantification of amino acids, carbohydrates, and organic acids in Ws and Col-0 control and salt-treated plants. [file Table_1.XLSX]

## Sheet: Table S1
	Ws T48	Ws T72	Ws T96	Col-0 T48	Col-0 T72	Col-0 T96
Serine	4.4 ± 0.4 bc	5.1 ± 0.5 a	4.1 ± 0.5 cd	4.7 ± 0.5 ab	3.8 ± 0.8 cd	3.5 ± 0.8 d
Glycine3TMS	3.3 ± 0.4 ab	4.1 ± 1.2 a	2.44 ± 1.1 b	3.22 ± 0.9 ab	0.6 ± 0.9 c	2.4 ± 0.8 bc
Phenylalanine	2.1 ± 0.4 bc	3.8 ± 1.8 a	2.3 ± 0.4 bc	2.7 ± 0.9 ab	1.8 ± 0.5 c	2.1 ± 0.2 bc
Alanine	1.6 ± 0.4 a	1.1 ± 0.6 ab	0.9 ± 0.6 ab	1.7 ± 1.2 a	0.1 ± 0.6 b	0.7 ± 0.9 ab
Valine2TMS	2.2 ± 0.4 b	3.9 ± 0.6 a	3.3 ± 0.7 a	3.2 ± 0.5 a	2.4 ± 0.6 b	3.3 ± 0.9 a
Glutamate	0.8 ± 0.1 b	1.3 ± 0.2 a	1.7 ± 0.2 a	2.0 ± 1.1 a	1.6 ± 0.6 a	1.1 ± 0.3 ab
Glutamine	1.1 ± 0.6 a	1.5 ± 0.8 a	0.6 ± 1.3 a	1.9 ± 1.7 a	1.8 ± 0.3 a	1.7 ± 0.6 a
GABA	1.7 ± 0.9 ab	2.6 ± 0.5 a	0.3 ± 0.7 c	1.6 ± 0.9 b	0.9 ± 1.4 bc	-0.5 ± 0.9 c
Proline	7.3 ± 0.4 d	9.7 ± 0.5 a	8.7 ± 0.9 bc	9.0 ± 0.5 ab	7.7 ± 1.2 cd	8.8 ± 1.3 abc
Aspartate	-0.6 ± 0.2 c	0.2 ± 0.3 b	0.1 ± 0.6 b	0.5 ± 0.7 ab	0.8 ± 0.2 a	0.0 ± 0.4 b
Methionine	1.0 ± 0.4 c	1.9 ± 0.5 a	1.1 ± 0.3 bc	1.9 ± 0.6 a	2.1 ± 0.9 a	1.7 ± 0.5 ab
Threonine	2.1 ± 0.2 c	3.5 ± 0.2 ab	2.0 ± 0.5 c	3.8 ± 0.5 a	2.9 ± 0.5 b	2.8 ± 0.9 bc
Isoleucine	3.6 ± 0.5 b	4.7 ± 0.1 a	5.0 ± 0.5 a	3.9 ± 0.7 b	3.6 ± 0.6 b	5.0 ± 0.7 a
Leucine	3.3 ± 0.4 b	4.3 ± 0.4 a	3.7 ± 0.4 ab	4.0 ± 0.8 a	3.1 ± 0.6 b	3.8 ± 0.8 ab
Putrescine	-1.5 ± 0.3 c	-1.0 ± 0.1 b	-0.8 ± 0.3 b	0.1 ± 0.4 a	0.0 ± 0.9 a	0.2 ± 0.4 a
Spermidine	-1.2 ± 0.3 ab	-0.8 ± 0.7 a	-0.9 ± 0.5 ab	-1.2 ± 0.5 ab	-1.5 ± 0.4 b	-0.8 ± 0.6 a
Sucrose	3.8 ± 0.4 a	4.4 ± 0.5 a	3.9 ± 0.6 a	4.4 ± 0.5 a	4.1 ± 0.7 a	4.0 ± 0.3 a
Fructose	0.5 ± 0.5 a	0.3 ± 1.5 a	0.5 ± 0.4 a	0.6 ± 0.3 a	0.2 ± 1.3 a	-0.1 ± 0.6 a
Glucose	-0.6 ± 0.1 b	-1.0 ± 1.7 ab	-0.5 ± 0.1 ab	0.5 ± 1.2 a	0.3 ± 1.1 ab	-0.3 ± 0.8 ab
G6P1	-1.1 ± 0.8 b	1.9 ± 1.8 a	0.7 ± 0.6 a	0.6 ± 1.3 a	1.0 ± 0.7 a	1.0 ± 0.5 a
Myo-inositol	0.4 ± 0.3 d	1.2 ± 0.4 abc	0.9 ± 0.3 bcd	1.2 ± 0.5 ab	2.0 ± 0.8 a	0.5 ± 0.7 cd
Galactinol	2.5 ± 0.3 bc	3.0 ± 0.9 ab	1.5 ± 1.0 c	3.9 ± 1.2 a	4.1 ± 1.3 a	2.5 ± 0.6 bc
Raffinose	4.2 ± 0.2 abc	4.0 ± 0.6 cd	2.80 ± 1.0 d	5.1 ± 1.1 ab	5.3 ± 1.0 a	4.0 ± 0.6 bcd
Trehalose-Maltose	1.8 ± 1.1 b	1.5 ± 1.2 b	2.3 ± 1.6 ab	1.7 ± 1.1 ab	3.1 ± 1.1 a	2.2 ± 1.1 b
F6P	-0.7 ± 0.7 e	2.5 ± 1.6 a	0.5 ± 0.5 cd	0.1 ± 0.2 de	1.2 ± 0.4 ab	1.0 ± 0.3 bc
Glycerate	-0.1 ± 0.4 ab	0.2 ± 0.8 a	-0.2 ± 0.6 abc	-0.6 ± 0.5 bc	-0.8 ± 0.5 c	-0.2 ± 0.5 abc
Glucuronic acid	-1.2 ± 0.5 b	-0.4 ± 0.8 ab	-0.4 ± 0.3 a	-0.0 ± 0.8 a	-0.2 ± 1.0 a	-0.3 ± 0.7 a
Citrate	0.3 ± 0.6 ab	0.6 ± 0.9 ab	0.7 ± 0.5 a	0.4 ± 0.9 ab	0.6 ± 0.4 a	-0.4 ± 0.4 b
Succinate	-0.7 ± 0.2 b	0.0 ± 0.5 a	-0.6 ± 0.1 b	-0.1 ± 0.4 a	-0.2 ± 0.3 a	-0.8 ± 0.3 b
Fumarate	1.1 ± 0.5 ab	0.7 ± 0.7 bc	0.2 ± 0.5 c	1.3 ± 0.6 a	1.1 ± 0.2 ab	0.4 ± 0.2 c
Malate	1.0 ± 0.7 b	1.6 ± 0.6 ab	1.2 ± 0.2 ab	1.7 ± 0.5 a	1.5 ± 0.4 ab	1.2 ± 0.2 ab
Threonate	0.4 ± 0.5 c	1.2 ± 0.4 a	1.1 ± 0.1 ab	0.6 ± 0.6 bc	1.0 ± 0.5 ab	0.6 ± 0.6 bc
Sinapic acid	-0.2 ± 0.3 c	0.8 ± 0.5 ab	1.2 ± 0.2 ab	0.7 ± 0.5 b	0.9 ± 0.5 ab	1.5 ± 0.7 a
