# Supplementary material for: Physiological and Biochemical Traits of Two Major Arabidopsis Accessions, Col-0 and Ws, Under Salinity
Source: Front Plant Sci. 2021 Jun 21;12:639154. doi: 10.3389/fpls.2021.639154 (PMC8256802; doi:10.3389/fpls.2021.639154)
Supplement: Supplementary Table 3 — Differentially accumulated proteins identified in shoots of Ws salt-treated plants vs. control plants with a fold change >1.7 or <0.6 at a p < 0.05. [file Table_3.XLSX]

## Sheet: Photosynthesis Ws - DAPs
Proteins related to photosynthesis and differentially accumulated (DAPs) in Ws upon salt stress
over-accumulated proteins
under-accumulated proteins
bother under- and over-accumulated
Accession	Abundance ratio			Abundance ratio - p-value			Accession	Annotation according to Uniprot (https://www.uniprot.org/)	Annotation using ProtAnnDB (http://www.polebio.lrsv.ups-tlse.fr/ProtAnnDB/)
	150 mM, Ws, 48 h/ 0 mM, Ws, 48 h	150 mM, Ws, 72 h/ 0 mM, Ws, 72 h	150 mM, Ws, 96 h/ 0 mM, Ws, 96 h	150 mM, Ws, 48 h/ 0 mM, Ws, 48 h	150 mM, Ws, 72 h/ 0 mM, Ws, 72 h	150 mM, Ws, 96 h/ 0 mM, Ws, 96 h	The proteins also found as DAPs in Col-0 are in italics.		TargetP	SignalP	Predotar	Nb TM domains (tmhmm)	GPI anchor (aramemnon)	GPI anchor (GPI-SOM)	GPI anchor (predGPI)	Pfam	Interpro	Prosite
AT1G34000.1	0.948	2.071	1.646	0.826298	0.00332274	0.0678022	AT1G34000.1	Light-harvesting complex-like protein OHP2, chloroplastic (OHP2)	Chloroplastic	Non-secretory protein	plastid	0	No	No	not probable		IPR023329 Chlorophyll a/b binding domain superfamily	PS00004 CAMP_PHOSPHO_SITE cAMP- and cGMP-dependent protein kinase phosphorylation site. , PS00005 PKC_PHOSPHO_SITE Protein kinase C phosphorylation site. , PS00006 CK2_PHOSPHO_SITE Casein kinase II phosphorylation site. , PS00007 TYR_PHOSPHO_SITE Tyrosine kinase phosphorylation site. , PS50099 PRO_RICH Proline-rich region profile. , PS00017 ATP_GTP_A ATP/GTP-binding site motif A (P-loop).
AT1G03600.1	0.733	2.318	1.665	0.187791	0.00143318	0.0615744	AT1G03600.1	Photosystem II repair protein PSB27-H1, chloroplastic (PSB27-1)	Chloroplastic	Non-secretory protein	plastid	0	No	No	not probable	PF13326 Photosystem II Pbs27	IPR025585 Photosystem II Pbs27	PS00003 SULFATION Tyrosine sulfation site. , PS00005 PKC_PHOSPHO_SITE Protein kinase C phosphorylation site. , PS00006 CK2_PHOSPHO_SITE Casein kinase II phosphorylation site. , PS00029 LEUCINE_ZIPPER Leucine zipper pattern.
AT4G28660.1	2.119	0.604	0.872	0.000452929	0.0731691	0.602256	AT4G28660.1	Photosystem II reaction center Psb28 protein (PSB28)	Chloroplastic	Non-secretory protein	plastid	0	No	No	not probable	PF03912 Psb28 protein	IPR005610 Photosystem II Psb28, class 1	PS00001 ASN_GLYCOSYLATION N-glycosylation site. , PS00005 PKC_PHOSPHO_SITE Protein kinase C phosphorylation site. , PS00006 CK2_PHOSPHO_SITE Casein kinase II phosphorylation site. , PS00008 MYRISTYL N-myristoylation site.
AT5G51545.1	0.682	1.726	0.997	0.135486	0.0440137	0.848971	AT5G51545.1	LOW PSII ACCUMULATION 2, chloroplastic (LPA2)	Chloroplastic	Non-secretory protein	plastid	2	No	No	not probable			PS00001 ASN_GLYCOSYLATION N-glycosylation site. , PS00004 CAMP_PHOSPHO_SITE cAMP- and cGMP-dependent protein kinase phosphorylation site. , PS00005 PKC_PHOSPHO_SITE Protein kinase C phosphorylation site. , PS00006 CK2_PHOSPHO_SITE Casein kinase II phosphorylation site. , PS00008 MYRISTYL N-myristoylation site. , PS00009 AMIDATION Amidation site. , PS00015 NUCLEAR Bipartite nuclear targeting seque…
AT1G44575.1	1.046	2.072	1.792	0.787765	0.0173003	0.0323001	AT1G44575.1	Photosystem II 22 kDa protein, chloroplastic (PSBS)	Chloroplastic	Non-secretory protein	plastid	0	No	No	not probable	PF00504 Chlorophyll A-B binding protein	IPR022796 Chlorophyll A-B binding protein, IPR023329 Chlorophyll a/b binding domain superfamily	PS00004 CAMP_PHOSPHO_SITE cAMP- and cGMP-dependent protein kinase phosphorylation site. , PS00005 PKC_PHOSPHO_SITE Protein kinase C phosphorylation site. , PS00006 CK2_PHOSPHO_SITE Casein kinase II phosphorylation site. , PS00008 MYRISTYL N-myristoylation site.
AT4G21280.1	0.933	1.945	1.298	0.80624	0.0296139	0.343314	AT4G21280.1	Oxygen-evolving enhancer protein 3-1, chloroplastic (PSBQ1)	Chloroplastic	Non-secretory protein	plastid	0	No	No	not probable	PF05757 Oxygen evolving enhancer protein 3 (PsbQ)	IPR008797 Oxygen-evolving enhancer protein 3, IPR023222 PsbQ-like domain superfamily	PS00001 ASN_GLYCOSYLATION N-glycosylation site. , PS00004 CAMP_PHOSPHO_SITE cAMP- and cGMP-dependent protein kinase phosphorylation site. , PS00005 PKC_PHOSPHO_SITE Protein kinase C phosphorylation site. , PS00006 CK2_PHOSPHO_SITE Casein kinase II phosphorylation site. , PS00008 MYRISTYL N-myristoylation site.
AT4G05180.1	0.658	2.397	1.424	0.0551742	0.00434712	0.196635	AT4G05180.1	Oxygen-evolving enhancer protein 3-2, chloroplastic (PSBQ2)	Chloroplastic	Non-secretory protein	plastid	0	No	No	not probable	PF05757 Oxygen evolving enhancer protein 3 (PsbQ)	IPR008797 Oxygen-evolving enhancer protein 3, IPR023222 PsbQ-like domain superfamily	PS00001 ASN_GLYCOSYLATION N-glycosylation site. , PS00003 SULFATION Tyrosine sulfation site. , PS00005 PKC_PHOSPHO_SITE Protein kinase C phosphorylation site. , PS00006 CK2_PHOSPHO_SITE Casein kinase II phosphorylation site. , PS00007 TYR_PHOSPHO_SITE Tyrosine kinase phosphorylation site. , PS00008 MYRISTYL N-myristoylation site.
AT1G55670.1	1.422	1.921	1.904	0.100441	0.0327612	0.0180334	AT1G55670.1	Photosystem I reaction center subunit V, chloroplastic (PSAG)	Chloroplastic	Signal peptide	plastid	2	No	No	not probable	PF01241 Photosystem I psaG / psaK	IPR000549 Photosystem I PsaG/PsaK protein, IPR016370 Photosystem I PsaG/PsaK, plant, IPR017494 Photosystem I PsaG, plant, IPR023618 Photosystem I PsaG/PsaK domain, chloroplastic	PS00004 CAMP_PHOSPHO_SITE cAMP- and cGMP-dependent protein kinase phosphorylation site. , PS00005 PKC_PHOSPHO_SITE Protein kinase C phosphorylation site. , PS00006 CK2_PHOSPHO_SITE Casein kinase II phosphorylation site. , PS00008 MYRISTYL N-myristoylation site. , PS00009 AMIDATION Amidation site. , PS01026 PHOTOSYSTEM_I_PSAGK Photosystem I psaG and psaK proteins signature.
AT1G30380.1	1.06	1.546	1.693	0.755914	0.0979741	0.0535702	AT1G30380.1	Photosystem I reaction center subunit psaK, chloroplastic (PSAK)	Chloroplastic	Non-secretory protein	plastid	2	No	No	not probable	PF01241 Photosystem I psaG / psaK	IPR000549 Photosystem I PsaG/PsaK protein, IPR016370 Photosystem I PsaG/PsaK, plant, IPR017493 Photosystem I reaction centre subunit psaK, chloroplastic, IPR023618 Photosystem I PsaG/PsaK domain, chloroplastic	PS00004 CAMP_PHOSPHO_SITE cAMP- and cGMP-dependent protein kinase phosphorylation site. , PS00006 CK2_PHOSPHO_SITE Casein kinase II phosphorylation site. , PS00008 MYRISTYL N-myristoylation site. , PS01026 PHOTOSYSTEM_I_PSAGK Photosystem I psaG and psaK proteins signature.
AT4G28750.1	1.705	1.411	1.518	0.0182569	0.171424	0.12694	AT4G28750.1	Photosystem I reaction center subunit IV A, chloroplastic (PSAE1)	Chloroplastic	Signal peptide	plastid	0	No	No	not probable	PF02427 Photosystem I reaction centre subunit IV / PsaE	IPR003375 Photosystem I PsaE, reaction centre subunit IV, IPR008990 Electron transport accessory-like domain superfamily	PS00001 ASN_GLYCOSYLATION N-glycosylation site. , PS00004 CAMP_PHOSPHO_SITE cAMP- and cGMP-dependent protein kinase phosphorylation site. , PS00005 PKC_PHOSPHO_SITE Protein kinase C phosphorylation site. , PS00006 CK2_PHOSPHO_SITE Casein kinase II phosphorylation site. , PS00008 MYRISTYL N-myristoylation site.
ATCG00580.1	1.692	1.647	2.429	0.0138963	0.0648864	0.00110055	ATCG00580.1	Cytochrome b559 subunit alpha (psbE)	_	Signal anchor	none	1	No	No	not probable	PF00283 Cytochrome b559, alpha (gene psbE) and beta (gene psbF)subunits, PF00284 Lumenal portion of Cytochrome b559, alpha (gene psbE) subunit	IPR006216 Photosystem II cytochrome b559, conserved site, IPR006217 Photosystem II cytochrome b559, alpha subunit, IPR013081 Photosystem II cytochrome b559, N-terminal, IPR013082 Photosystem II cytochrome b559, alpha subunit, lumenal region	PS00005 PKC_PHOSPHO_SITE Protein kinase C phosphorylation site. , PS00006 CK2_PHOSPHO_SITE Casein kinase II phosphorylation site. , PS00537 CYTOCHROME_B559 Cytochrome b559 subunits heme-binding site signature.
ATCG00570.1	1.11	1.807	1.969	0.691612	0.0248096	0.00924311	ATCG00570.1	Cytochrome b559 subunit beta (psbF)	Signal peptide	Non-secretory protein		1	No	No	nd	PF00283 Cytochrome b559, alpha (gene psbE) and beta (gene psbF)subunits	IPR006216 Photosystem II cytochrome b559, conserved site, IPR006241 Photosystem II cytochrome b559, beta subunit, IPR013081 Photosystem II cytochrome b559, N-terminal	PS00005 PKC_PHOSPHO_SITE Protein kinase C phosphorylation site. , PS00008 MYRISTYL N-myristoylation site. , PS00537 CYTOCHROME_B559 Cytochrome b559 subunits heme-binding site signature.
AT1G76100.1	1.954	0.88	0.909	0.00417515	0.556484	0.714055	AT1G76100.1	Plastocyanin minor isoform, chloroplastic (PETE, AtPC02)	Chloroplastic	Non-secretory protein	plastid	1	No	No	not probable	PF00127 Copper binding proteins, plastocyanin/azurin family	IPR000923 Blue (type 1) copper domain, IPR001235 Blue (type 1) copper protein, plastocyanin-type, IPR002387 Plastocyanin, IPR008972 Cupredoxin, IPR028871 Blue (type 1) copper protein, binding site	PS00005 PKC_PHOSPHO_SITE Protein kinase C phosphorylation site. , PS00006 CK2_PHOSPHO_SITE Casein kinase II phosphorylation site. , PS00008 MYRISTYL N-myristoylation site. , PS00196 COPPER_BLUE Type-1 copper (blue) proteins signature.
AT1G20340.1	1.69	0.746	0.788	0.0125829	0.332701	0.372175	AT1G20340.1	Plastocyanin major isoform, chloroplastic (DRT112, AtPC01)	Chloroplastic	Signal peptide	plastid	1	No	No	not probable	PF00127 Copper binding proteins, plastocyanin/azurin family	IPR000923 Blue (type 1) copper domain, IPR001235 Blue (type 1) copper protein, plastocyanin-type, IPR002387 Plastocyanin, IPR008972 Cupredoxin, IPR028871 Blue (type 1) copper protein, binding site	PS00005 PKC_PHOSPHO_SITE Protein kinase C phosphorylation site. , PS00006 CK2_PHOSPHO_SITE Casein kinase II phosphorylation site. , PS00008 MYRISTYL N-myristoylation site. , PS00196 COPPER_BLUE Type-1 copper (blue) proteins signature.
AT4G23890.1	0.642	1.771	1.055	0.0644488	0.0226609	0.855865	AT4G23890.1	NAD(P)H-quinone oxidoreductase subunit S, chloroplastic (ndhS)	Chloroplastic	Non-secretory protein	plastid	0	No	No	not probable	PF11623 NAD(P)H dehydrogenase subunit S	IPR021659 NADH dehydrogenase-like complex, subunit S	PS00001 ASN_GLYCOSYLATION N-glycosylation site. , PS00005 PKC_PHOSPHO_SITE Protein kinase C phosphorylation site. , PS00006 CK2_PHOSPHO_SITE Casein kinase II phosphorylation site. , PS00008 MYRISTYL N-myristoylation site. , PS50099 PRO_RICH Proline-rich region profile.
AT2G27510.1	2.111	0.453	0.545	0.00207135	0.000592245	0.00944603	AT2G27510.1	Ferredoxin-3, chloroplastic (FD3)	Chloroplastic	Non-secretory protein	plastid	0	No	No	not probable	PF00111 2Fe-2S iron-sulfur cluster binding domain	IPR001041 2Fe-2S ferredoxin-type iron-sulfur binding domain, IPR006058 2Fe-2S ferredoxin, iron-sulphur binding site, IPR010241 Ferredoxin [2Fe-2S], plant, IPR012675 Beta-grasp domain superfamily	PS00001 ASN_GLYCOSYLATION N-glycosylation site. , PS00003 SULFATION Tyrosine sulfation site. , PS00004 CAMP_PHOSPHO_SITE cAMP- and cGMP-dependent protein kinase phosphorylation site. , PS00005 PKC_PHOSPHO_SITE Protein kinase C phosphorylation site. , PS00006 CK2_PHOSPHO_SITE Casein kinase II phosphorylation site. , PS00008 MYRISTYL N-myristoylation site. , PS00197 2FE2S_FER_1 2Fe-2S ferredoxins, …
AT3G44880.1	1.588	1.854	2.242	0.0336182	0.0257388	0.00194249	AT3G44880.1	Pheophorbide a oxygenase, chloroplastic (PAO)	Chloroplastic	Signal peptide	plastid	0	No	No	not probable	PF00355 Rieske [2Fe-2S] domain, PF08417 Pheophorbide a oxygenase	IPR013626 Pheophorbide a oxygenase, IPR017941 Rieske [2Fe-2S] iron-sulphur domain	PS00001 ASN_GLYCOSYLATION N-glycosylation site. , PS00003 SULFATION Tyrosine sulfation site. , PS00005 PKC_PHOSPHO_SITE Protein kinase C phosphorylation site. , PS00006 CK2_PHOSPHO_SITE Casein kinase II phosphorylation site. , PS00007 TYR_PHOSPHO_SITE Tyrosine kinase phosphorylation site. , PS00008 MYRISTYL N-myristoylation site. , PS00009 AMIDATION Amidation site.
AT1G52220.1	0.817	3.228	2.238	0.43193	1.6698e-06	0.00306216	AT1G52220.1	Protein CURVATURE THYLAKOID 1C, chloroplastic (CURT1C)	Chloroplastic	Non-secretory protein	plastid	2	No	No	not probable	PF14159 CAAD domains of cyanobacterial aminoacyl-tRNA synthetase	IPR025564 Cyanobacterial aminoacyl-tRNA synthetase, CAAD domain, IPR033344 Protein CURVATURE THYLAKOID 1	PS00001 ASN_GLYCOSYLATION N-glycosylation site. , PS00005 PKC_PHOSPHO_SITE Protein kinase C phosphorylation site. , PS00006 CK2_PHOSPHO_SITE Casein kinase II phosphorylation site. , PS00008 MYRISTYL N-myristoylation site.
AT4G02530.1	0.901	1.741	1.448	0.657259	0.0693098	0.175952	AT4G02530.1	Thylakoid lumenal 16.5 kDa protein, chloroplastic	Chloroplastic	Signal anchor	plastid	0	No	No	not probable			PS00001 ASN_GLYCOSYLATION N-glycosylation site. , PS00005 PKC_PHOSPHO_SITE Protein kinase C phosphorylation site. , PS00006 CK2_PHOSPHO_SITE Casein kinase II phosphorylation site. , PS00008 MYRISTYL N-myristoylation site.
AT4G04020.1	1.902	1.246	1.262	0.00303337	0.463461	0.397646	AT4G04020.1	Probable plastid-lipid-associated protein 1, chloroplastic (PAP1)	Chloroplastic	Non-secretory protein	plastid	0	No	No	not probable	PF04755 PAP_fibrillin	IPR006843 Plastid lipid-associated protein/fibrillin conserved domain	PS00005 PKC_PHOSPHO_SITE Protein kinase C phosphorylation site. , PS00006 CK2_PHOSPHO_SITE Casein kinase II phosphorylation site. , PS00007 TYR_PHOSPHO_SITE Tyrosine kinase phosphorylation site. , PS00008 MYRISTYL N-myristoylation site. , PS00016 RGD Cell attachment sequence.
AT4G22240.1	2.488	1.793	1.913	2.63603e-05	0.0558829	0.0172171	AT4G22240.1	Probable plastid-lipid-associated protein 2, chloroplastic (PAP2)	Chloroplastic	Non-secretory protein	plastid	0	No	No	not probable	PF04755 PAP_fibrillin	IPR006843 Plastid lipid-associated protein/fibrillin conserved domain	PS00001 ASN_GLYCOSYLATION N-glycosylation site. , PS00005 PKC_PHOSPHO_SITE Protein kinase C phosphorylation site. , PS00006 CK2_PHOSPHO_SITE Casein kinase II phosphorylation site. , PS00007 TYR_PHOSPHO_SITE Tyrosine kinase phosphorylation site. , PS00008 MYRISTYL N-myristoylation site. , PS00016 RGD Cell attachment sequence.
AT3G01500.2	1.814	0.567	0.615	0.00741079	0.0237909	0.0702564	AT3G01500.2	Beta carbonic anhydrase 1, chloroplastic (BCA1)	Chloroplastic	Signal peptide	plastid	0	No	No	not probable	PF00484 Carbonic anhydrase	IPR001765 Carbonic anhydrase, IPR015892 Carbonic anhydrase, prokaryotic-like, conserved site	PS00001 ASN_GLYCOSYLATION N-glycosylation site. , PS00005 PKC_PHOSPHO_SITE Protein kinase C phosphorylation site. , PS00006 CK2_PHOSPHO_SITE Casein kinase II phosphorylation site. , PS00008 MYRISTYL N-myristoylation site. , PS50324 SER_RICH Serine-rich region profile. , PS00704 PROK_CO2_ANHYDRASE_1 Prokaryotic-type carbonic anhydrases signature 1. , PS00705 PROK_CO2_ANHYDRASE_2 Prokaryotic-type c…
AT4G39210.1	2.267	2.183	4.333	0.000367497	0.00383277	6.60684e-08	AT4G39210.1	Glucose-1-phosphate adenylyltransferase large subunit 3, chloroplastic (APL3/AGPAse S)
AT3G52180.1	1.263	1.239	2.007	0.295774	0.44806	0.0104873	AT3G52180.1	Dual specificity protein phosphatase (DsPTP1) family protein (SEX4)	_	Non-secretory protein	possibly plastid	0	No	No	not probable	PF00483 Nucleotidyl transferase	IPR005835 Nucleotidyl transferase domain, IPR005836 ADP-glucose pyrophosphorylase, conserved site, IPR011004 Trimeric LpxA-like superfamily, IPR011831 Glucose-1-phosphate adenylyltransferase, IPR029044 Nucleotide-diphospho-sugar transferases	PS00001 ASN_GLYCOSYLATION N-glycosylation site. , PS00003 SULFATION Tyrosine sulfation site. , PS00005 PKC_PHOSPHO_SITE Protein kinase C phosphorylation site. , PS00006 CK2_PHOSPHO_SITE Casein kinase II phosphorylation site. , PS00007 TYR_PHOSPHO_SITE Tyrosine kinase phosphorylation site. , PS00008 MYRISTYL N-myristoylation site. , PS00009 AMIDATION Amidation site. , PS00808 ADP_GLC_PYROPHOSPH_1 …
AT2G40840.1	0.935	1.742	1.746	0.757398	0.0738694	0.0408277	AT2G40840.1	4-alpha-glucanotransferase DPE2 (DPE2)	Chloroplastic	Non-secretory protein	none	0	No	No	not probable	PF00782 Dual specificity phosphatase, catalytic domain, PF16561 Glycogen recognition site of AMP-activated protein kinase	IPR000340 Dual specificity phosphatase, catalytic domain, IPR000387 Tyrosine specific protein phosphatases domain, IPR014756 Immunoglobulin E-set, IPR020422 Dual specificity protein phosphatase domain, IPR029021 Protein-tyrosine phosphatase-like, IPR030079 Phosphoglucan phosphatase DSP4, IPR032640 AMP-activated protein kinase, glycogen-binding domain	PS00001 ASN_GLYCOSYLATION N-glycosylation site. , PS00003 SULFATION Tyrosine sulfation site. , PS00004 CAMP_PHOSPHO_SITE cAMP- and cGMP-dependent protein kinase phosphorylation site. , PS00005 PKC_PHOSPHO_SITE Protein kinase C phosphorylation site. , PS00006 CK2_PHOSPHO_SITE Casein kinase II phosphorylation site. , PS00008 MYRISTYL N-myristoylation site. , PS50056 TYR_PHOSPHATASE_2 Tyrosine speci…
AT1G10760.1	1.237	1.404	1.703	0.304613	0.262789	0.0509551	AT1G10760.1	Alpha-glucan water dikinase 1, chloroplastic (GWD1)	Chloroplastic	Non-secretory protein	plastid	0	No	No	not probable	PF00686 Starch binding domain, PF02446 4-alpha-glucanotransferase	IPR002044 Carbohydrate binding module family 20, IPR003385 Glycoside hydrolase, family 77, IPR013781 Glycoside hydrolase, catalytic domain, IPR013783 Immunoglobulin-like fold, IPR013784 Carbohydrate-binding-like fold, IPR017853 Glycoside hydrolase superfamily	PS00001 ASN_GLYCOSYLATION N-glycosylation site. , PS00003 SULFATION Tyrosine sulfation site. , PS00005 PKC_PHOSPHO_SITE Protein kinase C phosphorylation site. , PS00006 CK2_PHOSPHO_SITE Casein kinase II phosphorylation site. , PS00007 TYR_PHOSPHO_SITE Tyrosine kinase phosphorylation site. , PS00008 MYRISTYL N-myristoylation site. , PS00430 TONB_DEPENDENT_REC_1 TonB-dependent receptor proteins sig…
AT5G20830.2	1.632	2.343	2.075	0.0275915	0.000915962	0.00731028	AT5G20830.2	Sucrose synthase 1 (SUS1)
AT5G20280.1	1.24	1.667	1.918	0.314229	0.0982968	0.0167784	AT5G20280.1	Sucrose-phosphate synthase 1 (SPS1)	_	Non-secretory protein	none	0	No	No	not probable	PF00862 Sucrose synthase, PF00534 Glycosyl transferases group 1	IPR000368 Sucrose synthase, IPR001296 Glycosyl transferase, family 1, IPR012820 Sucrose synthase, plant/cyanobacteria	PS00001 ASN_GLYCOSYLATION N-glycosylation site. , PS00003 SULFATION Tyrosine sulfation site. , PS00004 CAMP_PHOSPHO_SITE cAMP- and cGMP-dependent protein kinase phosphorylation site. , PS00005 PKC_PHOSPHO_SITE Protein kinase C phosphorylation site. , PS00006 CK2_PHOSPHO_SITE Casein kinase II phosphorylation site. , PS00007 TYR_PHOSPHO_SITE Tyrosine kinase phosphorylation site. , PS00008 MYRISTYL …
ATCG00730.1	0.59	1.749	1.012	0.0185891	0.0550908	0.977699	ATCG00730.1	Cytochrome b6-f complex subunit 4 (petD)	_	Non-secretory protein	none	3	No	No	not probable	PF00032 Cytochrome b(C-terminal)/b6/petD	IPR005798 Cytochrome b/b6, C-terminal, IPR005870 Cytochrome b6/f complex, subunit IV	PS00005 PKC_PHOSPHO_SITE Protein kinase C phosphorylation site. , PS00006 CK2_PHOSPHO_SITE Casein kinase II phosphorylation site. , PS00008 MYRISTYL N-myristoylation site. , PS51003 CYTB_CTER Cytochrome b/b6 C-terminal region profile.
AT4G01150.1	0.559	2.416	1.063	0.00305167	0.0008408	0.856228	AT4G01150.1	Protein CURVATURE THYLAKOID 1A, chloroplastic (CURT1A)	Chloroplastic	Signal peptide	plastid	2	No	No	not probable	PF14159 CAAD domains of cyanobacterial aminoacyl-tRNA synthetase	IPR025564 Cyanobacterial aminoacyl-tRNA synthetase, CAAD domain, IPR033344 Protein CURVATURE THYLAKOID 1	PS00001 ASN_GLYCOSYLATION N-glycosylation site. , PS00005 PKC_PHOSPHO_SITE Protein kinase C phosphorylation site. , PS00006 CK2_PHOSPHO_SITE Casein kinase II phosphorylation site. , PS00008 MYRISTYL N-myristoylation site.
AT2G46820.1	0.586	1.784	1.015	0.024056	0.0350072	0.983453	AT2G46820.1	Protein CURVATURE THYLAKOID 1B, chloroplastic (CURT1B)	Chloroplastic	Non-secretory protein	plastid	0	No	No	not probable	PF14159 CAAD domains of cyanobacterial aminoacyl-tRNA synthetase	IPR025564 Cyanobacterial aminoacyl-tRNA synthetase, CAAD domain, IPR033344 Protein CURVATURE THYLAKOID 1	PS00005 PKC_PHOSPHO_SITE Protein kinase C phosphorylation site. , PS00006 CK2_PHOSPHO_SITE Casein kinase II phosphorylation site. , PS00008 MYRISTYL N-myristoylation site.
AT3G63540.1	1.701	0.545	0.773	0.0119974	0.040949	0.335377	AT3G63540.1	Thylakoid lumenal 19 kDa protein, chloroplastic	_	Non-secretory protein		0	No	No	not probable	PF01789 PsbP	IPR002683 PsbP, C-terminal, IPR016123 Mog1/PsbP, alpha/beta/alpha sandwich
AT2G20890.1	0.591	1.987	1.061	0.013876	0.0247906	0.837093	AT2G20890.1	Protein THYLAKOID FORMATION 1, chloroplastic (THF1)	Chloroplastic	Signal peptide	plastid	0	No	No	not probable	PF11264 Thylakoid formation protein	IPR017499 Protein Thf1	PS00001 ASN_GLYCOSYLATION N-glycosylation site. , PS00003 SULFATION Tyrosine sulfation site. , PS00005 PKC_PHOSPHO_SITE Protein kinase C phosphorylation site. , PS00006 CK2_PHOSPHO_SITE Casein kinase II phosphorylation site. , PS00007 TYR_PHOSPHO_SITE Tyrosine kinase phosphorylation site. , PS00008 MYRISTYL N-myristoylation site.
AT5G38430.1	1.951	0.511	0.66	0.00207243	0.0311431	0.12119	AT5G38430.1	Ribulose bisphosphate carboxylase small chain 1B, chloroplastic (RBCS-1B)	Chloroplastic	Signal peptide	plastid	0	No	No	not probable	PF00101 Ribulose bisphosphate carboxylase, small chain, PF12338 Ribulose-1,5-bisphosphate carboxylase small subunit	IPR000894 Ribulose bisphosphate carboxylase small chain, domain, IPR024680 Ribulose-1,5-bisphosphate carboxylase small subunit, N-terminal, IPR024681 Ribulose bisphosphate carboxylase, small chain	PS00005 PKC_PHOSPHO_SITE Protein kinase C phosphorylation site. , PS00006 CK2_PHOSPHO_SITE Casein kinase II phosphorylation site. , PS00007 TYR_PHOSPHO_SITE Tyrosine kinase phosphorylation site. , PS00008 MYRISTYL N-myristoylation site. , PS00009 AMIDATION Amidation site.
AT5G47110.1	0.576	0.714	0.705	0.0126598	0.201734	0.191405	AT5G47110.1	Light-harvesting complex-like protein 3 isotype 2, chloroplastic (LIL3.2)	Chloroplastic	Non-secretory protein	plastid	0	No	No	not probable	PF00504 Chlorophyll A-B binding protein	IPR022796 Chlorophyll A-B binding protein	PS00001 ASN_GLYCOSYLATION N-glycosylation site. , PS00003 SULFATION Tyrosine sulfation site. , PS00004 CAMP_PHOSPHO_SITE cAMP- and cGMP-dependent protein kinase phosphorylation site. , PS00005 PKC_PHOSPHO_SITE Protein kinase C phosphorylation site. , PS00006 CK2_PHOSPHO_SITE Casein kinase II phosphorylation site. , PS00008 MYRISTYL N-myristoylation site.
AT3G54890.1	0.697	0.791	0.456	0.118512	0.461829	0.00355395	AT3G54890.1	Chlorophyll a-b binding protein 6, chloroplastic (LHCA1)	Chloroplastic	Signal peptide	possibly plastid	0	No	Yes	not probable	PF00504 Chlorophyll A-B binding protein	IPR023329 Chlorophyll a/b binding domain superfamily, IPR022796 Chlorophyll A-B binding protein, IPR001344 Chlorophyll A-B binding protein, plant	PS00005 PKC_PHOSPHO_SITE Protein kinase C phosphorylation site. , PS00007 TYR_PHOSPHO_SITE Tyrosine kinase phosphorylation site. , PS00008 MYRISTYL N-myristoylation site.
ATCG01060.1	1.353	0.502	0.65	0.152081	0.0270491	0.107947	ATCG01060.1	Photosystem I iron-sulfur center (psaC)	_	Non-secretory protein	none	0	No	No	not probable	PF14697 4Fe-4S dicluster domain	IPR017491 Photosystem I protein PsaC, IPR017896 4Fe-4S ferredoxin-type, iron-sulphur binding domain, IPR017900 4Fe-4S ferredoxin, iron-sulphur binding, conserved site	PS00005 PKC_PHOSPHO_SITE Protein kinase C phosphorylation site. , PS00008 MYRISTYL N-myristoylation site. , PS00198 4FE4S_FERREDOXIN 4Fe-4S ferredoxins, iron-sulfur binding region signature.
AT3G55250.1	0.459	0.827	0.5	0.00112859	0.308295	0.00549538	AT3G55250.1	Photosystem I assembly factor PSA3, chloroplastic (PSA3)	Chloroplastic	Non-secretory protein	plastid	0	No	No	not probable			PS00005 PKC_PHOSPHO_SITE Protein kinase C phosphorylation site. , PS00006 CK2_PHOSPHO_SITE Casein kinase II phosphorylation site. , PS00007 TYR_PHOSPHO_SITE Tyrosine kinase phosphorylation site. , PS00008 MYRISTYL N-myristoylation site.
ATCG01090.1	0.839	0.582	0.575	0.432082	0.0268569	0.0392395	ATCG01090.1	NAD(P)H-quinone oxidoreductase subunit I, chloroplastic (ndhI)	Mitochondrial	Non-secretory protein	none	0	No	No	not probable	PF13187 4Fe-4S dicluster domain	IPR004497 NADH-plastoquinone oxidoreductase, subunit I, IPR010226 NADH-quinone oxidoreductase, chain I, IPR017896 4Fe-4S ferredoxin-type, iron-sulphur binding domain, IPR017900 4Fe-4S ferredoxin, iron-sulphur binding, conserved site	PS00001 ASN_GLYCOSYLATION N-glycosylation site. , PS00003 SULFATION Tyrosine sulfation site. , PS00005 PKC_PHOSPHO_SITE Protein kinase C phosphorylation site. , PS00006 CK2_PHOSPHO_SITE Casein kinase II phosphorylation site. , PS00198 4FE4S_FERREDOXIN 4Fe-4S ferredoxins, iron-sulfur binding region signature.
ATCG00420.1	1.067	0.583	0.582	0.818482	0.0184584	0.0193219	ATCG00420.1	NAD(P)H-quinone oxidoreductase subunit J, chloroplastic (ndhJ)	_	Non-secretory protein	possibly mitochondrial	0	No	No	not probable	PF00329 Respiratory-chain NADH dehydrogenase, 30 Kd subunit	IPR001268 NADH:ubiquinone oxidoreductase, 30kDa subunit, IPR010218 NADH dehydrogenase, subunit C, IPR020396 NADH:ubiquinone oxidoreductase, 30kDa subunit, conserved site	PS00003 SULFATION Tyrosine sulfation site. , PS00005 PKC_PHOSPHO_SITE Protein kinase C phosphorylation site. , PS00006 CK2_PHOSPHO_SITE Casein kinase II phosphorylation site. , PS00008 MYRISTYL N-myristoylation site. , PS00542 COMPLEX1_30K Respiratory chain NADH dehydrogenase 30 Kd subunit signature.
AT1G70760.1	0.601	1.116	0.486	0.0300607	0.895007	0.00219913	AT1G70760.1	NAD(P)H-quinone oxidoreductase subunit L, chloroplastic (ndhL)	Chloroplastic	Non-secretory protein	none	3	No	No	not probable	PF10716 NADH dehydrogenase transmembrane subunit	IPR019654 NAD(P)H-quinone oxidoreductase subunit L	PS00001 ASN_GLYCOSYLATION N-glycosylation site. , PS00005 PKC_PHOSPHO_SITE Protein kinase C phosphorylation site. , PS00006 CK2_PHOSPHO_SITE Casein kinase II phosphorylation site. , PS00008 MYRISTYL N-myristoylation site.
AT5G21430.1	0.871	0.673	0.597	0.552958	0.0977043	0.0549844	AT5G21430.1	NAD(P)H-quinone oxidoreductase subunit U, chloroplastic (ndhU)	Chloroplastic	Non-secretory protein	plastid	1	No	No	not probable		IPR001623 DnaJ domain	PS00001 ASN_GLYCOSYLATION N-glycosylation site. , PS00005 PKC_PHOSPHO_SITE Protein kinase C phosphorylation site. , PS00006 CK2_PHOSPHO_SITE Casein kinase II phosphorylation site. , PS00008 MYRISTYL N-myristoylation site.
AT4G14890.1	0.764	0.457	0.348	0.226176	0.00169462	9.28508e-05	AT4G14890.1	Ferredoxin C 1, chloroplastic (FDC1)	Chloroplastic	Non-secretory protein	plastid	0	No	No	not probable	PF00111 2Fe-2S iron-sulfur cluster binding domain	IPR001041 2Fe-2S ferredoxin-type iron-sulfur binding domain, IPR010241 Ferredoxin [2Fe-2S], plant, IPR012675 Beta-grasp domain superfamily	PS00001 ASN_GLYCOSYLATION N-glycosylation site. , PS00005 PKC_PHOSPHO_SITE Protein kinase C phosphorylation site. , PS00006 CK2_PHOSPHO_SITE Casein kinase II phosphorylation site. , PS00008 MYRISTYL N-myristoylation site. , PS51085 2FE2S_FER_2 2Fe-2S ferredoxin-type iron-sulfur binding domain profile.
AT5G66570.1	1.652	0.569	0.574	0.0197163	0.0710492	0.0389119	AT5G66570.1	Oxygen-evolving enhancer protein 1-1, chloroplastic (PSBO1)	Chloroplastic	Non-secretory protein	plastid	0	No	No	not probable	PF01716 Manganese-stabilising protein / photosystem II polypeptide	IPR002628 Photosystem II PsbO, manganese-stabilising, IPR011250 Outer membrane protein/outer membrane enzyme PagP, beta-barrel	PS00003 SULFATION Tyrosine sulfation site. , PS00004 CAMP_PHOSPHO_SITE cAMP- and cGMP-dependent protein kinase phosphorylation site. , PS00005 PKC_PHOSPHO_SITE Protein kinase C phosphorylation site. , PS00006 CK2_PHOSPHO_SITE Casein kinase II phosphorylation site. , PS00007 TYR_PHOSPHO_SITE Tyrosine kinase phosphorylation site. , PS00008 MYRISTYL N-myristoylation site. , PS00009 AMIDATION Amidati…
AT3G50820.1	1.511	0.599	0.613	0.0539618	0.101643	0.0687695	AT3G50820.1	Oxygen-evolving enhancer protein 1-2, chloroplastic (PSBO2)	Chloroplastic	Signal peptide	plastid	0	No	No	not probable	PF01716 Manganese-stabilising protein / photosystem II polypeptide	IPR002628 Photosystem II PsbO, manganese-stabilising, IPR011250 Outer membrane protein/outer membrane enzyme PagP, beta-barrel	PS00001 ASN_GLYCOSYLATION N-glycosylation site. , PS00003 SULFATION Tyrosine sulfation site. , PS00004 CAMP_PHOSPHO_SITE cAMP- and cGMP-dependent protein kinase phosphorylation site. , PS00005 PKC_PHOSPHO_SITE Protein kinase C phosphorylation site. , PS00006 CK2_PHOSPHO_SITE Casein kinase II phosphorylation site. , PS00007 TYR_PHOSPHO_SITE Tyrosine kinase phosphorylation site. , PS00008 MYRISTYL …
AT4G09650.1	0.449	2.167	1.129	0.000395731	0.0115639	0.665079	AT4G09650.1	ATP synthase subunit delta, chloroplastic (ATPD)	Chloroplastic	Non-secretory protein	plastid	0	No	No	not probable	PF00213 ATP synthase delta (OSCP) subunit	IPR000711 ATPase, OSCP/delta subunit, IPR020781 ATPase, OSCP/delta subunit, conserved site, IPR026015 F1F0 ATP synthase OSCP/delta subunit, N-terminal domain superfamily	PS00001 ASN_GLYCOSYLATION N-glycosylation site. , PS00005 PKC_PHOSPHO_SITE Protein kinase C phosphorylation site. , PS00006 CK2_PHOSPHO_SITE Casein kinase II phosphorylation site. , PS00007 TYR_PHOSPHO_SITE Tyrosine kinase phosphorylation site. , PS00008 MYRISTYL N-myristoylation site. , PS00389 ATPASE_DELTA ATP synthase delta (OSCP) subunit signature.
ATCG00150.1	0.731	0.589	0.56	0.175786	0.0253338	0.0310981	ATCG00150.1	ATP synthase subunit a, chloroplastic (atpI)	_	Non-secretory protein	none	5	No	No	not probable	PF00119 ATP synthase A chain	IPR000568 ATP synthase, F0 complex, subunit A, IPR023011 ATP synthase, F0 complex, subunit A, active site	PS00001 ASN_GLYCOSYLATION N-glycosylation site. , PS00005 PKC_PHOSPHO_SITE Protein kinase C phosphorylation site. , PS00006 CK2_PHOSPHO_SITE Casein kinase II phosphorylation site. , PS00008 MYRISTYL N-myristoylation site. , PS00449 ATPASE_A ATP synthase a subunit signature.
AT3G24430.1	0.597	0.626	0.594	0.0220439	0.0510667	0.0523348	AT3G24430.1	Fe-S cluster assembly factor HCF101, chloroplastic (HCF101)	Chloroplastic	Non-secretory protein	plastid	0	No	No	not probable	PF10609 NUBPL iron-transfer P-loop NTPase, PF06155 Protein of unknown function (DUF971), PF01883 Iron-sulfur cluster assembly protein	IPR000808 Mrp, conserved site, IPR002744 MIP18 family-like, IPR010376 Gamma-butyrobetaine hydroxylase-like, N-terminal, IPR019591 Mrp/NBP35 ATP-binding protein, IPR027417 P-loop containing nucleoside triphosphate hydrolase, IPR033756 Flagellum site-determining protein YlxH/ Fe-S cluster assembling factor NBP35	PS00001 ASN_GLYCOSYLATION N-glycosylation site. , PS00003 SULFATION Tyrosine sulfation site. , PS00004 CAMP_PHOSPHO_SITE cAMP- and cGMP-dependent protein kinase phosphorylation site. , PS00005 PKC_PHOSPHO_SITE Protein kinase C phosphorylation site. , PS00006 CK2_PHOSPHO_SITE Casein kinase II phosphorylation site. , PS00008 MYRISTYL N-myristoylation site. , PS00009 AMIDATION Amidation site. , PS01…
AT5G57030.1	0.656	0.715	0.583	0.0703718	0.0965407	0.0138933	AT5G57030.1	Lycopene epsilon cyclase, chloroplastic (LUT2)	Chloroplastic	Non-secretory protein	plastid	1	No	No	not probable	PF05834 Lycopene cyclase protein	IPR010108 Lycopene cyclase, beta/epsilon, IPR023753 FAD/NAD(P)-binding domain	PS00001 ASN_GLYCOSYLATION N-glycosylation site. , PS00003 SULFATION Tyrosine sulfation site. , PS00004 CAMP_PHOSPHO_SITE cAMP- and cGMP-dependent protein kinase phosphorylation site. , PS00005 PKC_PHOSPHO_SITE Protein kinase C phosphorylation site. , PS00006 CK2_PHOSPHO_SITE Casein kinase II phosphorylation site. , PS00007 TYR_PHOSPHO_SITE Tyrosine kinase phosphorylation site. , PS00008 MYRISTYL …
AT5G17230.3	0.767	0.613	0.587	0.219328	0.0295055	0.0231615	AT5G17230.3	Phytoene synthase, chloroplastic (PSY1)	Chloroplastic	Signal peptide	plastid	0	No	No	not probable	PF00494 Squalene/phytoene synthase	IPR002060 Squalene/phytoene synthase, IPR008949 Isoprenoid synthase domain superfamily, IPR019845 Squalene/phytoene synthase, conserved site, IPR033904 Trans-Isoprenyl Diphosphate Synthases, head-to-head	PS01044 SQUALEN_PHYTOEN_SYN_1 Squalene and phytoene synthases signature 1. , PS01045 SQUALEN_PHYTOEN_SYN_2 Squalene and phytoene synthases signature 2.
AT4G15560.1	0.472	0.656	0.562	0.00112046	0.07068	0.0320428	AT4G15560.1	1-deoxy-D-xylulose-5-phosphate synthase, chloroplastic (DXS)	Chloroplastic	Non-secretory protein	plastid	0	No	No	not probable	PF02779 Transketolase, pyrimidine binding domain, PF02780 Transketolase, C-terminal domain, PF13292 1-deoxy-D-xylulose-5-phosphate synthase	IPR005474 Transketolase, N-terminal, IPR005475 Transketolase-like, pyrimidine-binding domain, IPR005477 Deoxyxylulose-5-phosphate synthase, IPR009014 Transketolase C-terminal/Pyruvate-ferredoxin oxidoreductase domain II, IPR020826 Transketolase binding site, IPR029061 Thiamin diphosphate-binding fold, IPR033247 Transketolase family, IPR033248 Transketolase, C-terminal domain	PS00001 ASN_GLYCOSYLATION N-glycosylation site. , PS00005 PKC_PHOSPHO_SITE Protein kinase C phosphorylation site. , PS00006 CK2_PHOSPHO_SITE Casein kinase II phosphorylation site. , PS00008 MYRISTYL N-myristoylation site. , PS00009 AMIDATION Amidation site. , PS00801 TRANSKETOLASE_1 Transketolase signature 1. , PS00802 TRANSKETOLASE_2 Transketolase signature 2.
AT5G19940.1	0.579	0.513	0.495	0.0135182	0.0176166	0.00897096	AT5G19940.1	Probable plastid-lipid-associated protein 8, chloroplastic (PAP8)	Chloroplastic	Signal peptide	plastid	0	No	No	not probable	PF04755 PAP_fibrillin	IPR006843 Plastid lipid-associated protein/fibrillin conserved domain	PS00005 PKC_PHOSPHO_SITE Protein kinase C phosphorylation site. , PS00006 CK2_PHOSPHO_SITE Casein kinase II phosphorylation site. , PS00008 MYRISTYL N-myristoylation site.
AT1G58290.1	0.626	0.642	0.589	0.0512792	0.0387902	0.0370695	AT1G58290.1	Glutamyl-tRNA reductase 1, chloroplastic (HEMA1)	Chloroplastic	Non-secretory protein	plastid	0	No	No	not probable	PF01488 Shikimate / quinate 5-dehydrogenase, PF05201 Glutamyl-tRNAGlu reductase, N-terminal domain, PF00745 Glutamyl-tRNAGlu reductase, dimerisation domain	IPR000343 Tetrapyrrole biosynthesis, glutamyl-tRNA reductase, IPR006151 Quinate/shikimate 5-dehydrogenase/glutamyl-tRNA reductase, IPR015895 Tetrapyrrole biosynthesis, glutamyl-tRNA reductase, N-terminal, IPR015896 Tetrapyrrole biosynthesis, glutamyl-tRNA reductase, dimerisation domain, IPR016040 NAD(P)-binding domain, IPR018214 Glutamyl-tRNA reductase, conserved site	PS00001 ASN_GLYCOSYLATION N-glycosylation site. , PS00004 CAMP_PHOSPHO_SITE cAMP- and cGMP-dependent protein kinase phosphorylation site. , PS00005 PKC_PHOSPHO_SITE Protein kinase C phosphorylation site. , PS00006 CK2_PHOSPHO_SITE Casein kinase II phosphorylation site. , PS00008 MYRISTYL N-myristoylation site. , PS00009 AMIDATION Amidation site. , PS00747 GLUTR Glutamyl-tRNA reductase signature.
AT3G21200.1	0.674	0.475	0.543	0.109437	0.00249717	0.0158228	AT3G21200.1	Glutamyl-tRNA reductase-binding protein, chloroplastic (GLUTRBP)	Chloroplastic	Non-secretory protein	none	0	No	No	not probable	PF10615 Protein of unknown function (DUF2470)	IPR012349 FMN-binding split barrel, IPR019595 Domain of unknown function DUF2470	PS00001 ASN_GLYCOSYLATION N-glycosylation site. , PS00004 CAMP_PHOSPHO_SITE cAMP- and cGMP-dependent protein kinase phosphorylation site. , PS00005 PKC_PHOSPHO_SITE Protein kinase C phosphorylation site. , PS00006 CK2_PHOSPHO_SITE Casein kinase II phosphorylation site. , PS00008 MYRISTYL N-myristoylation site.
AT4G18480.1	0.766	0.539	0.549	0.257598	0.047923	0.0259218	AT4G18480.1	Magnesium-chelatase subunit ChlI-1, chloroplastic (CHLI1)	Chloroplastic	Signal peptide	plastid	0	No	No	not probable	PF01078 Magnesium chelatase, subunit ChlI	IPR000523 Magnesium chelatase ChlI domain, IPR003593 AAA+ ATPase domain, IPR011775 Magnesium chelatase, ATPase subunit I, IPR027417 P-loop containing nucleoside triphosphate hydrolase	PS00001 ASN_GLYCOSYLATION N-glycosylation site. , PS00005 PKC_PHOSPHO_SITE Protein kinase C phosphorylation site. , PS00006 CK2_PHOSPHO_SITE Casein kinase II phosphorylation site. , PS00008 MYRISTYL N-myristoylation site. , PS00016 RGD Cell attachment sequence. , PS00017 ATP_GTP_A ATP/GTP-binding site motif A (P-loop).
AT5G13630.1	0.593	0.835	0.646	0.0222164	0.556963	0.102815	AT5G13630.1	Magnesium-chelatase subunit ChlH, chloroplastic (CHLH)	Chloroplastic	Non-secretory protein	plastid	0	No	No	not probable	PF11965 Domain of unknown function (DUF3479), PF02514 CobN/Magnesium Chelatase	IPR003672 CobN/magnesium chelatase, IPR011771 Magnesium-chelatase, subunit H, IPR022571 Magnesium chelatase, subunit H, N-terminal	PS00001 ASN_GLYCOSYLATION N-glycosylation site. , PS00003 SULFATION Tyrosine sulfation site. , PS00004 CAMP_PHOSPHO_SITE cAMP- and cGMP-dependent protein kinase phosphorylation site. , PS00005 PKC_PHOSPHO_SITE Protein kinase C phosphorylation site. , PS00006 CK2_PHOSPHO_SITE Casein kinase II phosphorylation site. , PS00007 TYR_PHOSPHO_SITE Tyrosine kinase phosphorylation site. , PS00008 MYRISTYL …
AT5G45930.1	0.66	0.657	0.565	0.0590625	0.0979882	0.0337307	AT5G45930.1	Magnesium-chelatase subunit ChlI-2, chloroplastic (CHLI2)	Chloroplastic	Non-secretory protein	plastid	0	No	No	not probable	PF01078 Magnesium chelatase, subunit ChlI	IPR000523 Magnesium chelatase ChlI domain, IPR003593 AAA+ ATPase domain, IPR011775 Magnesium chelatase, ATPase subunit I, IPR027417 P-loop containing nucleoside triphosphate hydrolase	PS00001 ASN_GLYCOSYLATION N-glycosylation site. , PS00005 PKC_PHOSPHO_SITE Protein kinase C phosphorylation site. , PS00006 CK2_PHOSPHO_SITE Casein kinase II phosphorylation site. , PS00008 MYRISTYL N-myristoylation site. , PS00016 RGD Cell attachment sequence. , PS00017 ATP_GTP_A ATP/GTP-binding site motif A (P-loop).
AT5G58250.1	0.521	0.807	0.589	0.00316534	0.426926	0.0486562	AT5G58250.1	YCF54, EMBRYO DEFECTIVE 3143 (EMB3143)	Chloroplastic	Signal peptide	plastid	0	No	No	not probable	PF10674 Protein of unknown function (DUF2488)	IPR019616 Uncharacterised protein family Ycf54	PS00001 ASN_GLYCOSYLATION N-glycosylation site. , PS00005 PKC_PHOSPHO_SITE Protein kinase C phosphorylation site. , PS00006 CK2_PHOSPHO_SITE Casein kinase II phosphorylation site. , PS00007 TYR_PHOSPHO_SITE Tyrosine kinase phosphorylation site. , PS00008 MYRISTYL N-myristoylation site.
AT4G34350.1	0.713	0.648	0.593	0.145333	0.149314	0.0520086	AT4G34350.1	4-hydroxy-3-methylbut-2-enyl diphosphate reductase, chloroplastic (ISPH)	Chloroplastic	Non-secretory protein	plastid	0	No	No	not probable	PF02401 LytB protein	IPR003451 4-hydroxy-3-methylbut-2-enyl diphosphate reductase	PS00001 ASN_GLYCOSYLATION N-glycosylation site. , PS00005 PKC_PHOSPHO_SITE Protein kinase C phosphorylation site. , PS00006 CK2_PHOSPHO_SITE Casein kinase II phosphorylation site. , PS00007 TYR_PHOSPHO_SITE Tyrosine kinase phosphorylation site. , PS00008 MYRISTYL N-myristoylation site.
AT1G75690.1	1.448	0.502	0.558	0.108125	0.00658331	0.0257662	AT1G75690.1	Protein disulfide-isomerase LQY1, chloroplastic (LQY1)	Chloroplastic	Signal anchor	plastid	1	No	No	not probable		IPR001305 Heat shock protein DnaJ, cysteine-rich domain	PS00001 ASN_GLYCOSYLATION N-glycosylation site. , PS00005 PKC_PHOSPHO_SITE Protein kinase C phosphorylation site. , PS00006 CK2_PHOSPHO_SITE Casein kinase II phosphorylation site. , PS00008 MYRISTYL N-myristoylation site.
AT2G39730.2	1.062	0.745	0.598	0.744801	0.140773	0.0427651	AT2G39730.2	Ribulose bisphosphate carboxylase/oxygenase activase, chloroplastic (RCA)	Chloroplastic	Non-secretory protein	plastid	0	No	No	not probable	PF00004 ATPase family associated with various cellular activities (AAA)	IPR003959 ATPase, AAA-type, core, IPR027417 P-loop containing nucleoside triphosphate hydrolase	PS00001 ASN_GLYCOSYLATION N-glycosylation site. , PS00003 SULFATION Tyrosine sulfation site. , PS00005 PKC_PHOSPHO_SITE Protein kinase C phosphorylation site. , PS00006 CK2_PHOSPHO_SITE Casein kinase II phosphorylation site. , PS00008 MYRISTYL N-myristoylation site. , PS00009 AMIDATION Amidation site. , PS00017 ATP_GTP_A ATP/GTP-binding site motif A (P-loop).
AT2G39730.1	0.622	0.688	0.535	0.0320809	0.213786	0.0200474	AT2G39730.1	Ribulose bisphosphate carboxylase/oxygenase activase, chloroplastic (RCA)	Chloroplastic	Non-secretory protein	plastid	0	No	No	not probable	PF00004 ATPase family associated with various cellular activities (AAA)	IPR003959 ATPase, AAA-type, core, IPR027417 P-loop containing nucleoside triphosphate hydrolase	PS00001 ASN_GLYCOSYLATION N-glycosylation site. , PS00003 SULFATION Tyrosine sulfation site. , PS00005 PKC_PHOSPHO_SITE Protein kinase C phosphorylation site. , PS00006 CK2_PHOSPHO_SITE Casein kinase II phosphorylation site. , PS00008 MYRISTYL N-myristoylation site. , PS00009 AMIDATION Amidation site. , PS00017 ATP_GTP_A ATP/GTP-binding site motif A (P-loop).
AT1G67090.1	1.604	0.535	0.743	0.0280756	0.0448625	0.266557	AT1G67090.1	Ribulose bisphosphate carboxylase small chain 1A, chloroplastic (RBCS-1A)	Chloroplastic	Signal peptide	plastid	0	No	No	not probable	PF00101 Ribulose bisphosphate carboxylase, small chain, PF12338 Ribulose-1,5-bisphosphate carboxylase small subunit	IPR000894 Ribulose bisphosphate carboxylase small chain, domain, IPR024680 Ribulose-1,5-bisphosphate carboxylase small subunit, N-terminal, IPR024681 Ribulose bisphosphate carboxylase, small chain	PS00005 PKC_PHOSPHO_SITE Protein kinase C phosphorylation site. , PS00006 CK2_PHOSPHO_SITE Casein kinase II phosphorylation site. , PS00007 TYR_PHOSPHO_SITE Tyrosine kinase phosphorylation site. , PS00008 MYRISTYL N-myristoylation site. , PS00009 AMIDATION Amidation site.
AT5G38410.1	1.275	0.47	0.676	0.244522	0.0154816	0.144784	AT5G38410.1	Ribulose bisphosphate carboxylase small chain (RBCS3B)	Chloroplastic	Signal peptide	plastid	0	No	No	not probable	PF12338 Ribulose-1,5-bisphosphate carboxylase small subunit, PF00101 Ribulose bisphosphate carboxylase, small chain	IPR000894 Ribulose bisphosphate carboxylase small chain, domain, IPR024680 Ribulose-1,5-bisphosphate carboxylase small subunit, N-terminal, IPR024681 Ribulose bisphosphate carboxylase, small chain	PS00005 PKC_PHOSPHO_SITE Protein kinase C phosphorylation site. , PS00006 CK2_PHOSPHO_SITE Casein kinase II phosphorylation site. , PS00007 TYR_PHOSPHO_SITE Tyrosine kinase phosphorylation site. , PS00008 MYRISTYL N-myristoylation site. , PS00009 AMIDATION Amidation site.
AT2G47400.1	0.749	1.082	0.571	0.253907	0.915828	0.0260979	AT2G47400.1	Calvin cycle protein CP12-1, chloroplastic (CP12-1)	Chloroplastic	Non-secretory protein	plastid	0	No	No	not probable	PF02672 CP12 domain	IPR003823 Domain of unknown function CP12	PS00003 SULFATION Tyrosine sulfation site. , PS00005 PKC_PHOSPHO_SITE Protein kinase C phosphorylation site. , PS00006 CK2_PHOSPHO_SITE Casein kinase II phosphorylation site. , PS00008 MYRISTYL N-myristoylation site.
AT1G71880.1	0.557	0.869	0.727	0.013647	0.389393	0.160138	AT1G71880.1	Sucrose transport protein SUC1 (SUC1)	_	Non-secretory protein	none	12	No	No	not probable	PF13347 MFS/sugar transport protein	IPR005989 Sucrose/H+ symporter, plant, IPR020846 Major facilitator superfamily domain	PS00001 ASN_GLYCOSYLATION N-glycosylation site. , PS00005 PKC_PHOSPHO_SITE Protein kinase C phosphorylation site. , PS00006 CK2_PHOSPHO_SITE Casein kinase II phosphorylation site. , PS00008 MYRISTYL N-myristoylation site. , PS00009 AMIDATION Amidation site.

## Sheet: Primary Metabolites Ws - DAPs 
Proteins related to primary metabolism and differentially accumulated (DAPs) in Ws upon salt stress
over-accumulated proteins
under-accumulated proteins
Accession	Abundance ratio			Abundance ratio - p-value			Accession	Annotation according to Uniprot (https://www.uniprot.org/)	Annotation using ProtAnnDB (http://www.polebio.lrsv.ups-tlse.fr/ProtAnnDB/)
	150 mM, Ws, 48 h/ 0 mM, Ws, 48 h	150 mM, Ws, 72 h/ 0 mM, Ws, 72 h	150 mM, Ws, 96 h/ 0 mM, Ws, 96 h	150 mM, Ws, 48 h/ 0 mM, Ws, 48 h	150 mM, Ws, 72 h/ 0 mM, Ws, 72 h	150 mM, Ws, 96 h/ 0 mM, Ws, 96 h	The proteins also found as DAPs in Col-0 are in italics.		TargetP	SignalP	Predotar	Nb TM domains (tmhmm)	GPI anchor (aramemnon)	GPI anchor (GPI-SOM)	GPI anchor (predGPI)	Pfam	Interpro	Prosite
AT4G39800.1	1.517	1.754	1.334	0.0647158	0.0320717	0.293521	AT4G39800.1	Myo-inositol-1-phosphate synthase 1 (AtMIPS1/AtIPS1)	_	Non-secretory protein	none	0	No	No	not probable	PF01658 Myo-inositol-1-phosphate synthase, PF07994 Myo-inositol-1-phosphate synthase	IPR002587 Myo-inositol-1-phosphate synthase, IPR013021 Myo-inositol-1-phosphate synthase, GAPDH-like, IPR016040 NAD(P)-binding domain	PS00001 ASN_GLYCOSYLATION N-glycosylation site. , PS00003 SULFATION Tyrosine sulfation site. , PS00005 PKC_PHOSPHO_SITE Protein kinase C phosphorylation site. , PS00006 CK2_PHOSPHO_SITE Casein kinase II phosphorylation site. , PS00008 MYRISTYL N-myristoylation site.
AT1G23190.1	1.42	1.791	1.919	0.0993812	0.0563868	0.0166976	AT1G23190.1	Probable phosphoglucomutase, cytoplasmic 1 (At1g23190)	_	Non-secretory protein	possibly plastid	0	No	No	not probable	PF00408 Phosphoglucomutase/phosphomannomutase, C-terminal domain, PF02878 Phosphoglucomutase/phosphomannomutase, alpha/beta/alpha domain I, PF02879 Phosphoglucomutase/phosphomannomutase, alpha/beta/alpha domain II, PF02880 Phosphoglucomutase/phosphomannomutase, alpha/beta/alpha domain III	IPR005841 Alpha-D-phosphohexomutase superfamily, IPR005843 Alpha-D-phosphohexomutase, C-terminal, IPR005844 Alpha-D-phosphohexomutase, alpha/beta/alpha domain I, IPR005845 Alpha-D-phosphohexomutase, alpha/beta/alpha domain II, IPR005846 Alpha-D-phosphohexomutase, alpha/beta/alpha domain III, IPR016055 Alpha-D-phosphohexomutase, alpha/beta/alpha I/II/III, IPR016066 Alpha-D-phosphohexomutase, conse…	PS00001 ASN_GLYCOSYLATION N-glycosylation site. , PS00003 SULFATION Tyrosine sulfation site. , PS00005 PKC_PHOSPHO_SITE Protein kinase C phosphorylation site. , PS00006 CK2_PHOSPHO_SITE Casein kinase II phosphorylation site. , PS00008 MYRISTYL N-myristoylation site. , PS00009 AMIDATION Amidation site. , PS00017 ATP_GTP_A ATP/GTP-binding site motif A (P-loop). , PS00710 PGM_PMM Phosphoglucomutase …
AT5G40390.1	1.255	1.91	1.551	0.273189	0.0126208	0.0969862	AT5G40390.1	Probable galactinol--sucrose galactosyltransferase 5 (RFS5)	_	Non-secretory protein	none	0	No	No	not probable	PF05691 Raffinose synthase or seed imbibition protein Sip1	IPR008811 Glycosyl hydrolases 36, IPR013785 Aldolase-type TIM barrel, IPR017853 Glycoside hydrolase superfamily	PS00001 ASN_GLYCOSYLATION N-glycosylation site. , PS00005 PKC_PHOSPHO_SITE Protein kinase C phosphorylation site. , PS00006 CK2_PHOSPHO_SITE Casein kinase II phosphorylation site. , PS00008 MYRISTYL N-myristoylation site.
AT2G17280.2	1.283	1.352	1.68	0.229506	0.311913	0.0540664	AT2G17280.2	Phosphoglycerate mutase-like protein (PGM)	_	Non-secretory protein	none	0	No	No	not probable	PF00300 Histidine phosphatase superfamily (branch 1)	IPR029033 Histidine phosphatase superfamily, IPR013078 Histidine phosphatase superfamily, clade-1	PS00003 SULFATION Tyrosine sulfation site. , PS00004 CAMP_PHOSPHO_SITE cAMP- and cGMP-dependent protein kinase phosphorylation site. , PS00005 PKC_PHOSPHO_SITE Protein kinase C phosphorylation site. , PS00006 CK2_PHOSPHO_SITE Casein kinase II phosphorylation site. , PS00008 MYRISTYL N-myristoylation site.
AT5G19550.1	1.225	1.272	1.809	0.35684	0.433114	0.0296506	AT5G19550.1	Aspartate aminotransferase, cytoplasmic isozyme 1 (ASP2)	Non-secretory protein	none	0	No	No	not probable	PF00155 Aminotransferase class I and II	IPR000796 Aspartate/other aminotransferase, IPR004838 Aminotransferases, class-I, pyridoxal-phosphate-binding site, IPR004839 Aminotransferase, class I/classII, IPR015421 Pyridoxal phosphate-dependent transferase, major domain, IPR015424 Pyridoxal phosphate-dependent transferase	PS00001 ASN_GLYCOSYLATION N-glycosylation site. , PS00005 PKC_PHOSPHO_SITE Protein kinase C phosphorylation site. , PS00006 CK2_PHOSPHO_SITE Casein kinase II phosphorylation site. , PS00008 MYRISTYL N-myristoylation site. , PS00105 AA_TRANSFER_CLASS_1 Aminotransferases class-I pyridoxal-phosphate attachment site.
AT5G36160.1	1.722	1.271	1.836	0.0294036	0.431706	0.0139657	AT5G36160.1	Tyrosine aminotransferase (TAT)	Non-secretory protein	none	0	No	No	not probable	PF00155 Aminotransferase class I and II	IPR004839 Aminotransferase, class I/classII, IPR005958 Tyrosine/nicotianamine aminotransferase, IPR015421 Pyridoxal phosphate-dependent transferase, major domain, IPR015422 Pyridoxal phosphate-dependent transferase domain 1, IPR015424 Pyridoxal phosphate-dependent transferase	PS00001 ASN_GLYCOSYLATION N-glycosylation site. , PS00005 PKC_PHOSPHO_SITE Protein kinase C phosphorylation site. , PS00006 CK2_PHOSPHO_SITE Casein kinase II phosphorylation site. , PS00007 TYR_PHOSPHO_SITE Tyrosine kinase phosphorylation site. , PS00008 MYRISTYL N-myristoylation site.
AT4G01900.1	1.198	1.891	1.527	0.515014	0.0181829	0.108447	AT4G01900.1	Nitrogen regulatory protein P-II homolog (GLB1)	Non-secretory protein	plastid	0	No	No	not probable	PF00543 Nitrogen regulatory protein P-II	IPR002187 Nitrogen regulatory protein PII, IPR011322 Nitrogen regulatory PII-like, alpha/beta, IPR015867 Nitrogen regulatory protein PII/ATP phosphoribosyltransferase, C-terminal, IPR017918 Nitrogen regulatory protein PII, conserved site	PS00001 ASN_GLYCOSYLATION N-glycosylation site. , PS00005 PKC_PHOSPHO_SITE Protein kinase C phosphorylation site. , PS00006 CK2_PHOSPHO_SITE Casein kinase II phosphorylation site. , PS00008 MYRISTYL N-myristoylation site. , PS00638 PII_GLNB_CTER P-II protein C-terminal region signature.
AT4G15530.6	1.442	1.769	1.687	0.101829	0.0625404	0.055331	AT4G15530.6	Pyruvate, phosphate dikinase 1, chloroplastic (PPDK)	_	Non-secretory protein	mitochondrial	0	No	No	not probable	PF00391 PEP-utilising enzyme, mobile domain, PF01326 Pyruvate phosphate dikinase, PEP/pyruvate binding domain, PF02896 PEP-utilising enzyme, TIM barrel domain	IPR000121 PEP-utilising enzyme, C-terminal, IPR002192 Pyruvate phosphate dikinase, PEP/pyruvate-binding, IPR008279 PEP-utilising enzyme, mobile domain, IPR010121 Pyruvate, phosphate dikinase, IPR013815 ATP-grasp fold, subdomain 1, IPR013816 ATP-grasp fold, subdomain 2, IPR015813 Pyruvate/Phosphoenolpyruvate kinase-like domain superfamily, IPR018274 PEP-utilising enzyme, active site, IPR023151 PEP…	PS00001 ASN_GLYCOSYLATION N-glycosylation site. , PS00004 CAMP_PHOSPHO_SITE cAMP- and cGMP-dependent protein kinase phosphorylation site. , PS00005 PKC_PHOSPHO_SITE Protein kinase C phosphorylation site. , PS00006 CK2_PHOSPHO_SITE Casein kinase II phosphorylation site. , PS00007 TYR_PHOSPHO_SITE Tyrosine kinase phosphorylation site. , PS00008 MYRISTYL N-myristoylation site. , PS00009 AMIDATION Am…
AT4G33150.1	2.915	2.306	3.594	1.1872e-06	0.00154243	3.17244e-07	AT4G33150.1	Lysine ketoglutarate reductase (LKR)	_	Non-secretory protein	none	0	No	No	not probable	PF03435 Saccharopine dehydrogenase NADP binding domain, PF04455 LOR/SDH bifunctional enzyme conserved region, PF05222 Alanine dehydrogenase/PNT, N-terminal domain, PF16653 Saccharopine dehydrogenase C-terminal domain	IPR005097 Saccharopine dehydrogenase, NADP binding domain, IPR007545 LOR/SDH bifunctional enzyme, conserved domain, IPR007698 Alanine dehydrogenase/pyridine nucleotide transhydrogenase, NAD(H)-binding domain, IPR007886 Alanine dehydrogenase/pyridine nucleotide transhydrogenase, N-terminal, IPR016040 NAD(P)-binding domain, IPR032095 Saccharopine dehydrogenase, C-terminal	PS00001 ASN_GLYCOSYLATION N-glycosylation site. , PS00003 SULFATION Tyrosine sulfation site. , PS00004 CAMP_PHOSPHO_SITE cAMP- and cGMP-dependent protein kinase phosphorylation site. , PS00005 PKC_PHOSPHO_SITE Protein kinase C phosphorylation site. , PS00006 CK2_PHOSPHO_SITE Casein kinase II phosphorylation site. , PS00007 TYR_PHOSPHO_SITE Tyrosine kinase phosphorylation site. , PS00008 MYRISTYL …
AT5G38530.1	1.364	1.513	1.8	0.205398	0.162767	0.0227281	AT5G38530.1	Tryptophan synthase (TSBtype2)	Chloroplastic	Non-secretory protein	plastid	0	No	No	not probable	PF00291 Pyridoxal-phosphate dependent enzyme	IPR001926 Pyridoxal-phosphate dependent enzyme, IPR006316 Tryptophan synthase, beta chain-like, IPR006654 Tryptophan synthase, beta chain, IPR023026 Tryptophan synthase beta chain/beta chain-like	PS00001 ASN_GLYCOSYLATION N-glycosylation site. , PS00004 CAMP_PHOSPHO_SITE cAMP- and cGMP-dependent protein kinase phosphorylation site. , PS00005 PKC_PHOSPHO_SITE Protein kinase C phosphorylation site. , PS00006 CK2_PHOSPHO_SITE Casein kinase II phosphorylation site. , PS00007 TYR_PHOSPHO_SITE Tyrosine kinase phosphorylation site. , PS00008 MYRISTYL N-myristoylation site. , PS00009 AMIDATION Am…
AT3G22200.2	1.41	1.602	1.669	0.10563	0.121949	0.0604023	AT3G22200.2	Gamma-aminobutyrate transaminase POP2, mitochondrial (POP2/AtGABA-T)	Mitochondrial	Non-secretory protein	mitochondrial	0	No	No	not probable	PF00202 Aminotransferase class-III	IPR005814 Aminotransferase class-III, IPR015421 Pyridoxal phosphate-dependent transferase, major domain, IPR015422 Pyridoxal phosphate-dependent transferase domain 1, IPR015424 Pyridoxal phosphate-dependent transferase	PS00600 AA_TRANSFER_CLASS_3 Aminotransferases class-III pyridoxal-phosphate attachment site.
AT3G58750.1	1.282	1.899	1.471	0.28024	0.0175755	0.134324	AT3G58750.1	Citrate synthase 2, peroxisomal (CSY2)	Signal peptide	Signal peptide	ER	0	No	No	not probable	PF00285 Citrate synthase, C-terminal domain	IPR002020 Citrate synthase, IPR016142 Citrate synthase-like, large alpha subdomain, IPR016143 Citrate synthase-like, small alpha subdomain, IPR019810 Citrate synthase active site	PS00001 ASN_GLYCOSYLATION N-glycosylation site. , PS00003 SULFATION Tyrosine sulfation site. , PS00004 CAMP_PHOSPHO_SITE cAMP- and cGMP-dependent protein kinase phosphorylation site. , PS00005 PKC_PHOSPHO_SITE Protein kinase C phosphorylation site. , PS00006 CK2_PHOSPHO_SITE Casein kinase II phosphorylation site. , PS00007 TYR_PHOSPHO_SITE Tyrosine kinase phosphorylation site. , PS00008 MYRISTYL …
AT2G42790.1	1.94	2.394	2.686	0.00511488	0.000669377	0.000277103	AT2G42790.1	Citrate synthase 3, peroxisomal (CSY3)	_	Non-secretory protein	none	0	No	No	not probable	PF00285 Citrate synthase, C-terminal domain	IPR002020 Citrate synthase, IPR016142 Citrate synthase-like, large alpha subdomain, IPR016143 Citrate synthase-like, small alpha subdomain, IPR019810 Citrate synthase active site	PS00001 ASN_GLYCOSYLATION N-glycosylation site. , PS00003 SULFATION Tyrosine sulfation site. , PS00004 CAMP_PHOSPHO_SITE cAMP- and cGMP-dependent protein kinase phosphorylation site. , PS00005 PKC_PHOSPHO_SITE Protein kinase C phosphorylation site. , PS00006 CK2_PHOSPHO_SITE Casein kinase II phosphorylation site. , PS00007 TYR_PHOSPHO_SITE Tyrosine kinase phosphorylation site. , PS00008 MYRISTYL …
AT5G66760.1	1.312	1.576	1.722	0.205781	0.139161	0.0461607	AT5G66760.1	Succinate dehydrogenase [ubiquinone] flavoprotein subunit 1, mitochondrial (SDH1-1)	Mitochondrial	Non-secretory protein	possibly mitochondrial	0	No	No	not probable	PF00890 FAD binding domain, PF02910 Fumarate reductase flavoprotein C-term	IPR003952 Fumarate reductase/succinate dehydrogenase, FAD-binding site, IPR003953 FAD-dependent oxidoreductase 2, FAD binding domain, IPR011281 Succinate dehydrogenase, flavoprotein subunit, IPR014006 Succinate dehydrogenase/fumarate reductase, flavoprotein subunit, IPR015939 Fumarate reductase/succinate dehydrogenase flavoprotein-like, C-terminal, IPR023753 FAD/NAD(P)-binding domain, IPR027477 S…	PS00001 ASN_GLYCOSYLATION N-glycosylation site. , PS00004 CAMP_PHOSPHO_SITE cAMP- and cGMP-dependent protein kinase phosphorylation site. , PS00005 PKC_PHOSPHO_SITE Protein kinase C phosphorylation site. , PS00006 CK2_PHOSPHO_SITE Casein kinase II phosphorylation site. , PS00007 TYR_PHOSPHO_SITE Tyrosine kinase phosphorylation site. , PS00008 MYRISTYL N-myristoylation site. , PS00504 FRD_SDH_FAD_…
AT3G27380.1	1.819	1.068	1.235	0.00908334	0.951024	0.440745	AT3G27380.1	Succinate dehydrogenase [ubiquinone] iron-sulfur subunit 1, mitochondrial (SDH2-1)	Mitochondrial	Non-secretory protein	mitochondrial	0	No	No	not probable	PF13085 2Fe-2S iron-sulfur cluster binding domain, PF13534 4Fe-4S dicluster domain	IPR001041 2Fe-2S ferredoxin-type iron-sulfur binding domain, IPR004489 Succinate dehydrogenase/fumarate reductase iron-sulphur protein, IPR006058 2Fe-2S ferredoxin, iron-sulphur binding site, IPR009051 Alpha-helical ferredoxin, IPR012675 Beta-grasp domain superfamily, IPR017896 4Fe-4S ferredoxin-type, iron-sulphur binding domain, IPR017900 4Fe-4S ferredoxin, iron-sulphur binding, conserved site, …	PS00004 CAMP_PHOSPHO_SITE cAMP- and cGMP-dependent protein kinase phosphorylation site. , PS00005 PKC_PHOSPHO_SITE Protein kinase C phosphorylation site. , PS00006 CK2_PHOSPHO_SITE Casein kinase II phosphorylation site. , PS00007 TYR_PHOSPHO_SITE Tyrosine kinase phosphorylation site. , PS00008 MYRISTYL N-myristoylation site. , PS00197 2FE2S_FER_1 2Fe-2S ferredoxins, iron-sulfur binding region sig…
AT1G47420.1	1.156	1.668	1.242	0.56235	0.0519641	0.43242	AT1G47420.1	Succinate dehydrogenase subunit 5, mitochondrial (SDH5)	Mitochondrial	Non-secretory protein	possibly mitochondrial	0	No	No	not probable	PF14290 Domain of unknown function (DUF4370)	IPR025397 Protein of unknown function DUF4370	PS00001 ASN_GLYCOSYLATION N-glycosylation site. , PS00003 SULFATION Tyrosine sulfation site. , PS00004 CAMP_PHOSPHO_SITE cAMP- and cGMP-dependent protein kinase phosphorylation site. , PS00005 PKC_PHOSPHO_SITE Protein kinase C phosphorylation site. , PS00006 CK2_PHOSPHO_SITE Casein kinase II phosphorylation site. , PS00008 MYRISTYL N-myristoylation site.
AT5G65750.1	0.886	1.802	1.78	0.499401	0.0253359	0.0276098	AT5G65750.1	2-oxoglutarate dehydrogenase, E1 component (MPA24.10)	Mitochondrial	Non-secretory protein	mitochondrial	0	No	No	not probable	PF02779 Transketolase, pyrimidine binding domain, PF16078 2-oxoglutarate dehydrogenase N-terminus, PF16870 2-oxoglutarate dehydrogenase C-terminal, PF00676 Dehydrogenase E1 component	IPR001017 Dehydrogenase, E1 component, IPR005475 Transketolase-like, pyrimidine-binding domain, IPR011603 2-oxoglutarate dehydrogenase E1 component, IPR029061 Thiamin diphosphate-binding fold, IPR031717 Multifunctional 2-oxoglutarate metabolism enzyme, C-terminal, IPR032106 2-oxoglutarate dehydrogenase E1 component, N-terminal domain	PS00001 ASN_GLYCOSYLATION N-glycosylation site. , PS00003 SULFATION Tyrosine sulfation site. , PS00004 CAMP_PHOSPHO_SITE cAMP- and cGMP-dependent protein kinase phosphorylation site. , PS00005 PKC_PHOSPHO_SITE Protein kinase C phosphorylation site. , PS00006 CK2_PHOSPHO_SITE Casein kinase II phosphorylation site. , PS00007 TYR_PHOSPHO_SITE Tyrosine kinase phosphorylation site. , PS00008 MYRISTYL …
AT5G14780.1	1.648	1.478	1.694	0.0204188	0.198247	0.0534013	AT5G14780.1	Formate dehydrogenase, chloroplastic/mitochondrial (FDH1)	Mitochondrial	Non-secretory protein	possibly mitochondrial	0	No	No	not probable	PF00389 D-isomer specific 2-hydroxyacid dehydrogenase, catalytic domain, PF02826 D-isomer specific 2-hydroxyacid dehydrogenase, NAD binding domain	IPR006139 D-isomer specific 2-hydroxyacid dehydrogenase, catalytic domain, IPR006140 D-isomer specific 2-hydroxyacid dehydrogenase, NAD-binding domain, IPR016040 NAD(P)-binding domain, IPR029752 D-isomer specific 2-hydroxyacid dehydrogenase, NAD-binding domain conserved site 1, IPR029753 D-isomer specific 2-hydroxyacid dehydrogenase, NAD-binding domain conserved site, IPR033689 NAD-dependent form…	PS00001 ASN_GLYCOSYLATION N-glycosylation site. , PS00005 PKC_PHOSPHO_SITE Protein kinase C phosphorylation site. , PS00006 CK2_PHOSPHO_SITE Casein kinase II phosphorylation site. , PS00008 MYRISTYL N-myristoylation site. , PS00017 ATP_GTP_A ATP/GTP-binding site motif A (P-loop). , PS00065 D_2_HYDROXYACID_DH_1 D-isomer specific 2-hydroxyacid dehydrogenases NAD-binding signature. , PS00670 D_2_HYD…
AT3G15020.1	1.735	1.42	1.657	0.0176507	0.191372	0.0640564	AT3G15020.1	Malate dehydrogenase 2, mitochondrial (MDH2)	Mitochondrial	Non-secretory protein	mitochondrial	0	No	No	not probable	PF02866 lactate/malate dehydrogenase, alpha/beta C-terminal domain, PF00056 lactate/malate dehydrogenase, NAD binding domain	IPR001236 Lactate/malate dehydrogenase, N-terminal, IPR001252 Malate dehydrogenase, active site, IPR001557 L-lactate/malate dehydrogenase, IPR010097 Malate dehydrogenase, type 1, IPR015955 Lactate dehydrogenase/glycoside hydrolase, family 4, C-terminal, IPR016040 NAD(P)-binding domain, IPR022383 Lactate/malate dehydrogenase, C-terminal	PS00001 ASN_GLYCOSYLATION N-glycosylation site. , PS00005 PKC_PHOSPHO_SITE Protein kinase C phosphorylation site. , PS00006 CK2_PHOSPHO_SITE Casein kinase II phosphorylation site. , PS00008 MYRISTYL N-myristoylation site. , PS00068 MDH Malate dehydrogenase active site signature.
AT4G08870.1	1.591	1.428	3.113	0.0460678	0.15498	2.90407e-05	AT4G08870.1	Arginase 2, chloroplastic/mitochondrial (ARGAH2)	Non-secretory protein	mitochondrial	0	No	No	not probable	PF00491 Arginase family	IPR006035 Ureohydrolase, IPR023696 Ureohydrolase domain superfamily	PS00001 ASN_GLYCOSYLATION N-glycosylation site. , PS00003 SULFATION Tyrosine sulfation site. , PS00005 PKC_PHOSPHO_SITE Protein kinase C phosphorylation site. , PS00006 CK2_PHOSPHO_SITE Casein kinase II phosphorylation site. , PS00007 TYR_PHOSPHO_SITE Tyrosine kinase phosphorylation site. , PS00008 MYRISTYL N-myristoylation site. , PS00009 AMIDATION Amidation site. , PS00147 ARGINASE_1 Arginase f…
AT5G46180.1	1.764	1.551	1.911	0.00920807	0.11424	0.0133323	AT5G46180.1	Ornithine aminotransferase, mitochondrial (DELTA-OAT)	Non-secretory protein	mitochondrial	0	No	No	not probable	PF00202 Aminotransferase class-III	IPR005814 Aminotransferase class-III, IPR010164 Ornithine aminotransferase, IPR015421 Pyridoxal phosphate-dependent transferase, major domain, IPR015422 Pyridoxal phosphate-dependent transferase domain 1, IPR015424 Pyridoxal phosphate-dependent transferase	PS00001 ASN_GLYCOSYLATION N-glycosylation site. , PS00004 CAMP_PHOSPHO_SITE cAMP- and cGMP-dependent protein kinase phosphorylation site. , PS00005 PKC_PHOSPHO_SITE Protein kinase C phosphorylation site. , PS00006 CK2_PHOSPHO_SITE Casein kinase II phosphorylation site. , PS00008 MYRISTYL N-myristoylation site. , PS00009 AMIDATION Amidation site. , PS00600 AA_TRANSFER_CLASS_3 Aminotransferases cla…
AT4G17830.2	1.304	1.486	1.773	0.233453	0.206202	0.0356232	AT4G17830.2	Acetylornithine deacetylase (AO/NAOD) (At4g17830)	Non-secretory protein	none	0	No	No	not probable	PF01546 Peptidase family M20/M25/M40, PF07687 Peptidase dimerisation domain	IPR002933 Peptidase M20, IPR011650 Peptidase M20, dimerisation domain
AT2G39800.1	1.902	2.669	2.915	0.00262237	0.00109652	8.21441e-05	AT2G39800.1	Delta-1-pyrroline-5-carboxylate synthase A (P5CSA/P5CS1)	Non-secretory protein	none	0	No	No	not probable	PF00696 Amino acid kinase family, PF00171 Aldehyde dehydrogenase family	IPR000965 GPR domain, IPR001048 Aspartate/glutamate/uridylate kinase, IPR001057 Glutamate/acetylglutamate kinase, IPR005715 Glutamate 5-kinase/delta-1-pyrroline-5-carboxylate synthase, IPR005766 Delta l-pyrroline-5-carboxylate synthetase, IPR015590 Aldehyde dehydrogenase domain, IPR016161 Aldehyde/histidinol dehydrogenase, IPR016162 Aldehyde dehydrogenase, N-terminal, IPR016163 Aldehyde dehydroge…	PS00001 ASN_GLYCOSYLATION N-glycosylation site. , PS00005 PKC_PHOSPHO_SITE Protein kinase C phosphorylation site. , PS00006 CK2_PHOSPHO_SITE Casein kinase II phosphorylation site. , PS00008 MYRISTYL N-myristoylation site. , PS01223 PROA Gamma-glutamyl phosphate reductase signature. , PS00902 GLUTAMATE_5_KINASE Glutamate 5-kinase signature.
AT1G06570.1	1.4	1.585	1.857	0.211347	0.135063	0.0126281	AT1G06570.1	4-hydroxyphenylpyruvate dioxygenase (HPD)	Mitochondrial	Non-secretory protein	none	0	No	No	not probable	PF00903 Glyoxalase/Bleomycin resistance protein/Dioxygenase superfamily	IPR004360 Glyoxalase/fosfomycin resistance/dioxygenase domain, IPR005956 4-hydroxyphenylpyruvate dioxygenase, IPR029068 Glyoxalase/Bleomycin resistance protein/Dihydroxybiphenyl dioxygenase	PS00001 ASN_GLYCOSYLATION N-glycosylation site. , PS00004 CAMP_PHOSPHO_SITE cAMP- and cGMP-dependent protein kinase phosphorylation site. , PS00005 PKC_PHOSPHO_SITE Protein kinase C phosphorylation site. , PS00006 CK2_PHOSPHO_SITE Casein kinase II phosphorylation site. , PS00007 TYR_PHOSPHO_SITE Tyrosine kinase phosphorylation site. , PS00008 MYRISTYL N-myristoylation site.
AT5G20250.4	0.644	0.58	0.472	0.0649689	0.0202608	0.00317158	AT5G20250.4	Galactinol--sucrose galactosyltransferase (DIN10) (Probable galactinol--sucrose galactosyltransferase 6 (RFS6)	Chloroplastic	Non-secretory protein	possibly plastid	0	No	No	not probable	PF05691 Raffinose synthase or seed imbibition protein Sip1	IPR008811 Glycosyl hydrolases 36, IPR013785 Aldolase-type TIM barrel, IPR017853 Glycoside hydrolase superfamily	PS00107 PROTEIN_KINASE_ATP Protein kinases ATP-binding region signature.
AT4G01850.1	0.73	0.697	0.582	0.17696	0.25134	0.0440113	AT4G01850.1	S-adenosylmethionine synthase 2 (SAM2)	_	Non-secretory protein	none	0	No	No	not probable	PF00438 S-adenosylmethionine synthetase, N-terminal domain, PF02772 S-adenosylmethionine synthetase, central domain, PF02773 S-adenosylmethionine synthetase, C-terminal domain	IPR002133 S-adenosylmethionine synthetase, IPR022628 S-adenosylmethionine synthetase, N-terminal, IPR022629 S-adenosylmethionine synthetase, central domain, IPR022630 S-adenosylmethionine synthetase, C-terminal, IPR022631 S-adenosylmethionine synthetase, conserved site, IPR022636 S-adenosylmethionine synthetase superfamily	PS00001 ASN_GLYCOSYLATION N-glycosylation site. , PS00005 PKC_PHOSPHO_SITE Protein kinase C phosphorylation site. , PS00006 CK2_PHOSPHO_SITE Casein kinase II phosphorylation site. , PS00008 MYRISTYL N-myristoylation site. , PS00009 AMIDATION Amidation site. , PS00376 ADOMET_SYNTHETASE_1 S-adenosylmethionine synthetase signature 1. , PS00377 ADOMET_SYNTHETASE_2 S-adenosylmethionine synthetase sign…
AT1G02500.2	0.75	0.771	0.56	0.182607	0.385786	0.0311602	AT1G02500.2	S-adenosylmethionine synthase 1 (SAM1)	_	Non-secretory protein	none	0	No	No	not probable	PF00438 S-adenosylmethionine synthetase, N-terminal domain, PF02772 S-adenosylmethionine synthetase, central domain, PF02773 S-adenosylmethionine synthetase, C-terminal domain	IPR002133 S-adenosylmethionine synthetase, IPR022628 S-adenosylmethionine synthetase, N-terminal, IPR022629 S-adenosylmethionine synthetase, central domain, IPR022630 S-adenosylmethionine synthetase, C-terminal, IPR022631 S-adenosylmethionine synthetase, conserved site, IPR022636 S-adenosylmethionine synthetase superfamily	PS00001 ASN_GLYCOSYLATION N-glycosylation site. , PS00005 PKC_PHOSPHO_SITE Protein kinase C phosphorylation site. , PS00006 CK2_PHOSPHO_SITE Casein kinase II phosphorylation site. , PS00008 MYRISTYL N-myristoylation site. , PS00009 AMIDATION Amidation site. , PS00376 ADOMET_SYNTHETASE_1 S-adenosylmethionine synthetase signature 1. , PS00377 ADOMET_SYNTHETASE_2 S-adenosylmethionine synthetase sign…
AT5G16290.2	0.473	0.642	0.602	0.000590193	0.0312072	0.0311741	AT5G16290.2	Acetolactate synthase small subunit 1, chloroplastic (VAT1)	Chloroplastic	Non-secretory protein	plastid	0	No	No	not probable	PF01842 ACT domain, PF10369 Small subunit of acetolactate synthase	IPR002912 ACT domain, IPR004789 Acetolactate synthase, small subunit, IPR019455 Acetolactate synthase, small subunit, C-terminal	PS00001 ASN_GLYCOSYLATION N-glycosylation site. , PS00003 SULFATION Tyrosine sulfation site. , PS00004 CAMP_PHOSPHO_SITE cAMP- and cGMP-dependent protein kinase phosphorylation site. , PS00005 PKC_PHOSPHO_SITE Protein kinase C phosphorylation site. , PS00006 CK2_PHOSPHO_SITE Casein kinase II phosphorylation site. , PS00008 MYRISTYL N-myristoylation site. , PS00009 AMIDATION Amidation site.
AT3G48560.1	0.636	0.723	0.555	0.047927	0.220563	0.0285487	AT3G48560.1	Acetolactate synthase, chloroplastic (ALS)	Chloroplastic	Non-secretory protein	plastid	0	No	No	not probable	PF02776 Thiamine pyrophosphate enzyme, N-terminal TPP binding domain, PF02775 Thiamine pyrophosphate enzyme, C-terminal TPP binding domain, PF00205 Thiamine pyrophosphate enzyme, central domain	IPR000399 TPP-binding enzyme, conserved site, IPR011766 Thiamine pyrophosphate enzyme, C-terminal TPP-binding, IPR012000 Thiamine pyrophosphate enzyme, central domain, IPR012001 Thiamine pyrophosphate enzyme, N-terminal TPP-binding domain, IPR012846 Acetolactate synthase, large subunit, biosynthetic, IPR029035 DHS-like NAD/FAD-binding domain superfamily, IPR029061 Thiamin diphosphate-binding fold	PS00001 ASN_GLYCOSYLATION N-glycosylation site. , PS00005 PKC_PHOSPHO_SITE Protein kinase C phosphorylation site. , PS00006 CK2_PHOSPHO_SITE Casein kinase II phosphorylation site. , PS00008 MYRISTYL N-myristoylation site. , PS50324 SER_RICH Serine-rich region profile. , PS00187 TPP_ENZYMES Thiamine pyrophosphate enzymes signature.
AT3G01120.1	0.611	0.564	0.557	0.0237247	0.0509156	0.0295089	AT3G01120.1	Cystathionine gamma-synthase 1, chloroplastic (CGS1)	Chloroplastic	Non-secretory protein	plastid	0	No	No	not probable	PF01053 Cys/Met metabolism PLP-dependent enzyme	IPR000277 Cys/Met metabolism, pyridoxal phosphate-dependent enzyme, IPR015421 Pyridoxal phosphate-dependent transferase, major domain, IPR015422 Pyridoxal phosphate-dependent transferase domain 1, IPR015424 Pyridoxal phosphate-dependent transferase	PS00001 ASN_GLYCOSYLATION N-glycosylation site. , PS00004 CAMP_PHOSPHO_SITE cAMP- and cGMP-dependent protein kinase phosphorylation site. , PS00005 PKC_PHOSPHO_SITE Protein kinase C phosphorylation site. , PS00006 CK2_PHOSPHO_SITE Casein kinase II phosphorylation site. , PS00008 MYRISTYL N-myristoylation site. , PS50310 ALA_RICH Alanine-rich region profile. , PS00868 CYS_MET_METAB_PP Cys/Met meta…
AT3G14390.1	0.597	0.773	0.796	0.0287539	0.204429	0.289738	AT3G14390.1	Diaminopimelate decarboxylase 1, chloroplastic (LYSA1)	Chloroplastic	Non-secretory protein	plastid	0	No	No	not probable	PF00278 Pyridoxal-dependent decarboxylase, C-terminal sheet domain, PF02784 Pyridoxal-dependent decarboxylase, pyridoxal binding domain	IPR000183 Ornithine/DAP/Arg decarboxylase, IPR002986 Diaminopimelate decarboxylase, LysA, IPR009006 Alanine racemase/group IV decarboxylase, C-terminal, IPR022643 Orn/DAP/Arg decarboxylase 2, C-terminal, IPR022644 Orn/DAP/Arg decarboxylase 2, N-terminal, IPR022653 Orn/DAP/Arg decarboxylase 2, pyridoxal-phosphate binding site, IPR022657 Orn/DAP/Arg decarboxylase 2, conserved site, IPR029066 PLP-bi…	PS00001 ASN_GLYCOSYLATION N-glycosylation site. , PS00003 SULFATION Tyrosine sulfation site. , PS00004 CAMP_PHOSPHO_SITE cAMP- and cGMP-dependent protein kinase phosphorylation site. , PS00005 PKC_PHOSPHO_SITE Protein kinase C phosphorylation site. , PS00006 CK2_PHOSPHO_SITE Casein kinase II phosphorylation site. , PS00007 TYR_PHOSPHO_SITE Tyrosine kinase phosphorylation site. , PS00008 MYRISTYL …
AT1G62180.1	0.454	0.605	0.419	0.00046067	0.0167778	0.000655457	AT1G62180.1	5'-adenylylsulfate reductase 2, chloroplastic (APR2, AtPR02)	Chloroplastic	Signal peptide	plastid	0	No	No	not probable	PF00085 Thioredoxin, PF01507 Phosphoadenosine phosphosulfate reductase family	IPR002500 Phosphoadenosine phosphosulphate reductase, IPR004508 Thioredoxin-independent 5'-adenylylsulphate reductase, IPR012336 Thioredoxin-like fold, IPR013766 Thioredoxin domain, IPR014729 Rossmann-like alpha/beta/alpha sandwich fold	PS00004 CAMP_PHOSPHO_SITE cAMP- and cGMP-dependent protein kinase phosphorylation site. , PS00005 PKC_PHOSPHO_SITE Protein kinase C phosphorylation site. , PS00006 CK2_PHOSPHO_SITE Casein kinase II phosphorylation site. , PS00008 MYRISTYL N-myristoylation site.
AT1G58080.1	0.69	0.516	0.606	0.140117	0.00313402	0.046572	AT1G58080.1	ATP phosphoribosyltransferase 1, chloroplastic (HISN1A)	Chloroplastic	Non-secretory protein	plastid	0	No	No	not probable	PF01634 ATP phosphoribosyltransferase, PF08029 HisG, C-terminal domain	IPR001348 ATP phosphoribosyltransferase HisG, IPR011322 Nitrogen regulatory PII-like, alpha/beta, IPR013115 Histidine biosynthesis HisG, C-terminal, IPR013820 ATP phosphoribosyltransferase, catalytic domain, IPR015867 Nitrogen regulatory protein PII/ATP phosphoribosyltransferase, C-terminal, IPR018198 ATP phosphoribosyltransferase, conserved site	PS00001 ASN_GLYCOSYLATION N-glycosylation site. , PS00003 SULFATION Tyrosine sulfation site. , PS00005 PKC_PHOSPHO_SITE Protein kinase C phosphorylation site. , PS00006 CK2_PHOSPHO_SITE Casein kinase II phosphorylation site. , PS00008 MYRISTYL N-myristoylation site. , PS00029 LEUCINE_ZIPPER Leucine zipper pattern. , PS01316 ATP_P_PHORIBOSYLTR ATP phosphoribosyltransferase signature.
AT3G61440.2	0.514	1.21	1.062	0.00422613	0.499246	0.835018	AT3G61440.2	Bifunctional L-3-cyanoalanine synthase/cysteine synthase C1, mitochondrial (CYSC1)	_	Non-secretory protein	none	0	No	No	not probable	PF00291 Pyridoxal-phosphate dependent enzyme	IPR031111 L-3-cyanoalanine synthase, mitochondrial, IPR005859 Cysteine synthase CysK, IPR001926 Pyridoxal-phosphate dependent enzyme	PS00004 CAMP_PHOSPHO_SITE cAMP- and cGMP-dependent protein kinase phosphorylation site. , PS00005 PKC_PHOSPHO_SITE Protein kinase C phosphorylation site. , PS00006 CK2_PHOSPHO_SITE Casein kinase II phosphorylation site. , PS00008 MYRISTYL N-myristoylation site.
AT2G43090.1	1.17	0.623	0.59	0.486527	0.0726067	0.0495302	AT2G43090.1	3-isopropylmalate dehydratase small subunit 1 (SSU1)	Chloroplastic	Non-secretory protein	plastid	0	No	No	not probable	PF00694 Aconitase C-terminal domain	IPR000573 Aconitase A/isopropylmalate dehydratase small subunit, swivel domain, IPR015928 Aconitase/3-isopropylmalate dehydratase, swivel, IPR015937 Aconitase/isopropylmalate dehydratase, IPR033940 3-isopropylmalate dehydratase, swivel domain	PS00001 ASN_GLYCOSYLATION N-glycosylation site. , PS00003 SULFATION Tyrosine sulfation site. , PS00005 PKC_PHOSPHO_SITE Protein kinase C phosphorylation site. , PS00006 CK2_PHOSPHO_SITE Casein kinase II phosphorylation site. , PS00008 MYRISTYL N-myristoylation site.
AT3G58990.1	1.205	0.361	0.397	0.416793	3.11321e-05	0.000617552	AT3G58990.1	3-isopropylmalate dehydratase small subunit 3 (SSU3)	Chloroplastic	Non-secretory protein	plastid	0	No	No	not probable	PF00694 Aconitase C-terminal domain	IPR015928 Aconitase/3-isopropylmalate dehydratase, swivel, IPR000573 Aconitase A/isopropylmalate dehydratase small subunit, swivel domain, IPR015937 Aconitase/isopropylmalate dehydratase	PS00001 ASN_GLYCOSYLATION N-glycosylation site. , PS00005 PKC_PHOSPHO_SITE Protein kinase C phosphorylation site. , PS00006 CK2_PHOSPHO_SITE Casein kinase II phosphorylation site. , PS00008 MYRISTYL N-myristoylation site.
AT2G43100.1	0.902	0.42	0.469	0.673371	0.000210255	0.00493283	AT2G43100.1	3-isopropylmalate dehydratase small subunit 2 (SSU2)	Chloroplastic	Non-secretory protein	plastid	0	No	No	not probable	PF00694 Aconitase C-terminal domain	IPR000573 Aconitase A/isopropylmalate dehydratase small subunit, swivel domain, IPR015928 Aconitase/3-isopropylmalate dehydratase, swivel, IPR015937 Aconitase/isopropylmalate dehydratase, IPR033940 3-isopropylmalate dehydratase, swivel domain	PS00001 ASN_GLYCOSYLATION N-glycosylation site. , PS00005 PKC_PHOSPHO_SITE Protein kinase C phosphorylation site. , PS00006 CK2_PHOSPHO_SITE Casein kinase II phosphorylation site. , PS00008 MYRISTYL N-myristoylation site.

## Sheet: Secondary metabolism Ws - DAPs
Proteins related to secondary metabolism and differentially accumulated (DAPs) in Ws upon salt stress
over-accumulated proteins
under-accumulated proteins
Accession	Abundance ratio			Abundance ratio - p-value			Accession	Annotation according to Uniprot (https://www.uniprot.org/)	Annotation using ProtAnnDB (http://www.polebio.lrsv.ups-tlse.fr/ProtAnnDB/)
	150 mM, Ws, 48 h/ 0 mM, Ws, 48 h	150 mM, Ws, 72 h/ 0 mM, Ws, 72 h	150 mM, Ws, 96 h/ 0 mM, Ws, 96 h	150 mM, Ws, 48 h/ 0 mM, Ws, 48 h	150 mM, Ws, 72 h/ 0 mM, Ws, 72 h	150 mM, Ws, 96 h/ 0 mM, Ws, 96 h	The proteins also found as DAPs in Col-0 are in italics.		TargetP	SignalP	Predotar	Nb TM domains (tmhmm)	GPI anchor (aramemnon)	GPI anchor (GPI-SOM)	GPI anchor (predGPI)	Pfam	Interpro	Prosite
AT5G17050.1	1.151	1.236	1.757	0.549188	0.535624	0.0316322	AT5G17050.1	Flavonol 3-O-glucosyltransferase (AtUGT78D2, AGT, F3GlcT)	Chloroplastic	Signal peptide	none	0	No	No	not probable	PF00201 UDP-glucoronosyl and UDP-glucosyl transferase	IPR002213 UDP-glucuronosyl/UDP-glucosyltransferase	PS00001 ASN_GLYCOSYLATION N-glycosylation site. , PS00004 CAMP_PHOSPHO_SITE cAMP- and cGMP-dependent protein kinase phosphorylation site. , PS00005 PKC_PHOSPHO_SITE Protein kinase C phosphorylation site. , PS00006 CK2_PHOSPHO_SITE Casein kinase II phosphorylation site. , PS00007 TYR_PHOSPHO_SITE Tyrosine kinase phosphorylation site. , PS00008 MYRISTYL N-myristoylation site. , PS00009 AMIDATION Am…
AT4G22880.1	1.786	1.838	3.935	0.016873	0.026462	1.30978e-07	AT4G22880.1	Leucoanthocyanidin dioxygenase, Leucocyanidin oxygenase (AtLDOX, TRANSPARENT TESTA 11, 17 18, TT17, TT18, ANS, TANNIN DEFICIENT SEED 4, TDS4) )	_	Non-secretory protein	none	0	No	No	not probable	PF03171 2OG-Fe(II) oxygenase superfamily, PF14226 non-haem dioxygenase in morphine synthesis N-terminal	IPR005123 Oxoglutarate/iron-dependent dioxygenase, IPR026992 Non-haem dioxygenase N-terminal domain, IPR027443 Isopenicillin N synthase-like	PS00001 ASN_GLYCOSYLATION N-glycosylation site. , PS00004 CAMP_PHOSPHO_SITE cAMP- and cGMP-dependent protein kinase phosphorylation site. , PS00005 PKC_PHOSPHO_SITE Protein kinase C phosphorylation site. , PS00006 CK2_PHOSPHO_SITE Casein kinase II phosphorylation site. , PS00008 MYRISTYL N-myristoylation site. , PS00758 ARGE_DAPE_CPG2_1 ArgE / dapE / ACY1 / CPG2 / yscS family signature 1.
AT1G72680.1	1.528	1.77	2.504	0.0493496	0.0392359	0.000464142	AT1G72680.1	Probable cinnamyl alcohol dehydrogenase 1 (AtCAD1)	Chloroplastic	Non-secretory protein	none	0	No	No	not probable	PF00107 Zinc-binding dehydrogenase, PF08240 Alcohol dehydrogenase GroES-like domain	IPR002085 Alcohol dehydrogenase superfamily, zinc-type, IPR002328 Alcohol dehydrogenase, zinc-type, conserved site, IPR011032 GroES-like superfamily, IPR013149 Alcohol dehydrogenase, C-terminal, IPR013154 Alcohol dehydrogenase, N-terminal, IPR016040 NAD(P)-binding domain, IPR020843 Polyketide synthase, enoylreductase domain, IPR029752 D-isomer specific 2-hydroxyacid dehydrogenase, NAD-binding dom…	PS00003 SULFATION Tyrosine sulfation site. , PS00005 PKC_PHOSPHO_SITE Protein kinase C phosphorylation site. , PS00006 CK2_PHOSPHO_SITE Casein kinase II phosphorylation site. , PS00008 MYRISTYL N-myristoylation site. , PS00059 ADH_ZINC Zinc-containing alcohol dehydrogenases signature. , PS00065 D_2_HYDROXYACID_DH_1 D-isomer specific 2-hydroxyacid dehydrogenases NAD-binding signature.
AT4G34230.1	2.185	2.511	2.078	0.000149449	0.00254852	0.00720242	AT4G34230.1	Cinnamyl alcohol dehydrogenase 5 (AtCAD5, AtCAD6, LCAD-D)	_	Non-secretory protein	none	0	No	No	not probable	PF08240 Alcohol dehydrogenase GroES-like domain, PF00107 Zinc-binding dehydrogenase	IPR002085 Alcohol dehydrogenase superfamily, zinc-type, IPR002328 Alcohol dehydrogenase, zinc-type, conserved site, IPR011032 GroES-like superfamily, IPR013149 Alcohol dehydrogenase, C-terminal, IPR013154 Alcohol dehydrogenase, N-terminal, IPR016040 NAD(P)-binding domain, IPR020843 Polyketide synthase, enoylreductase domain	PS00003 SULFATION Tyrosine sulfation site. , PS00004 CAMP_PHOSPHO_SITE cAMP- and cGMP-dependent protein kinase phosphorylation site. , PS00005 PKC_PHOSPHO_SITE Protein kinase C phosphorylation site. , PS00006 CK2_PHOSPHO_SITE Casein kinase II phosphorylation site. , PS00008 MYRISTYL N-myristoylation site. , PS00009 AMIDATION Amidation site. , PS00059 ADH_ZINC Zinc-containing alcohol dehydrogenase…
AT4G37980.1	1.484	1.407	1.778	0.0673487	0.27238	0.034748	AT4G37980.1	Cinnamyl alcohol dehydrogenase 7 (AtCAD7, CAD4, CADB1, ELI3-1, LCAD-B)	_	Non-secretory protein	none	0	No	No	not probable	PF00107 Zinc-binding dehydrogenase, PF08240 Alcohol dehydrogenase GroES-like domain	IPR002085 Alcohol dehydrogenase superfamily, zinc-type, IPR002328 Alcohol dehydrogenase, zinc-type, conserved site, IPR011032 GroES-like superfamily, IPR013149 Alcohol dehydrogenase, C-terminal, IPR013154 Alcohol dehydrogenase, N-terminal, IPR016040 NAD(P)-binding domain, IPR020843 Polyketide synthase, enoylreductase domain	PS00001 ASN_GLYCOSYLATION N-glycosylation site. , PS00003 SULFATION Tyrosine sulfation site. , PS00004 CAMP_PHOSPHO_SITE cAMP- and cGMP-dependent protein kinase phosphorylation site. , PS00005 PKC_PHOSPHO_SITE Protein kinase C phosphorylation site. , PS00006 CK2_PHOSPHO_SITE Casein kinase II phosphorylation site. , PS00008 MYRISTYL N-myristoylation site. , PS00009 AMIDATION Amidation site. , PS00…
AT4G14090.1	2.068	2.192	5.232	0.00398602	0.00349028	3.26805e-11	AT4G14090.1	UDP-glycosyltransferase 75C1 (AtUGT75C1), anthocyanin 5-O-glucosyltransferase (A5GlcT)	Mitochondrial	Non-secretory protein	possibly ER	0	No	No	not probable	PF00201 UDP-glucoronosyl and UDP-glucosyl transferase	IPR002213 UDP-glucuronosyl/UDP-glucosyltransferase	PS00001 ASN_GLYCOSYLATION N-glycosylation site. , PS00003 SULFATION Tyrosine sulfation site. , PS00005 PKC_PHOSPHO_SITE Protein kinase C phosphorylation site. , PS00006 CK2_PHOSPHO_SITE Casein kinase II phosphorylation site. , PS00007 TYR_PHOSPHO_SITE Tyrosine kinase phosphorylation site. , PS00008 MYRISTYL N-myristoylation site. , PS00375 UDPGT UDP-glycosyltransferases signature.
AT5G54160.1	1.096	2.097	1.664	0.678749	0.0155382	0.062105	AT5G54160.1	Flavone 3'-O-methyltransferase 1 (AtCOMT1, OMT1)	_	Non-secretory protein	none	0	No	No	not probable	PF00891 O-methyltransferase, PF08100 Dimerisation domain	IPR001077 O-methyltransferase domain, IPR011991 ArsR-like helix-turn-helix domain, IPR012967 Plant methyltransferase dimerisation, IPR016461 O-methyltransferase COMT-type, IPR029063 S-adenosyl-L-methionine-dependent methyltransferase	PS00001 ASN_GLYCOSYLATION N-glycosylation site. , PS00004 CAMP_PHOSPHO_SITE cAMP- and cGMP-dependent protein kinase phosphorylation site. , PS00005 PKC_PHOSPHO_SITE Protein kinase C phosphorylation site. , PS00006 CK2_PHOSPHO_SITE Casein kinase II phosphorylation site. , PS00007 TYR_PHOSPHO_SITE Tyrosine kinase phosphorylation site. , PS00008 MYRISTYL N-myristoylation site.
AT1G32100.1	1.682	1.613	1.291	0.0168542	0.111472	0.351768	AT1G32100.1	pinoresinol reductase 1 (PRR1)	_	Non-secretory protein	none	1	No	No	not probable	PF05368 NmrA-like family	IPR008030 NmrA-like domain, IPR016040 NAD(P)-binding domain	PS00001 ASN_GLYCOSYLATION N-glycosylation site. , PS00005 PKC_PHOSPHO_SITE Protein kinase C phosphorylation site. , PS00006 CK2_PHOSPHO_SITE Casein kinase II phosphorylation site. , PS00008 MYRISTYL N-myristoylation site. , PS00009 AMIDATION Amidation site. , PS00029 LEUCINE_ZIPPER Leucine zipper pattern.
AT5G08640.2	0.55	0.898	0.588	0.012869	0.586254	0.0480053	AT5G08640.2	Flavonol synthase/flavanone 3-hydroxylase (AtFLS1)	_	Non-secretory protein	none	0	No	No	not probable	PF14226 non-haem dioxygenase in morphine synthesis N-terminal, PF03171 2OG-Fe(II) oxygenase superfamily	IPR005123 Oxoglutarate/iron-dependent dioxygenase, IPR026992 Non-haem dioxygenase N-terminal domain, IPR027443 Isopenicillin N synthase-like

## Sheet: ROS Scavenging - Ws DAPs
Proteins related to ROS scavenging and differentially accumulated (DAPs) in Ws upon salt stress
over-accumulated proteins
Accession	Abundance ratio			Abundance ratio - p-value			Accession	Annotation according to Uniprot (https://www.uniprot.org/)	Annotation using ProtAnnDB (http://www.polebio.lrsv.ups-tlse.fr/ProtAnnDB/)
	150 mM, Ws, 48 h/ 0 mM, Ws, 48 h	150 mM, Ws, 72 h/ 0 mM, Ws, 72 h	150 mM, Ws, 96 h/ 0 mM, Ws, 96 h	150 mM, Ws, 48 h/ 0 mM, Ws, 48 h	150 mM, Ws, 72 h/ 0 mM, Ws, 72 h	150 mM, Ws, 96 h/ 0 mM, Ws, 96 h	The proteins also found as DAPs in Col-0 are in italics.		TargetP	SignalP	Predotar	Nb TM domains (tmhmm)	GPI anchor (aramemnon)	GPI anchor (GPI-SOM)	GPI anchor (predGPI)	Pfam	Interpro	Prosite
AT1G20630.1	1.231	1.511	1.841	0.348857	0.140327	0.0231139	AT1G20630.1	Catalase-1 (CAT1, AtKat01)	_	Non-secretory protein	none	0	No	No	not probable	PF00199 Catalase, PF06628 Catalase-related immune-responsive	IPR002226 Catalase haem-binding site, IPR010582 Catalase immune-responsive domain, IPR011614 Catalase core domain, IPR018028 Catalase, mono-functional, haem-containing, IPR020835 Catalase superfamily, IPR024708 Catalase active site, IPR024711 Catalase, mono-functional, haem-containing, clades 1 and 3	PS00001 ASN_GLYCOSYLATION N-glycosylation site. , PS00005 PKC_PHOSPHO_SITE Protein kinase C phosphorylation site. , PS00006 CK2_PHOSPHO_SITE Casein kinase II phosphorylation site. , PS00007 TYR_PHOSPHO_SITE Tyrosine kinase phosphorylation site. , PS00008 MYRISTYL N-myristoylation site. , PS00437 CATALASE_1 Catalase proximal heme-ligand signature. , PS00438 CATALASE_2 Catalase proximal active site…
AT4G35000.1	0.736	1.946	1.452	0.162578	0.0295125	0.172685	AT4G35000.1	Ascorbate peroxidase 3 (APX3, AtAPX03)	_	Non-secretory protein	none	1	No	No	not probable	PF00141 Peroxidase	IPR002016 Haem peroxidase, IPR002207 Class I peroxidase, IPR010255 Haem peroxidase superfamily, IPR019793 Peroxidases heam-ligand binding site, IPR019794 Peroxidase, active site	PS00001 ASN_GLYCOSYLATION N-glycosylation site. , PS00004 CAMP_PHOSPHO_SITE cAMP- and cGMP-dependent protein kinase phosphorylation site. , PS00005 PKC_PHOSPHO_SITE Protein kinase C phosphorylation site. , PS00006 CK2_PHOSPHO_SITE Casein kinase II phosphorylation site. , PS00008 MYRISTYL N-myristoylation site. , PS00009 AMIDATION Amidation site. , PS00435 PEROXIDASE_1 Peroxidases proximal heme-li…
AT1G19570.1	1.456	1.709	2.351	0.0780147	0.0788026	0.0016664	AT1G19570.1	Glutathione-dependent dehydroascorbate reductase 1 (AtDHAR1, Chloride intracellular channel homolog 1)	_	Non-secretory protein	none	0	No	No	not probable	PF13417 Glutathione S-transferase, N-terminal domain, PF13410 Glutathione S-transferase, C-terminal domain	IPR004045 Glutathione S-transferase, N-terminal, IPR010987 Glutathione S-transferase, C-terminal-like, IPR012336 Thioredoxin-like fold	PS00001 ASN_GLYCOSYLATION N-glycosylation site. , PS00003 SULFATION Tyrosine sulfation site. , PS00005 PKC_PHOSPHO_SITE Protein kinase C phosphorylation site. , PS00006 CK2_PHOSPHO_SITE Casein kinase II phosphorylation site. , PS00007 TYR_PHOSPHO_SITE Tyrosine kinase phosphorylation site. , PS00008 MYRISTYL N-myristoylation site.
AT1G75270.1	1.209	1.862	1.701	0.371883	0.0201638	0.0484055	AT1G75270.1	Glutathione-dependent dehydroascorbate reductase 2 (AtDHAR2, Chloride intracellular channel homolog 2)	_	Non-secretory protein	none	0	No	No	not probable	PF13410 Glutathione S-transferase, C-terminal domain, PF13417 Glutathione S-transferase, N-terminal domain	IPR004045 Glutathione S-transferase, N-terminal, IPR010987 Glutathione S-transferase, C-terminal-like, IPR012336 Thioredoxin-like fold	PS00001 ASN_GLYCOSYLATION N-glycosylation site. , PS00003 SULFATION Tyrosine sulfation site. , PS00005 PKC_PHOSPHO_SITE Protein kinase C phosphorylation site. , PS00006 CK2_PHOSPHO_SITE Casein kinase II phosphorylation site. , PS00008 MYRISTYL N-myristoylation site.
AT1G02930.1	2.011	1.075	2.273	0.000935742	0.859783	0.00254303	AT1G02930.1	Glutathione-S-transferase F6 (GSTF6)	_	Non-secretory protein	possibly mitochondrial	0	No	No	not probable	PF00043 Glutathione S-transferase, C-terminal domain, PF02798 Glutathione S-transferase, N-terminal domain	IPR004045 Glutathione S-transferase, N-terminal, IPR004046 Glutathione S-transferase, C-terminal, IPR010987 Glutathione S-transferase, C-terminal-like, IPR012336 Thioredoxin-like fold	PS00005 PKC_PHOSPHO_SITE Protein kinase C phosphorylation site. , PS00006 CK2_PHOSPHO_SITE Casein kinase II phosphorylation site. , PS00007 TYR_PHOSPHO_SITE Tyrosine kinase phosphorylation site.
AT1G02920.1	1.94	1.057	0.744	0.00421646	0.881318	0.268611	AT1G02920.1	Glutathione S-transferase F7 (GSTF7)	_	Non-secretory protein	possibly mitochondrial	0	No	No	not probable	PF00043 Glutathione S-transferase, C-terminal domain, PF02798 Glutathione S-transferase, N-terminal domain	IPR004045 Glutathione S-transferase, N-terminal, IPR004046 Glutathione S-transferase, C-terminal, IPR010987 Glutathione S-transferase, C-terminal-like, IPR012336 Thioredoxin-like fold	PS00005 PKC_PHOSPHO_SITE Protein kinase C phosphorylation site. , PS00006 CK2_PHOSPHO_SITE Casein kinase II phosphorylation site. , PS00007 TYR_PHOSPHO_SITE Tyrosine kinase phosphorylation site. , PS00008 MYRISTYL N-myristoylation site.
AT2G47730.1	1.064	1.733	1.247	0.743339	0.0716578	0.423123	AT2G47730.1	Glutathione S-transferase F8 (GSTF8)	Chloroplastic	Non-secretory protein	possibly mitochondrial	0	No	No	not probable	PF02798 Glutathione S-transferase, N-terminal domain, PF00043 Glutathione S-transferase, C-terminal domain	IPR004045 Glutathione S-transferase, N-terminal, IPR004046 Glutathione S-transferase, C-terminal, IPR010987 Glutathione S-transferase, C-terminal-like, IPR012336 Thioredoxin-like fold	PS00001 ASN_GLYCOSYLATION N-glycosylation site. , PS00004 CAMP_PHOSPHO_SITE cAMP- and cGMP-dependent protein kinase phosphorylation site. , PS00005 PKC_PHOSPHO_SITE Protein kinase C phosphorylation site. , PS00006 CK2_PHOSPHO_SITE Casein kinase II phosphorylation site. , PS00008 MYRISTYL N-myristoylation site. , PS50324 SER_RICH Serine-rich region profile.
AT5G17220.1	1.822	1.364	2.633	0.012066	0.354548	0.00012449	AT5G17220.1	Glutathione S-transferase F12 (AtGSTF12, TRANSPARENT TESTA 19, TT19, GST class-phi member 12)	Signal peptide	Non-secretory protein	possibly mitochondrial	0	No	No	not probable	PF00043 Glutathione S-transferase, C-terminal domain, PF02798 Glutathione S-transferase, N-terminal domain	IPR004045 Glutathione S-transferase, N-terminal, IPR004046 Glutathione S-transferase, C-terminal, IPR010987 Glutathione S-transferase, C-terminal-like, IPR012336 Thioredoxin-like fold	PS00005 PKC_PHOSPHO_SITE Protein kinase C phosphorylation site. , PS00006 CK2_PHOSPHO_SITE Casein kinase II phosphorylation site. , PS00008 MYRISTYL N-myristoylation site. , PS00017 ATP_GTP_A ATP/GTP-binding site motif A (P-loop).
AT5G02790.1	0.772	2.68	1.636	0.250362	0.0011416	0.0713245	AT5G02790.1	Glutathione S-transferase L3 (GSTL3)	_	Non-secretory protein	none	0	No	No	not probable	PF13410 Glutathione S-transferase, C-terminal domain, PF13417 Glutathione S-transferase, N-terminal domain	IPR004045 Glutathione S-transferase, N-terminal, IPR010987 Glutathione S-transferase, C-terminal-like, IPR012336 Thioredoxin-like fold	PS00001 ASN_GLYCOSYLATION N-glycosylation site. , PS00003 SULFATION Tyrosine sulfation site. , PS00005 PKC_PHOSPHO_SITE Protein kinase C phosphorylation site. , PS00006 CK2_PHOSPHO_SITE Casein kinase II phosphorylation site. , PS00008 MYRISTYL N-myristoylation site.
AT1G59700.1	1.409	1.551	1.929	0.120837	0.118329	0.0158162	AT1G59700.1	Glutathione-S-transferase U16 (GSTU16)	_	Non-secretory protein	none	0	No	No	not probable	PF00043 Glutathione S-transferase, C-terminal domain, PF02798 Glutathione S-transferase, N-terminal domain	IPR004045 Glutathione S-transferase, N-terminal, IPR004046 Glutathione S-transferase, C-terminal, IPR010987 Glutathione S-transferase, C-terminal-like, IPR012336 Thioredoxin-like fold	PS00001 ASN_GLYCOSYLATION N-glycosylation site. , PS00003 SULFATION Tyrosine sulfation site. , PS00005 PKC_PHOSPHO_SITE Protein kinase C phosphorylation site. , PS00006 CK2_PHOSPHO_SITE Casein kinase II phosphorylation site. , PS00007 TYR_PHOSPHO_SITE Tyrosine kinase phosphorylation site.
AT2G02390.1	1.265	1.576	2.396	0.340816	0.116496	0.00056331	AT2G02390.1	Glutathione S-transferase zeta 1 (GSTZ1)	Mitochondrial	Non-secretory protein	none	0	No	No	not probable	PF14497 Glutathione S-transferase, C-terminal domain, PF13409 Glutathione S-transferase, N-terminal domain	IPR004045 Glutathione S-transferase, N-terminal, IPR004046 Glutathione S-transferase, C-terminal, IPR005955 Glutathione S-transferases, class Zeta, IPR010987 Glutathione S-transferase, C-terminal-like, IPR012336 Thioredoxin-like fold	PS00001 ASN_GLYCOSYLATION N-glycosylation site. , PS00003 SULFATION Tyrosine sulfation site. , PS00006 CK2_PHOSPHO_SITE Casein kinase II phosphorylation site. , PS00007 TYR_PHOSPHO_SITE Tyrosine kinase phosphorylation site. , PS00008 MYRISTYL N-myristoylation site.
AT2G25080.1	0.777	1.953	1.537	0.287599	0.0284194	0.115866	AT2G25080.1	Glutathione peroxidase 1 (AtGPx01, GPX1)	Chloroplastic	Non-secretory protein	plastid	0	No	No	not probable	PF00255 Glutathione peroxidase	IPR000889 Glutathione peroxidase, IPR012336 Thioredoxin-like fold, IPR029759 Glutathione peroxidase active site, IPR029760 Glutathione peroxidase conserved site	PS00001 ASN_GLYCOSYLATION N-glycosylation site. , PS00005 PKC_PHOSPHO_SITE Protein kinase C phosphorylation site. , PS00006 CK2_PHOSPHO_SITE Casein kinase II phosphorylation site. , PS00008 MYRISTYL N-myristoylation site. , PS00460 GLUTATHIONE_PEROXID_1 Glutathione peroxidases active site. , PS00763 GLUTATHIONE_PEROXID_2 Glutathione peroxidases signature 2.
AT4G11600.1	1.746	2.186	3.114	0.00886194	0.0097381	2.90006e-05	AT4G11600.1	Glutathione peroxidase 6 (AtGPx06, GPX6)	Chloroplastic	Non-secretory protein	mitochondrial	0	No	No	not probable	PF00255 Glutathione peroxidase	IPR000889 Glutathione peroxidase, IPR012336 Thioredoxin-like fold, IPR029759 Glutathione peroxidase active site, IPR029760 Glutathione peroxidase conserved site	PS00001 ASN_GLYCOSYLATION N-glycosylation site. , PS00004 CAMP_PHOSPHO_SITE cAMP- and cGMP-dependent protein kinase phosphorylation site. , PS00005 PKC_PHOSPHO_SITE Protein kinase C phosphorylation site. , PS00006 CK2_PHOSPHO_SITE Casein kinase II phosphorylation site. , PS00008 MYRISTYL N-myristoylation site. , PS50324 SER_RICH Serine-rich region profile. , PS00460 GLUTATHIONE_PEROXID_1 Glutathi…
AT3G10920.1	0.905	2.614	2.153	0.660625	0.00153797	0.00483196	AT3G10920.1	Superoxide dismutase [Mn] 1, mitochondrial (MSD1, AtMSD01)	Mitochondrial	Non-secretory protein	mitochondrial	0	No	No	not probable	PF02777 Iron/manganese superoxide dismutases, C-terminal domain, PF00081 Iron/manganese superoxide dismutases, alpha-hairpin domain	IPR001189 Manganese/iron superoxide dismutase, IPR019831 Manganese/iron superoxide dismutase, N-terminal, IPR019832 Manganese/iron superoxide dismutase, C-terminal, IPR019833 Manganese/iron superoxide dismutase, binding site	PS00001 ASN_GLYCOSYLATION N-glycosylation site. , PS00003 SULFATION Tyrosine sulfation site. , PS00004 CAMP_PHOSPHO_SITE cAMP- and cGMP-dependent protein kinase phosphorylation site. , PS00005 PKC_PHOSPHO_SITE Protein kinase C phosphorylation site. , PS00006 CK2_PHOSPHO_SITE Casein kinase II phosphorylation site. , PS00008 MYRISTYL N-myristoylation site. , PS00088 SOD_MN Manganese and iron supero…

## Sheet: CWPs - Ws DAPs
Proteins predicted to be secreted and differentially accumulated (DAPs) in Ws upon salt stress
over-accumulated proteins
under-accumulated proteins
Accession	Abundance ratio			Abundance ratio - p-value			Accession	Annotation according to WallProtDB (http://www.polebio.lrsv.ups-tlse.fr/WallProtDB/)			Annotation using ProtAnnDB (http://www.polebio.lrsv.ups-tlse.fr/ProtAnnDB/)
	150 mM, Ws, 48 h/ 0 mM, Ws, 48 h	150 mM, Ws, 72 h/ 0 mM, Ws, 72 h	150 mM, Ws, 96 h/ 0 mM, Ws, 96 h	150 mM, Ws, 48 h/ 0 mM, Ws, 48 h	150 mM, Ws, 72 h/ 0 mM, Ws, 72 h	150 mM, Ws, 96 h/ 0 mM, Ws, 96 h	The proteins already identified in a cell wall proteome are in bold. The proteins also found as DAPS in Col-0 are in italics.				TargetP	SignalP	Predotar	Nb TM domains (tmhmm)	GPI anchor (aramemnon)	GPI anchor (GPI-SOM)	GPI anchor (predGPI)	Pfam	Interpro	Prosite
AT4G01610.1	1.467	1.103	1.831	0.098045	0.768029	0.0264448	AT4G01610.1	Proteases	Cys protease	Cys protease (cathepsin B family) (Peptidase family C01.144, MEROPS)	Signal peptide	Signal peptide	ER	0	No	No	not probable	PF08127 Peptidase family C1 propeptide, PF00112 Papain family cysteine protease	IPR000169 Cysteine peptidase, cysteine active site, IPR000668 Peptidase C1A, papain C-terminal, IPR012599 Peptidase C1A, propeptide, IPR013128 Peptidase C1A, IPR025660 Cysteine peptidase, histidine active site	PS00001 ASN_GLYCOSYLATION N-glycosylation site. , PS00003 SULFATION Tyrosine sulfation site. , PS00004 CAMP_PHOSPHO_SITE cAMP- and cGMP-dependent protein kinase phosphorylation site. , PS00005 PKC_PHOSPHO_SITE Protein kinase C phosphorylation site. , PS00006 CK2_PHOSPHO_SITE Casein kinase II phosphorylation site. , PS00007 TYR_PHOSPHO_SITE Tyrosine kinase phosphorylation site. , PS00008 MYRISTYL …
AT5G60360.1	1.875	1.68	2.504	0.003033	0.0726334	0.000734527	AT5G60360.1	Proteases	Cys protease	Cys protease (papain family) (Peptidase family C01.163 MEROPS)	Signal peptide	Signal peptide	ER	1	No	No	not probable	PF00112 Papain family cysteine protease, PF08246 Cathepsin propeptide inhibitor domain (I29)	IPR000169 Cysteine peptidase, cysteine active site, IPR000668 Peptidase C1A, papain C-terminal, IPR013128 Peptidase C1A, IPR013201 Cathepsin propeptide inhibitor domain (I29), IPR025660 Cysteine peptidase, histidine active site, IPR025661 Cysteine peptidase, asparagine active site	PS00001 ASN_GLYCOSYLATION N-glycosylation site. , PS00005 PKC_PHOSPHO_SITE Protein kinase C phosphorylation site. , PS00006 CK2_PHOSPHO_SITE Casein kinase II phosphorylation site. , PS00008 MYRISTYL N-myristoylation site. , PS00009 AMIDATION Amidation site. , PS00139 THIOL_PROTEASE_CYS Eukaryotic thiol (cysteine) proteases cysteine active site. , PS00639 THIOL_PROTEASE_HIS Eukaryotic thiol (cyste…
AT1G20850.1	1.711	0.654	0.854	0.0230658	0.0746096	0.515267	AT1G20850.1	Proteases	Cys protease	Cys protease (cathepsin family) (XCP2, XYLEM CYSTEINE PEPTIDASE 2) (Peptidase family C01.121, MEROPS)	Signal peptide	Signal peptide	ER	0	No	No	not probable	PF08246 Cathepsin propeptide inhibitor domain (I29), PF00112 Papain family cysteine protease	IPR000169 Cysteine peptidase, cysteine active site, IPR000668 Peptidase C1A, papain C-terminal, IPR013128 Peptidase C1A, IPR013201 Cathepsin propeptide inhibitor domain (I29), IPR025660 Cysteine peptidase, histidine active site, IPR025661 Cysteine peptidase, asparagine active site	PS00001 ASN_GLYCOSYLATION N-glycosylation site. , PS00003 SULFATION Tyrosine sulfation site. , PS00004 CAMP_PHOSPHO_SITE cAMP- and cGMP-dependent protein kinase phosphorylation site. , PS00005 PKC_PHOSPHO_SITE Protein kinase C phosphorylation site. , PS00006 CK2_PHOSPHO_SITE Casein kinase II phosphorylation site. , PS00007 TYR_PHOSPHO_SITE Tyrosine kinase phosphorylation site. , PS00008 MYRISTYL …
AT1G03220.1	1.686	1.349	1.2	0.0232306	0.31517	0.509108	AT1G03220.1	Proteases	Asp protease	Asp protease (pepsin family) (Peptidase family A1, subfamily A1B, non-peptidase homologues, MEROPS) (homologous to carrot EDGP and tomato XEGIP)	Signal peptide	Signal peptide	ER	0	No	No	not probable	PF14543 Xylanase inhibitor N-terminal, PF14541 Xylanase inhibitor C-terminal	IPR001461 Aspartic peptidase A1 family, IPR021109 Aspartic peptidase domain superfamily, IPR032799 Xylanase inhibitor, C-terminal, IPR032861 Xylanase inhibitor, N-terminal, IPR033121 Peptidase family A1 domain, IPR033868 Xylanase inhibitor I-like	PS00001 ASN_GLYCOSYLATION N-glycosylation site. , PS00005 PKC_PHOSPHO_SITE Protein kinase C phosphorylation site. , PS00006 CK2_PHOSPHO_SITE Casein kinase II phosphorylation site. , PS00008 MYRISTYL N-myristoylation site.
AT1G51760.1	1.882	1.274	1.45	0.00582402	0.37654	0.174357	AT1G51760.1	Proteases		peptidase M20 (Peptidase family M20.A04, MEROPS)	Signal peptide	Signal peptide	ER	0	No	No	not probable	PF07687 Peptidase dimerisation domain, PF01546 Peptidase family M20/M25/M40	IPR002933 Peptidase M20, IPR011650 Peptidase M20, dimerisation domain, IPR017439 Amidohydrolase	PS00001 ASN_GLYCOSYLATION N-glycosylation site. , PS00003 SULFATION Tyrosine sulfation site. , PS00005 PKC_PHOSPHO_SITE Protein kinase C phosphorylation site. , PS00006 CK2_PHOSPHO_SITE Casein kinase II phosphorylation site. , PS00008 MYRISTYL N-myristoylation site. , PS00013 PROKAR_LIPOPROTEIN Prokaryotic membrane lipoprotein lipid attachment site. , PS00014 ER_TARGET Endoplasmic reticulum targe…
AT2G40880.1	1.731	1.511	2.108	0.0110237	0.137658	0.00287683	AT2G40880.1	Proteins with interaction domains (with proteins or polysaccharides)	protease inhibitor	proteinase inhibitor family I25 (phytostatin) (cystatin family, I25.014, MEROPS) (AtCYS-3)	Signal peptide	Signal peptide	ER	0	No	No	not probable	PF16845 Aspartic acid proteinase inhibitor	IPR000010 Cystatin domain, IPR018073 Proteinase inhibitor I25, cystatin, conserved site, IPR027214 Cystatin	PS00005 PKC_PHOSPHO_SITE Protein kinase C phosphorylation site. , PS00008 MYRISTYL N-myristoylation site. , PS00287 CYSTATIN Cysteine proteases inhibitors signature.
AT4G16500.1	1.556	1.499	1.968	0.0520639	0.0993049	0.0129115	AT4G16500.1	Proteins with interaction domains (with proteins or polysaccharides)	protease inhibitor	proteinase inhibitor family I25 (phytostatin) (cystatin family, I25.033, MEROPS) (AtCYS-4)	Signal peptide	Signal peptide	ER	1	No	No	not probable	PF16845 Aspartic acid proteinase inhibitor	IPR000010 Cystatin domain, IPR027214 Cystatin	PS00001 ASN_GLYCOSYLATION N-glycosylation site. , PS00005 PKC_PHOSPHO_SITE Protein kinase C phosphorylation site. , PS00006 CK2_PHOSPHO_SITE Casein kinase II phosphorylation site. , PS00008 MYRISTYL N-myristoylation site.
AT1G73260.1	5.065	1.256	1.421	2.44293e-12	0.448131	0.193201	AT1G73260.1	Proteins with interaction domains (with proteins or polysaccharides)	protease inhibitor	inhibitor family I3 (Kunitz-P family) (subfamily I3A unassigned peptidase inhibitor homologues, MEROPS)	Signal peptide	Signal peptide	ER	1	No	No	not probable	PF00197 Trypsin and protease inhibitor	IPR002160 Proteinase inhibitor I3, Kunitz legume, IPR011065 Kunitz inhibitor STI-like superfamily	PS00001 ASN_GLYCOSYLATION N-glycosylation site. , PS00005 PKC_PHOSPHO_SITE Protein kinase C phosphorylation site. , PS00006 CK2_PHOSPHO_SITE Casein kinase II phosphorylation site. , PS00007 TYR_PHOSPHO_SITE Tyrosine kinase phosphorylation site. , PS00008 MYRISTYL N-myristoylation site. , PS00283 SOYBEAN_KUNITZ Soybean trypsin inhibitor (Kunitz) protease inhibitors family signature.
AT1G71950.1	1.801	1.606	1.876	0.00607836	0.121432	0.0209654	AT1G71950.1	Proteins with interaction domains (with proteins or polysaccharides)	protease inhibitor	inhibitor family I9 (unassigned peptidase inhibitors, MEROPS)	Signal peptide	Signal peptide	ER	1	No	No	not probable	PF05922 Peptidase inhibitor I9	IPR010259 Peptidase S8 propeptide/proteinase inhibitor I9, IPR015500 Peptidase S8, subtilisin-related	PS00003 SULFATION Tyrosine sulfation site. , PS00005 PKC_PHOSPHO_SITE Protein kinase C phosphorylation site. , PS00006 CK2_PHOSPHO_SITE Casein kinase II phosphorylation site. , PS00008 MYRISTYL N-myristoylation site.
AT3G04720.1	2.049	0.718	0.866	0.000777754	0.116034	0.483032	AT3G04720.1	Proteins with interaction domains (with proteins or polysaccharides)		expressed protein (Barwin domain, defense protein)	Signal peptide	Signal peptide	ER	0	No	No	not probable	PF00187 Chitin recognition protein, PF00967 Barwin family	IPR001002 Chitin-binding, type 1, IPR001153 Barwin domain, IPR009009 RlpA-like protein, double-psi beta-barrel domain, IPR018226 Barwin, conserved site, IPR018371 Chitin-binding, type 1, conserved site	PS00005 PKC_PHOSPHO_SITE Protein kinase C phosphorylation site. , PS00006 CK2_PHOSPHO_SITE Casein kinase II phosphorylation site. , PS00008 MYRISTYL N-myristoylation site. , PS00026 CHIT_BIND_I_1 Chitin recognition or binding domain signature. , PS50941 CHIT_BIND_I_2 Chitin-binding type-1 domain profile. , PS00771 BARWIN_1 Barwin domain signature 1. , PS00772 BARWIN_2 Barwin domain signature 2.
AT3G15356.1	1.684	0.902	0.698	0.0206077	0.68514	0.179697	AT3G15356.1	Proteins with interaction domains (with proteins or polysaccharides)	lectin	lectin (legume lectin domain)	Signal peptide	Signal peptide	ER	0	No	No	not probable	PF00139 Legume lectin domain	IPR001220 Legume lectin domain, IPR013320 Concanavalin A-like lectin/glucanase domain superfamily, IPR016363 Legume lectin	PS00001 ASN_GLYCOSYLATION N-glycosylation site. , PS00005 PKC_PHOSPHO_SITE Protein kinase C phosphorylation site. , PS00006 CK2_PHOSPHO_SITE Casein kinase II phosphorylation site. , PS00008 MYRISTYL N-myristoylation site. , PS00009 AMIDATION Amidation site.
AT1G78830.1	1.911	1.299	1.753	0.00414427	0.373088	0.039529	AT1G78830.1	Proteins with interaction domains (with proteins or polysaccharides)	lectin	lectin (curculin-like)	Signal peptide	Signal peptide	ER	1	No	No	not probable	PF01453 D-mannose binding lectin, PF08276 PAN-like domain	IPR001480 Bulb-type lectin domain, IPR003609 PAN/Apple domain	PS00001 ASN_GLYCOSYLATION N-glycosylation site. , PS00003 SULFATION Tyrosine sulfation site. , PS00005 PKC_PHOSPHO_SITE Protein kinase C phosphorylation site. , PS00006 CK2_PHOSPHO_SITE Casein kinase II phosphorylation site. , PS00008 MYRISTYL N-myristoylation site. , PS50927 BULB_LECTIN Bulb-type lectin domain profile.
AT1G78820.1	1.771	0.885	1.333	0.0165207	0.625054	0.294327	AT1G78820.1	Proteins with interaction domains (with proteins or polysaccharides)	lectin	lectin (curculin-like)	Signal peptide	Signal peptide	ER	0	No	No	not probable	PF01453 D-mannose binding lectin, PF08276 PAN-like domain	IPR001480 Bulb-type lectin domain, IPR003609 PAN/Apple domain	PS00001 ASN_GLYCOSYLATION N-glycosylation site. , PS00003 SULFATION Tyrosine sulfation site. , PS00005 PKC_PHOSPHO_SITE Protein kinase C phosphorylation site. , PS00006 CK2_PHOSPHO_SITE Casein kinase II phosphorylation site. , PS00007 TYR_PHOSPHO_SITE Tyrosine kinase phosphorylation site. , PS00008 MYRISTYL N-myristoylation site. , PS50948 PAN PAN/Apple domain profile. , PS50927 BULB_LECTIN Bulb-…
AT1G78850.1	2.175	0.991	1.324	0.000356199	0.966766	0.307107	AT1G78850.1	Proteins with interaction domains (with proteins or polysaccharides)	lectin	lectin (curculin-like)	Signal peptide	Signal peptide	ER	0	No	No	not probable	PF01453 D-mannose binding lectin	IPR001480 Bulb-type lectin domain, IPR003609 PAN/Apple domain	PS00001 ASN_GLYCOSYLATION N-glycosylation site. , PS00004 CAMP_PHOSPHO_SITE cAMP- and cGMP-dependent protein kinase phosphorylation site. , PS00005 PKC_PHOSPHO_SITE Protein kinase C phosphorylation site. , PS00006 CK2_PHOSPHO_SITE Casein kinase II phosphorylation site. , PS00007 TYR_PHOSPHO_SITE Tyrosine kinase phosphorylation site. , PS00008 MYRISTYL N-myristoylation site. , PS50948 PAN PAN/Appl…
AT1G49750.1	1.006	1.724	1.672	0.970873	0.0746954	0.0594705	AT1G49750.1	Proteins with interaction domains (with proteins or polysaccharides)	leucine-rich repeat (LRR) protein	expressed protein (LRR domains)	Signal peptide	Signal peptide	ER	0	No	No	not probable		IPR032675 Leucine-rich repeat domain superfamily	PS00001 ASN_GLYCOSYLATION N-glycosylation site. , PS00004 CAMP_PHOSPHO_SITE cAMP- and cGMP-dependent protein kinase phosphorylation site. , PS00006 CK2_PHOSPHO_SITE Casein kinase II phosphorylation site. , PS00008 MYRISTYL N-myristoylation site. , PS50099 PRO_RICH Proline-rich region profile.
AT5G25980.2	1.229	0.691	1.968	0.372776	0.127314	0.0129279	AT5G25980.2	Proteins acting on cell wall polysaccharides	glycoside hydrolase (GH)	glycoside hydrolase family 1 - GH1 (thioglucoside hydrolase 2) (TGG2) (AtBGLU37)	Signal peptide	Signal peptide	ER	1	No	No	not probable	PF00232 Glycosyl hydrolase family 1	IPR001360 Glycoside hydrolase family 1, IPR013781 Glycoside hydrolase, catalytic domain, IPR017853 Glycoside hydrolase superfamily, IPR018120 Glycoside hydrolase family 1, active site, IPR033132 Glycosyl hydrolases family 1, N-terminal conserved site	PS00001 ASN_GLYCOSYLATION N-glycosylation site. , PS00003 SULFATION Tyrosine sulfation site. , PS00005 PKC_PHOSPHO_SITE Protein kinase C phosphorylation site. , PS00006 CK2_PHOSPHO_SITE Casein kinase II phosphorylation site. , PS00007 TYR_PHOSPHO_SITE Tyrosine kinase phosphorylation site. , PS00008 MYRISTYL N-myristoylation site. , PS00009 AMIDATION Amidation site. , PS00572 GLYCOSYL_HYDROL_F1_1 …
AT3G03640.1	2.303	1.983	4.53	7.28744e-05	0.0120114	2.06574e-09	AT3G03640.1	Proteins acting on cell wall polysaccharides	glycoside hydrolase (GH)	glycoside hydrolase family 1 - GH1 (beta-glucosidase)	Signal peptide	Signal peptide	ER	1	No	No	not probable	PF00232 Glycosyl hydrolase family 1	IPR001360 Glycoside hydrolase family 1, IPR013781 Glycoside hydrolase, catalytic domain, IPR017853 Glycoside hydrolase superfamily, IPR033132 Glycosyl hydrolases family 1, N-terminal conserved site	PS00003 SULFATION Tyrosine sulfation site. , PS00004 CAMP_PHOSPHO_SITE cAMP- and cGMP-dependent protein kinase phosphorylation site. , PS00005 PKC_PHOSPHO_SITE Protein kinase C phosphorylation site. , PS00006 CK2_PHOSPHO_SITE Casein kinase II phosphorylation site. , PS00008 MYRISTYL N-myristoylation site. , PS00009 AMIDATION Amidation site. , PS00653 GLYCOSYL_HYDROL_F1_2 Glycosyl hydrolases famil…
AT4G34480.1	1.194	1.454	1.773	0.396987	0.188895	0.0329108	AT4G34480.1	Proteins acting on cell wall polysaccharides	glycoside hydrolase (GH)	glycoside hydrolase family 17 - GH17 (beta-1,3-glucosidase)	Signal peptide	Signal peptide	ER	0	No	No	probable	PF00332 Glycosyl hydrolases family 17, PF07983 X8 domain	IPR000490 Glycoside hydrolase family 17, IPR012946 X8 domain, IPR013781 Glycoside hydrolase, catalytic domain, IPR017853 Glycoside hydrolase superfamily	PS50315 GLY_RICH Glycine-rich region profile.
AT5G58090.1	1.048	1.362	1.847	0.872164	0.310449	0.0127545	AT5G58090.1	Proteins acting on cell wall polysaccharides	glycoside hydrolase (GH)	glycoside hydrolase family 17 - GH17 (beta-1,3-glucosidase)	Mitochondrial	Signal peptide	ER	0	No	Yes	highly probable	PF00332 Glycosyl hydrolases family 17, PF07983 X8 domain	IPR000490 Glycoside hydrolase family 17, IPR012946 X8 domain, IPR013781 Glycoside hydrolase, catalytic domain, IPR017853 Glycoside hydrolase superfamily	PS00001 ASN_GLYCOSYLATION N-glycosylation site. , PS00003 SULFATION Tyrosine sulfation site. , PS00005 PKC_PHOSPHO_SITE Protein kinase C phosphorylation site. , PS00006 CK2_PHOSPHO_SITE Casein kinase II phosphorylation site. , PS00007 TYR_PHOSPHO_SITE Tyrosine kinase phosphorylation site. , PS00008 MYRISTYL N-myristoylation site. , PS00587 GLYCOSYL_HYDROL_F17 Glycosyl hydrolases family 17 signatu…
AT3G57260.1	3.439	2.875	8.785	1.98424e-07	0.000220685	1.11022e-15	AT3G57260.1	Proteins acting on cell wall polysaccharides	glycoside hydrolase (GH)	glycoside hydrolase family 17 - GH17 (beta-1,3-glucosidase) (AtBG2, PR2)	Signal peptide	Signal peptide	ER	1	No	No	not probable	PF00332 Glycosyl hydrolases family 17	IPR000490 Glycoside hydrolase family 17, IPR013781 Glycoside hydrolase, catalytic domain, IPR017853 Glycoside hydrolase superfamily	PS00001 ASN_GLYCOSYLATION N-glycosylation site. , PS00005 PKC_PHOSPHO_SITE Protein kinase C phosphorylation site. , PS00006 CK2_PHOSPHO_SITE Casein kinase II phosphorylation site. , PS00008 MYRISTYL N-myristoylation site. , PS00587 GLYCOSYL_HYDROL_F17 Glycosyl hydrolases family 17 signature.
AT4G16260.1	2.654	1.05	1.171	9.31162e-06	0.919797	0.616005	AT4G16260.1	Proteins acting on cell wall polysaccharides	glycoside hydrolase (GH)	glycoside hydrolase family 17 - GH17 (beta-1,3-glucosidase)	Signal peptide	Signal peptide	ER	0	No	No	not probable	PF00332 Glycosyl hydrolases family 17	IPR000490 Glycoside hydrolase family 17, IPR013781 Glycoside hydrolase, catalytic domain, IPR017853 Glycoside hydrolase superfamily	PS00587 GLYCOSYL_HYDROL_F17 Glycosyl hydrolases family 17 signature.
AT2G43620.1	2.336	3.207	3.086	8.26741e-05	1.19827e-05	1.47277e-05	AT2G43620.1	Proteins acting on cell wall polysaccharides	glycoside hydrolase (GH)	glycoside hydrolase family 19 - GH19	Signal peptide	Signal peptide	ER	0	No	No	not probable	PF00182 Chitinase class I, PF00187 Chitin recognition protein	IPR000726 Glycoside hydrolase, family 19, catalytic, IPR001002 Chitin-binding, type 1, IPR016283 Glycoside hydrolase, family 19, IPR018371 Chitin-binding, type 1, conserved site, IPR023346 Lysozyme-like domain superfamily	PS00001 ASN_GLYCOSYLATION N-glycosylation site. , PS00005 PKC_PHOSPHO_SITE Protein kinase C phosphorylation site. , PS00006 CK2_PHOSPHO_SITE Casein kinase II phosphorylation site. , PS00008 MYRISTYL N-myristoylation site. , PS00009 AMIDATION Amidation site. , PS00026 CHIT_BIND_I_1 Chitin recognition or binding domain signature. , PS50941 CHIT_BIND_I_2 Chitin-binding type-1 domain profile.
AT3G12500.1	2.101	2.012	1.789	0.0038081	0.0057369	0.0193848	AT3G12500.1	Proteins acting on cell wall polysaccharides	glycoside hydrolase (GH)	glycoside hydrolase family 19 - GH19 (AtChiB, PR-3)	Signal peptide	Signal peptide	possibly ER	0	No	No	not probable	PF00182 Chitinase class I, PF00187 Chitin recognition protein	IPR000726 Glycoside hydrolase, family 19, catalytic, IPR001002 Chitin-binding, type 1, IPR016283 Glycoside hydrolase, family 19, IPR018371 Chitin-binding, type 1, conserved site, IPR023346 Lysozyme-like domain superfamily	PS50941 CHIT_BIND_I_2 Chitin-binding type-1 domain profile.
AT3G45940.1	0.813	1.768	0.953	0.284903	0.0353809	0.78511	AT3G45940.1	Proteins acting on cell wall polysaccharides	glycoside hydrolase (GH)	glycoside hydrolase family 31 - GH31 (alpha-xylosidase) (XYL2)	Signal peptide	Signal peptide	ER	0	No	No	not probable	PF16863 N-terminal barrel of NtMGAM and CtMGAM, maltase-glucoamylase, PF01055 Glycosyl hydrolases family 31, PF13802 Galactose mutarotase-like	IPR000322 Glycoside hydrolase family 31, IPR011013 Galactose mutarotase-like domain superfamily, IPR013785 Aldolase-type TIM barrel, IPR017853 Glycoside hydrolase superfamily, IPR025887 Glycoside hydrolase family 31, N-terminal domain, IPR030458 Glycosyl hydrolases family 31, active site, IPR031727 Galactose mutarotase, N-terminal barrel	PS00001 ASN_GLYCOSYLATION N-glycosylation site. , PS00003 SULFATION Tyrosine sulfation site. , PS00004 CAMP_PHOSPHO_SITE cAMP- and cGMP-dependent protein kinase phosphorylation site. , PS00005 PKC_PHOSPHO_SITE Protein kinase C phosphorylation site. , PS00006 CK2_PHOSPHO_SITE Casein kinase II phosphorylation site. , PS00007 TYR_PHOSPHO_SITE Tyrosine kinase phosphorylation site. , PS00008 MYRISTYL …
AT3G45970.1	2.688	1.842	3.199	2.13947e-05	0.025521	1.85986e-05	AT3G45970.1	Proteins acting on cell wall polysaccharides	expansin	expansin-like A (ATHEXP BETA 2.1) (AtEXLA1)	Signal peptide	Signal peptide	ER	2	No	No	not probable	PF01357 Pollen allergen, PF03330 Lytic transglycolase	IPR007112 Expansin/pollen allergen, DPBB domain, IPR007117 Expansin, cellulose-binding-like domain, IPR007118 Expansin/Lol pI, IPR009009 RlpA-like protein, double-psi beta-barrel domain	PS00001 ASN_GLYCOSYLATION N-glycosylation site. , PS00005 PKC_PHOSPHO_SITE Protein kinase C phosphorylation site. , PS00006 CK2_PHOSPHO_SITE Casein kinase II phosphorylation site. , PS00008 MYRISTYL N-myristoylation site. , PS50842 EXPANSIN_EG45 Expansin, family-45 endoglucanase-like domain profile. , PS50843 EXPANSIN_CBD Expansin, Cellulose-binding-like domain profile.
AT4G17030.1	2.868	1.977	2.096	3.10735e-06	0.0131207	0.00338127	AT4G17030.1	Proteins acting on cell wall polysaccharides	expansin	expansin-like B (AtEXLB1)	Signal peptide	Signal peptide	ER	0	No	Yes	not probable	PF03330 Lytic transglycolase, PF01357 Pollen allergen	IPR005795 Major pollen allergen Lol pI, IPR007112 Expansin/pollen allergen, DPBB domain, IPR007117 Expansin, cellulose-binding-like domain, IPR007118 Expansin/Lol pI, IPR009009 RlpA-like protein, double-psi beta-barrel domain	PS00001 ASN_GLYCOSYLATION N-glycosylation site. , PS00005 PKC_PHOSPHO_SITE Protein kinase C phosphorylation site. , PS00007 TYR_PHOSPHO_SITE Tyrosine kinase phosphorylation site. , PS00008 MYRISTYL N-myristoylation site. , PS50842 EXPANSIN_EG45 Expansin, family-45 endoglucanase-like domain profile. , PS50843 EXPANSIN_CBD Expansin, Cellulose-binding-like domain profile.
AT1G03870.1	1	2.043	0.62	0.961117	0.00717049	0.0753645	AT1G03870.1	Signaling	fasciclin arabinogalactan protein (FLA)	fasciclin-like arabinogalactan protein (FLA9)	Signal peptide	Signal peptide	ER	0	Yes	Yes	highly probable	PF02469 Fasciclin domain	IPR000782 FAS1 domain	PS00001 ASN_GLYCOSYLATION N-glycosylation site. , PS00005 PKC_PHOSPHO_SITE Protein kinase C phosphorylation site. , PS00006 CK2_PHOSPHO_SITE Casein kinase II phosphorylation site. , PS00008 MYRISTYL N-myristoylation site. , PS50213 FAS1 FAS1/BIgH3 domain profile.
AT5G44130.1	1.036	1.889	0.67	0.837014	0.0141972	0.134829	AT5G44130.1	Signaling	fasciclin arabinogalactan protein (FLA)	fasciclin-like arabinogalactan protein (FLA13)	Signal peptide	Signal peptide	ER	0	Yes	No	highly probable	PF02469 Fasciclin domain	IPR000782 FAS1 domain	PS00001 ASN_GLYCOSYLATION N-glycosylation site. , PS00002 GLYCOSAMINOGLYCAN Glycosaminoglycan attachment site. , PS00004 CAMP_PHOSPHO_SITE cAMP- and cGMP-dependent protein kinase phosphorylation site. , PS00005 PKC_PHOSPHO_SITE Protein kinase C phosphorylation site. , PS00006 CK2_PHOSPHO_SITE Casein kinase II phosphorylation site. , PS00008 MYRISTYL N-myristoylation site. , PS50213 FAS1 FAS1/BIgH…
AT2G35860.1	2.181	1.884	1.706	0.000525116	0.016321	0.0447955	AT2G35860.1	Signaling	fasciclin arabinogalactan protein (FLA)	fasciclin-like arabinogalactan protein (FLA16)	Signal peptide	Signal peptide	ER	0	No	No	not probable	PF02469 Fasciclin domain	IPR000782 FAS1 domain	PS00001 ASN_GLYCOSYLATION N-glycosylation site. , PS00003 SULFATION Tyrosine sulfation site. , PS00004 CAMP_PHOSPHO_SITE cAMP- and cGMP-dependent protein kinase phosphorylation site. , PS00005 PKC_PHOSPHO_SITE Protein kinase C phosphorylation site. , PS00006 CK2_PHOSPHO_SITE Casein kinase II phosphorylation site. , PS00008 MYRISTYL N-myristoylation site. , PS50099 PRO_RICH Proline-rich region pro…
AT5G55730.2	0.769	2.001	1.008	0.294021	0.00479011	0.986629	AT5G55730.2	Signaling	fasciclin arabinogalactan protein (FLA)	fasciclin-like arabinogalactan protein (FLA1)	Signal peptide	Signal peptide	ER	0	No	Yes	highly probable	PF02469 Fasciclin domain	IPR000782 FAS1 domain, IPR033254 Fasciclin-like arabinogalactan protein	PS50213 FAS1 FAS1/BIgH3 domain profile.
AT2G45470.1	0.814	2.099	0.886	0.387552	0.00230542	0.643088	AT2G45470.1	Signaling	fasciclin arabinogalactan protein (FLA)	fasciclin-like arabinogalactan protein (FLA8)	Signal peptide	Signal peptide	ER	0	Yes	Yes	highly probable	PF02469 Fasciclin domain	IPR000782 FAS1 domain, IPR033254 Fasciclin-like arabinogalactan protein	PS00001 ASN_GLYCOSYLATION N-glycosylation site. , PS00005 PKC_PHOSPHO_SITE Protein kinase C phosphorylation site. , PS00006 CK2_PHOSPHO_SITE Casein kinase II phosphorylation site. , PS00008 MYRISTYL N-myristoylation site. , PS50099 PRO_RICH Proline-rich region profile. , PS50213 FAS1 FAS1/BIgH3 domain profile.
AT3G49120.1	2.505	2.794	3.794	2.86305e-05	7.83049e-05	5.93761e-07	AT3G49120.1	Oxido-reductases	class III peroxidase	peroxidase (AtPrx34)	Signal peptide	Signal peptide	possibly ER	0	No	No	not probable	PF00141 Peroxidase	IPR000823 Plant peroxidase, IPR002016 Haem peroxidase, IPR010255 Haem peroxidase superfamily, IPR019793 Peroxidases heam-ligand binding site, IPR019794 Peroxidase, active site, IPR033905 Secretory peroxidase	PS00001 ASN_GLYCOSYLATION N-glycosylation site. , PS00004 CAMP_PHOSPHO_SITE cAMP- and cGMP-dependent protein kinase phosphorylation site. , PS00005 PKC_PHOSPHO_SITE Protein kinase C phosphorylation site. , PS00006 CK2_PHOSPHO_SITE Casein kinase II phosphorylation site. , PS00008 MYRISTYL N-myristoylation site. , PS00009 AMIDATION Amidation site. , PS00435 PEROXIDASE_1 Peroxidases proximal heme-li…
AT2G38080.1	2.41	2.292	1.212	2.19755e-05	0.00122098	0.501908	AT2G38080.1	Oxido-reductases	laccase	laccase (AtLAC4, IRREGULAR XYLEM 12, IRX12)	Signal peptide	Signal peptide	ER	0	No	No	not probable	PF00394 Multicopper oxidase, PF07731 Multicopper oxidase, PF07732 Multicopper oxidase	IPR001117 Multicopper oxidase, type 1, IPR002355 Multicopper oxidase, copper-binding site, IPR008972 Cupredoxin, IPR011706 Multicopper oxidase, type 2, IPR011707 Multicopper oxidase, type 3, IPR017761 Laccase, IPR033138 Multicopper oxidases, conserved site	PS00001 ASN_GLYCOSYLATION N-glycosylation site. , PS00005 PKC_PHOSPHO_SITE Protein kinase C phosphorylation site. , PS00006 CK2_PHOSPHO_SITE Casein kinase II phosphorylation site. , PS00008 MYRISTYL N-myristoylation site. , PS00079 MULTICOPPER_OXIDASE1 Multicopper oxidases signature 1. , PS00080 MULTICOPPER_OXIDASE2 Multicopper oxidases signature 2.
AT4G12290.1	2.119	1.161	1.806	0.00123627	0.691861	0.0301095	AT4G12290.1	Oxido-reductases		copper amine oxidase	Signal peptide	Signal anchor	ER	1	No	No	not probable	PF01179 Copper amine oxidase, enzyme domain, PF02727 Copper amine oxidase, N2 domain, PF02728 Copper amine oxidase, N3 domain	IPR000269 Copper amine oxidase, IPR015798 Copper amine oxidase, catalytic domain, IPR015800 Copper amine oxidase, N2-terminal, IPR015802 Copper amine oxidase, N3-terminal, IPR016182 Copper amine oxidase, N-terminal	PS01165 COPPER_AMINE_OXID_2 Copper amine oxidase copper-binding site signature.
AT2G44790.1	2.233	0.783	0.926	0.000600492	0.315079	0.7646	AT2G44790.1	Oxido-reductases	blue copper binding protein	uclacyanin II (blue copper binding protein) (AtUCC2)	Signal peptide	Signal peptide	ER	2	Yes	Yes	highly probable	PF02298 Plastocyanin-like domain	IPR003245 Phytocyanin domain, IPR008972 Cupredoxin	PS00001 ASN_GLYCOSYLATION N-glycosylation site. , PS00003 SULFATION Tyrosine sulfation site. , PS00005 PKC_PHOSPHO_SITE Protein kinase C phosphorylation site. , PS00006 CK2_PHOSPHO_SITE Casein kinase II phosphorylation site. , PS00008 MYRISTYL N-myristoylation site. , PS50099 PRO_RICH Proline-rich region profile.
AT4G27520.1	1.396	1.887	1.947	0.123819	0.0376147	0.0144053	AT4G27520.1	Oxido-reductases	blue copper binding protein	early nodulin AtEN12 homologous to blue copper binding protein (AtENODL14)	Signal peptide	Signal peptide	ER	1	Yes	Yes	highly probable	PF02298 Plastocyanin-like domain	IPR003245 Phytocyanin domain, IPR008972 Cupredoxin	PS00004 CAMP_PHOSPHO_SITE cAMP- and cGMP-dependent protein kinase phosphorylation site. , PS00005 PKC_PHOSPHO_SITE Protein kinase C phosphorylation site. , PS00006 CK2_PHOSPHO_SITE Casein kinase II phosphorylation site. , PS00008 MYRISTYL N-myristoylation site. , PS50099 PRO_RICH Proline-rich region profile. , PS50324 SER_RICH Serine-rich region profile.
AT4G31840.1	0.648	1.776	0.573	0.0757279	0.0323267	0.0357265	AT4G31840.1	Oxido-reductases	blue copper binding protein	early nodulin AtEN13 homologous to blue copper binding protein (AtENODL09)	Signal peptide	Signal peptide	ER	2	Yes	Yes	probable	PF02298 Plastocyanin-like domain	IPR003245 Phytocyanin domain, IPR008972 Cupredoxin	PS00001 ASN_GLYCOSYLATION N-glycosylation site. , PS00005 PKC_PHOSPHO_SITE Protein kinase C phosphorylation site. , PS00006 CK2_PHOSPHO_SITE Casein kinase II phosphorylation site. , PS00008 MYRISTYL N-myristoylation site.
AT2G25060.1	0.577	1.872	0.627	0.0149112	0.0240306	0.0405169	AT2G25060.1	Oxido-reductases	blue copper binding protein	early nodulin AtEN7 homologous to blue copper binding protein (AtENODL09)	Signal peptide	Signal peptide	ER	0	Yes	Yes	probable	PF02298 Plastocyanin-like domain	IPR003245 Phytocyanin domain, IPR008972 Cupredoxin	PS00001 ASN_GLYCOSYLATION N-glycosylation site. , PS00005 PKC_PHOSPHO_SITE Protein kinase C phosphorylation site. , PS00006 CK2_PHOSPHO_SITE Casein kinase II phosphorylation site. , PS00008 MYRISTYL N-myristoylation site.
AT5G15350.1	0.994	1.699	0.862	0.967899	0.0540399	0.55702	AT5G15350.1	Oxido-reductases	blue copper binding protein	early nodulin AtEN22 homologous to blue copper binding protein (AtENODL22)	Signal peptide	Signal peptide	ER	2	Yes	Yes	highly probable	PF02298 Plastocyanin-like domain	IPR003245 Phytocyanin domain, IPR008972 Cupredoxin	PS00001 ASN_GLYCOSYLATION N-glycosylation site. , PS00004 CAMP_PHOSPHO_SITE cAMP- and cGMP-dependent protein kinase phosphorylation site. , PS00005 PKC_PHOSPHO_SITE Protein kinase C phosphorylation site. , PS00006 CK2_PHOSPHO_SITE Casein kinase II phosphorylation site. , PS00008 MYRISTYL N-myristoylation site.
AT2G34810.1	1.423	1.765	1.646	0.149678	0.0477404	0.0562596	AT2G34810.1	Oxido-reductases	berberine-bridge oxido-reductase-like (BBE-like)	berberine-bridge enzyme (S)-reticulin:oxygen oxido-reductase-like (AtBBE-like 16)	Signal peptide	Signal peptide	ER	0	No	No	not probable	PF01565 FAD binding domain, PF08031 Berberine and berberine like	IPR006094 FAD linked oxidase, N-terminal, IPR012951 Berberine/berberine-like, IPR016166 FAD-binding domain, PCMH-type, IPR016169 FAD-binding, type PCMH, subdomain 2	PS00001 ASN_GLYCOSYLATION N-glycosylation site. , PS00004 CAMP_PHOSPHO_SITE cAMP- and cGMP-dependent protein kinase phosphorylation site. , PS00005 PKC_PHOSPHO_SITE Protein kinase C phosphorylation site. , PS00006 CK2_PHOSPHO_SITE Casein kinase II phosphorylation site. , PS00008 MYRISTYL N-myristoylation site.
AT4G20830.1	1.806	1.243	1.6	0.00662171	0.494207	0.0852294	AT4G20830.1	Oxido-reductases	berberine-bridge oxido-reductase-like (BBE-like)	berberine-bridge enzyme (S)-reticulin:oxygen oxido-reductase-like (AtBBE-like 20)	Signal peptide	Signal peptide	ER	1	No	Yes	not probable	PF01565 FAD binding domain, PF08031 Berberine and berberine like	IPR006094 FAD linked oxidase, N-terminal, IPR012951 Berberine/berberine-like, IPR016166 FAD-binding domain, PCMH-type, IPR016167 FAD-binding, type PCMH, subdomain 1, IPR016169 FAD-binding, type PCMH, subdomain 2	PS00001 ASN_GLYCOSYLATION N-glycosylation site. , PS00003 SULFATION Tyrosine sulfation site. , PS00004 CAMP_PHOSPHO_SITE cAMP- and cGMP-dependent protein kinase phosphorylation site. , PS00005 PKC_PHOSPHO_SITE Protein kinase C phosphorylation site. , PS00006 CK2_PHOSPHO_SITE Casein kinase II phosphorylation site. , PS00008 MYRISTYL N-myristoylation site. , PS00009 AMIDATION Amidation site.
AT4G39730.1	1.878	1.129	1.56	0.00363415	0.677566	0.103269	AT4G39730.1	Proteins related to lipid metabolism		expressed protein (lipase/lipooxygenase domain, PLAT/LH2)	Signal peptide	Signal peptide	ER	0	No	No	not probable	PF01477 PLAT/LH2 domain	IPR001024 PLAT/LH2 domain	PS00001 ASN_GLYCOSYLATION N-glycosylation site. , PS00004 CAMP_PHOSPHO_SITE cAMP- and cGMP-dependent protein kinase phosphorylation site. , PS00005 PKC_PHOSPHO_SITE Protein kinase C phosphorylation site. , PS00006 CK2_PHOSPHO_SITE Casein kinase II phosphorylation site. , PS50095 PLAT PLAT domain profile.
AT5G59320.1	2.337	3.946	3.685	0.000177978	2.69306e-08	1.56048e-06	AT5G59320.1	Proteins related to lipid metabolism	lipid transfer protein (LTP)	non-specific lipid transfer protein (AtLTP1.12, AtLTP3)	Signal peptide	Signal peptide	ER	0	No	No	not probable	PF00234 Protease inhibitor/seed storage/LTP family	IPR000528 Plant lipid transfer protein/Par allergen, IPR016140 Bifunctional inhibitor/plant lipid transfer protein/seed storage helical domain	PS00005 PKC_PHOSPHO_SITE Protein kinase C phosphorylation site. , PS00006 CK2_PHOSPHO_SITE Casein kinase II phosphorylation site. , PS00008 MYRISTYL N-myristoylation site. , PS00597 PLANT_LTP Plant lipid transfer proteins signature.
AT5G59310.1	2.317	2.584	3.248	0.000205993	0.000189336	1.44328e-05	AT5G59310.1	Proteins related to lipid metabolism	lipid transfer protein (LTP)	non-specific lipid transfer protein (AtLTP1.11, AtLTP4)	Signal peptide	Signal peptide	ER	1	No	No	not probable	PF00234 Protease inhibitor/seed storage/LTP family	IPR000528 Plant lipid transfer protein/Par allergen, IPR016140 Bifunctional inhibitor/plant lipid transfer protein/seed storage helical domain	PS00005 PKC_PHOSPHO_SITE Protein kinase C phosphorylation site. , PS00006 CK2_PHOSPHO_SITE Casein kinase II phosphorylation site. , PS00008 MYRISTYL N-myristoylation site. , PS00597 PLANT_LTP Plant lipid transfer proteins signature.
AT5G64080.1	0.983	2.262	0.828	0.999335	0.00243107	0.379959	AT5G64080.1	Proteins related to lipid metabolism	lipid transfer protein (LTP)	non-specific lipid transfer protein (AtLTPg31)	Signal peptide	Signal peptide	ER	2	Yes	Yes	highly probable	PF14368 Probable lipid transfer	IPR000528 Plant lipid transfer protein/Par allergen, IPR016140 Bifunctional inhibitor/plant lipid transfer protein/seed storage helical domain	PS00001 ASN_GLYCOSYLATION N-glycosylation site. , PS00006 CK2_PHOSPHO_SITE Casein kinase II phosphorylation site. , PS00008 MYRISTYL N-myristoylation site.
AT4G00165.2	1.11	1.9	1.549	0.671342	0.0149004	0.100571	AT4G00165.2	Proteins related to lipid metabolism	lipid transfer protein (LTP)	homologous to non-specific lipid transfer protein	Signal peptide	Signal peptide	ER	1	No	No	not probable	PF14547 Hydrophobic seed protein	IPR027923 Hydrophobic seed protein domain, IPR016140 Bifunctional inhibitor/plant lipid transfer protein/seed storage helical domain	PS00001 ASN_GLYCOSYLATION N-glycosylation site. , PS00005 PKC_PHOSPHO_SITE Protein kinase C phosphorylation site. , PS00008 MYRISTYL N-myristoylation site.
AT4G26690.1	1.324	1.788	1.931	0.235371	0.0277668	0.0156739	AT4G26690.1	Proteins related to lipid metabolism		glycerophosphoryl diester phosphodiesterase (GDPDL3, GDPL2) (MRH5/SHV3, MORPHOGENESIS OF ROOT HAIR 5)	Mitochondrial	Signal peptide	ER	0	No	Yes	highly probable	PF03009 Glycerophosphoryl diester phosphodiesterase family	IPR004129 Glycerophosphoryl diester phosphodiesterase, IPR017946 PLC-like phosphodiesterase, TIM beta/alpha-barrel domain superfamily, IPR030395 Glycerophosphodiester phosphodiesterase domain	PS00001 ASN_GLYCOSYLATION N-glycosylation site. , PS00003 SULFATION Tyrosine sulfation site. , PS00004 CAMP_PHOSPHO_SITE cAMP- and cGMP-dependent protein kinase phosphorylation site. , PS00005 PKC_PHOSPHO_SITE Protein kinase C phosphorylation site. , PS00006 CK2_PHOSPHO_SITE Casein kinase II phosphorylation site. , PS00008 MYRISTYL N-myristoylation site. , PS00009 AMIDATION Amidation site.
AT3G14210.1	1.468	0.711	2.505	0.0862697	0.158827	0.000730963	AT3G14210.1	Proteins related to lipid metabolism	GDSL lipase acylesterase	lipase acylhydrolase (GDSL family) (EPITHIOSPECIFIER MODIFIER 1, ESM1)	Signal peptide	Signal peptide	ER	1	No	No	not probable	PF00657 GDSL-like Lipase/Acylhydrolase	IPR001087 GDSL lipase/esterase, IPR013830 SGNH hydrolase-type esterase domain	PS00001 ASN_GLYCOSYLATION N-glycosylation site. , PS00003 SULFATION Tyrosine sulfation site. , PS00004 CAMP_PHOSPHO_SITE cAMP- and cGMP-dependent protein kinase phosphorylation site. , PS00005 PKC_PHOSPHO_SITE Protein kinase C phosphorylation site. , PS00006 CK2_PHOSPHO_SITE Casein kinase II phosphorylation site. , PS00008 MYRISTYL N-myristoylation site.
AT1G54000.1	0.838	1.799	1.518	0.411749	0.0295303	0.11824	AT1G54000.1	Proteins related to lipid metabolism	GDSL lipase acylesterase	lipase acylhydrolase (GDSL family)	Signal peptide	Signal peptide	ER	1	No	No	not probable	PF00657 GDSL-like Lipase/Acylhydrolase	IPR001087 GDSL lipase/esterase, IPR013830 SGNH hydrolase-type esterase domain	PS00001 ASN_GLYCOSYLATION N-glycosylation site. , PS00003 SULFATION Tyrosine sulfation site. , PS00005 PKC_PHOSPHO_SITE Protein kinase C phosphorylation site. , PS00006 CK2_PHOSPHO_SITE Casein kinase II phosphorylation site. , PS00008 MYRISTYL N-myristoylation site. , PS00017 ATP_GTP_A ATP/GTP-binding site motif A (P-loop).
AT1G54010.1	1.142	1.139	1.777	0.616832	0.758406	0.0292429	AT1G54010.1	Proteins related to lipid metabolism	GDSL lipase acylesterase	lipase acylhydrolase (GDSL family)	Signal peptide	Signal peptide	ER	1	No	No	not probable	PF00657 GDSL-like Lipase/Acylhydrolase	IPR001087 GDSL lipase/esterase, IPR013830 SGNH hydrolase-type esterase domain	PS00001 ASN_GLYCOSYLATION N-glycosylation site. , PS00003 SULFATION Tyrosine sulfation site. , PS00005 PKC_PHOSPHO_SITE Protein kinase C phosphorylation site. , PS00006 CK2_PHOSPHO_SITE Casein kinase II phosphorylation site. , PS00008 MYRISTYL N-myristoylation site.
AT5G40020.1	1.938	0.73	0.64	0.0032429	0.151435	0.0787201	AT5G40020.1	Miscellaneous	thaumatin	thaumatin (PR5)	Signal peptide	Signal peptide	ER	0	No	No	not probable	PF00314 Thaumatin family	IPR001938 Thaumatin family	PS00004 CAMP_PHOSPHO_SITE cAMP- and cGMP-dependent protein kinase phosphorylation site. , PS00005 PKC_PHOSPHO_SITE Protein kinase C phosphorylation site. , PS00006 CK2_PHOSPHO_SITE Casein kinase II phosphorylation site. , PS00008 MYRISTYL N-myristoylation site. , PS00013 PROKAR_LIPOPROTEIN Prokaryotic membrane lipoprotein lipid attachment site.
AT1G75040.1	2.652	0.925	1.176	8.0843e-06	0.816356	0.559556	AT1G75040.1	Miscellaneous	thaumatin	thaumatin (PR5)	Signal peptide	Signal peptide	ER	1	No	No	not probable	PF00314 Thaumatin family	IPR001938 Thaumatin family, IPR017949 Thaumatin, conserved site	PS00001 ASN_GLYCOSYLATION N-glycosylation site. , PS00003 SULFATION Tyrosine sulfation site. , PS00005 PKC_PHOSPHO_SITE Protein kinase C phosphorylation site. , PS00006 CK2_PHOSPHO_SITE Casein kinase II phosphorylation site. , PS00008 MYRISTYL N-myristoylation site. , PS00316 THAUMATIN Thaumatin family signature.
AT1G75750.1	2.203	0.658	1.145	0.000827547	0.0463661	0.632567	AT1G75750.1	Miscellaneous	gibberellic acid-stimulated Arabidopsis (GASA) protein	gibberellic acid-stimulated Arabidopsis (AtGASA1) protein	Signal peptide	Signal peptide	ER	0	No	No	not probable	PF02704 Gibberellin regulated protein	IPR003854 Gibberellin regulated protein	PS00005 PKC_PHOSPHO_SITE Protein kinase C phosphorylation site. , PS00008 MYRISTYL N-myristoylation site. , PS00009 AMIDATION Amidation site. , PS50311 CYS_RICH Cysteine-rich region profile.
AT1G74020.1	2.593	1.646	2.035	5.405e-05	0.0432542	0.00905337	AT1G74020.1	Miscellaneous		strictosidine synthase	Signal peptide	Signal peptide	ER	0	No	No	not probable	PF03088 Strictosidine synthase	IPR004141 Strictosidine synthase, IPR011042 Six-bladed beta-propeller, TolB-like, IPR018119 Strictosidine synthase, conserved region	PS00001 ASN_GLYCOSYLATION N-glycosylation site. , PS00005 PKC_PHOSPHO_SITE Protein kinase C phosphorylation site. , PS00006 CK2_PHOSPHO_SITE Casein kinase II phosphorylation site. , PS00007 TYR_PHOSPHO_SITE Tyrosine kinase phosphorylation site. , PS00008 MYRISTYL N-myristoylation site.
AT5G24770.1	1.612	1.725	3.998	0.0201168	0.0549017	3.3199e-07	AT5G24770.1	Miscellaneous		acid phosphatase (class B)	Signal peptide	Signal peptide	ER	0	No	No	not probable	PF03767 HAD superfamily, subfamily IIIB (Acid phosphatase)	IPR005519 Acid phosphatase, class B-like, IPR010028 Acid phosphatase, plant, IPR014403 Vegetative storage protein/acid phosphatase, IPR023214 HAD superfamily	PS00001 ASN_GLYCOSYLATION N-glycosylation site. , PS00003 SULFATION Tyrosine sulfation site. , PS00005 PKC_PHOSPHO_SITE Protein kinase C phosphorylation site. , PS00008 MYRISTYL N-myristoylation site.
AT5G48540.1	1.588	1.981	1.821	0.0277383	0.00909416	0.0183073	AT5G48540.1	Unknown function		expressed protein (Gnk2-homologous domain, antifungal protein of Ginkgo seeds)	Signal peptide	Signal peptide	ER	0	No	No	not probable	PF01657 Salt stress response/antifungal	IPR002902 Gnk2-homologous domain	PS00001 ASN_GLYCOSYLATION N-glycosylation site. , PS00005 PKC_PHOSPHO_SITE Protein kinase C phosphorylation site. , PS00006 CK2_PHOSPHO_SITE Casein kinase II phosphorylation site. , PS00008 MYRISTYL N-myristoylation site. , PS00013 PROKAR_LIPOPROTEIN Prokaryotic membrane lipoprotein lipid attachment site. , PS00016 RGD Cell attachment sequence.
AT3G17520.1	2.911	4.869	6.855	3.21445e-06	1.79642e-09	5.48228e-13	AT3G17520.1	Unknown function		late embryogenesis abundant protein (LEA)	Signal peptide	Signal peptide	ER	1	No	No	not probable	PF02987 Late embryogenesis abundant protein	IPR004238 Late embryogenesis abundant protein, LEA_4 subgroup	PS00005 PKC_PHOSPHO_SITE Protein kinase C phosphorylation site. , PS00006 CK2_PHOSPHO_SITE Casein kinase II phosphorylation site. , PS00015 NUCLEAR Bipartite nuclear targeting sequence.
AT1G78040.2	2.558	1.392	1.775	1.03528e-05	0.276583	0.0239275	AT1G78040.2	Unknown function		expressed protein (Ole e1 allergen domain)	Signal peptide	Signal peptide	ER	0	No	No	not probable	PF01190 Pollen proteins Ole e I like	IPR010916 TonB box, conserved site	PS00003 SULFATION Tyrosine sulfation site. , PS00005 PKC_PHOSPHO_SITE Protein kinase C phosphorylation site. , PS00006 CK2_PHOSPHO_SITE Casein kinase II phosphorylation site. , PS00007 TYR_PHOSPHO_SITE Tyrosine kinase phosphorylation site. , PS00008 MYRISTYL N-myristoylation site. , PS00342 MICROBODIES_CTER Microbodies C-terminal targeting signal. , PS00430 TONB_DEPENDENT_REC_1 TonB-dependent rec…
AT5G61820.1	4.225	2.257	2.983	1.04556e-10	0.00244864	2.53754e-05	AT5G61820.1	Unknown function		expressed protein	Signal peptide	Signal peptide	ER	1	No	No	not probable	PF07712 Stress up-regulated Nod 19	IPR011692 Stress up-regulated Nod 19	PS00001 ASN_GLYCOSYLATION N-glycosylation site. , PS00003 SULFATION Tyrosine sulfation site. , PS00004 CAMP_PHOSPHO_SITE cAMP- and cGMP-dependent protein kinase phosphorylation site. , PS00005 PKC_PHOSPHO_SITE Protein kinase C phosphorylation site. , PS00006 CK2_PHOSPHO_SITE Casein kinase II phosphorylation site. , PS00007 TYR_PHOSPHO_SITE Tyrosine kinase phosphorylation site. , PS00008 MYRISTYL …
AT5G43060.1	0.769	0.561	0.557	0.254021	0.0342105	0.0294365	AT5G43060.1	Proteases	Cys protease	Cys protease (papain family) (Peptidase family C01.A12) (RD21B)	Signal peptide	Signal peptide	ER	0	No	No	not probable	PF00112 Papain family cysteine protease, PF00396 Granulin, PF08246 Cathepsin propeptide inhibitor domain (I29)	IPR000118 Granulin, IPR000169 Cysteine peptidase, cysteine active site, IPR000668 Peptidase C1A, papain C-terminal, IPR013128 Peptidase C1A, IPR013201 Cathepsin propeptide inhibitor domain (I29), IPR025660 Cysteine peptidase, histidine active site, IPR025661 Cysteine peptidase, asparagine active site	PS00001 ASN_GLYCOSYLATION N-glycosylation site. , PS00003 SULFATION Tyrosine sulfation site. , PS00005 PKC_PHOSPHO_SITE Protein kinase C phosphorylation site. , PS00006 CK2_PHOSPHO_SITE Casein kinase II phosphorylation site. , PS00007 TYR_PHOSPHO_SITE Tyrosine kinase phosphorylation site. , PS00008 MYRISTYL N-myristoylation site. , PS00009 AMIDATION Amidation site. , PS50311 CYS_RICH Cysteine-ric…
AT1G01300.1	0.585	0.793	0.61	0.0232291	0.244985	0.0212431	AT1G01300.1	Proteases	Asp protease	Asp protease (pepsin family) (Peptidase family A01.A05, MEROPS)	Signal peptide	Signal peptide	ER	1	No	No	not probable	PF14543 Xylanase inhibitor N-terminal, PF14541 Xylanase inhibitor C-terminal	IPR001461 Aspartic peptidase A1 family, IPR021109 Aspartic peptidase domain superfamily, IPR032799 Xylanase inhibitor, C-terminal, IPR032861 Xylanase inhibitor, N-terminal, IPR033121 Peptidase family A1 domain, IPR033873 CND41-like	PS00001 ASN_GLYCOSYLATION N-glycosylation site. , PS00004 CAMP_PHOSPHO_SITE cAMP- and cGMP-dependent protein kinase phosphorylation site. , PS00005 PKC_PHOSPHO_SITE Protein kinase C phosphorylation site. , PS00006 CK2_PHOSPHO_SITE Casein kinase II phosphorylation site. , PS00008 MYRISTYL N-myristoylation site. , PS00009 AMIDATION Amidation site. , PS50324 SER_RICH Serine-rich region profile. , PS…
AT2G43550.1	1.148	0.564	0.624	0.554774	0.0095777	0.0506442	AT2G43550.1	Proteins with interaction domains (with proteins or polysaccharides)	protease inhibitor	inhibitor family I18 (family I18 unassigned peptidase inhibitor homologues, MEROPS) (ATTI6)	Signal peptide	Signal anchor	none	1	No	No	not probable	PF00537 Scorpion toxin-like domain	IPR002061 Scorpion long chain toxin/defensin, IPR003614 Knottin, scorpion toxin-like	PS00005 PKC_PHOSPHO_SITE Protein kinase C phosphorylation site. , PS00008 MYRISTYL N-myristoylation site.
AT5G23820.1	1.106	0.506	0.758	0.660417	0.00457969	0.29927	AT5G23820.1	Proteins related to lipid metabolism		expressed protein (MD-2-related lipid-recognition (ML) domain)	Signal peptide	Signal peptide	ER	0	No	No	not probable	PF02221 ML domain	IPR003172 MD-2-related lipid-recognition domain	PS00004 CAMP_PHOSPHO_SITE cAMP- and cGMP-dependent protein kinase phosphorylation site. , PS00005 PKC_PHOSPHO_SITE Protein kinase C phosphorylation site. , PS00006 CK2_PHOSPHO_SITE Casein kinase II phosphorylation site. , PS00007 TYR_PHOSPHO_SITE Tyrosine kinase phosphorylation site. , PS00008 MYRISTYL N-myristoylation site.
AT2G10940.1	0.541	0.988	0.861	0.00689467	0.987058	0.569466	AT2G10940.1	Proteins related to lipid metabolism	lipid transfer protein (LTP)	homologous to non-specific lipid transfer protein	Signal peptide	Signal peptide	ER	0	No	No	not probable	PF14547 Hydrophobic seed protein	IPR016140 Bifunctional inhibitor/plant lipid transfer protein/seed storage helical domain, IPR027923 Hydrophobic seed protein domain	PS00005 PKC_PHOSPHO_SITE Protein kinase C phosphorylation site. , PS00007 TYR_PHOSPHO_SITE Tyrosine kinase phosphorylation site. , PS00008 MYRISTYL N-myristoylation site. , PS50099 PRO_RICH Proline-rich region profile. , PS50326 VAL_RICH Valine-rich region profile.
AT1G72610.1	3.435	0.262	0.859	9.19164e-08	3.16002e-08	0.563503	AT1G72610.1	Miscellaneous	germin	germin (subfamily 3 member 1, GLP1)	Signal peptide	Signal peptide	ER	0	No	Yes	not probable	PF00190 Cupin	IPR001929 Germin, IPR006045 Cupin 1, IPR011051 RmlC-like cupin domain superfamily, IPR014710 RmlC-like jelly roll fold, IPR019780 Germin, manganese binding site	PS00001 ASN_GLYCOSYLATION N-glycosylation site. , PS00005 PKC_PHOSPHO_SITE Protein kinase C phosphorylation site. , PS00006 CK2_PHOSPHO_SITE Casein kinase II phosphorylation site. , PS00008 MYRISTYL N-myristoylation site. , PS00725 GERMIN Germin family signature.
AT3G08030.1	0.499	0.459	0.442	0.00118982	0.00639871	0.00244588	AT3G08030.1	Unknown function		expressed protein (DUF642, AthA2-1)	Signal peptide	Signal peptide	ER	1	No	No	not probable	PF04862 Protein of unknown function (DUF642)	IPR006946 Domain of unknown function DUF642	PS00001 ASN_GLYCOSYLATION N-glycosylation site. , PS00005 PKC_PHOSPHO_SITE Protein kinase C phosphorylation site. , PS00007 TYR_PHOSPHO_SITE Tyrosine kinase phosphorylation site. , PS00008 MYRISTYL N-myristoylation site.
