# Supplementary material for: Physiological and Biochemical Traits of Two Major Arabidopsis Accessions, Col-0 and Ws, Under Salinity
Source: Front Plant Sci. 2021 Jun 21;12:639154. doi: 10.3389/fpls.2021.639154 (PMC8256802; doi:10.3389/fpls.2021.639154)
Supplement: Supplementary Table 4 — Differentially accumulated proteins identified in shoots of Col-0 salt-treated plants vs. control plants with a fold change >1.7 or <0.6 at a p < 0.05. [file Table_4.XLSX]

## Sheet: Photosynthesis Col-0 - DAPs
Proteins related to photosynthesis differentially accumulated (DAPs) in Col-0 upon salt stress
over-accumulated proteins
under-accumulated proteins
Accession	Abundance ratio			Abundance ratio - p-value			Accession	Annotation according to Uniprot (https://www.uniprot.org/)	Annotation using ProtAnnDB (http://www.polebio.lrsv.ups-tlse.fr/ProtAnnDB/)
	150 mM, Col-0, 48 h/ 0 mM, Col-0, 48 h	150 mM, Col-0, 72 h/ 0 mM, Col-0, 72 h	150 mM, Col-0, 96 h/ 0 mM, Col-0, 96 h	150 mM, Col-0, 48 h/ 0 mM, Col-0, 48 h	150 mM, Col-0, 72 h/ 0 mM, Col-0, 72 h	150 mM, Col-0, 96 h/ 0 mM, Col-0, 96 h	The proteins also found as DAPs in Ws are in italics.		TargetP	SignalP	Predotar	Nb TM domains (tmhmm)	GPI anchor (aramemnon)	GPI anchor (GPI-SOM)	GPI anchor (predGPI)	Pfam	Interpro	Prosite
AT1G55670.1	1.114	1.75	1.203	0.582648	0.0241915	0.0345118	AT1G55670.1	Photosystem I reaction center subunit V, chloroplastic (PSAG)	Chloroplastic	Signal peptide	plastid	2	No	No	not probable	PF01241 Photosystem I psaG / psaK	IPR000549 Photosystem I PsaG/PsaK protein, IPR016370 Photosystem I PsaG/PsaK, plant, IPR017494 Photosystem I PsaG, plant, IPR023618 Photosystem I PsaG/PsaK domain, chloroplastic	PS00004 CAMP_PHOSPHO_SITE cAMP- and cGMP-dependent protein kinase phosphorylation site. , PS00005 PKC_PHOSPHO_SITE Protein kinase C phosphorylation site. , PS00006 CK2_PHOSPHO_SITE Casein kinase II phosphorylation site. , PS00008 MYRISTYL N-myristoylation site. , PS00009 AMIDATION Amidation site. , PS01026 PHOTOSYSTEM_I_PSAGK Photosystem I psaG and psaK proteins signature.
AT3G21055.1	0.69	2.068	0.659	0.00256869	0.0479467	1.2333e-08	AT3G21055.1	Photosystem II 5 kDa protein, chloroplastic (PSBT)	Chloroplastic	Signal peptide	plastid	0	No	No	not probable			PS00004 CAMP_PHOSPHO_SITE cAMP- and cGMP-dependent protein kinase phosphorylation site. , PS00005 PKC_PHOSPHO_SITE Protein kinase C phosphorylation site. , PS00006 CK2_PHOSPHO_SITE Casein kinase II phosphorylation site. , PS00008 MYRISTYL N-myristoylation site. , PS00009 AMIDATION Amidation site. , PS00342 MICROBODIES_CTER Microbodies C-terminal targeting signal.
AT1G44575.1	1.295	1.922	1.47	0.962223	0.48234	0.000538617	AT1G44575.1	Photosystem II 22 kDa protein, chloroplastic (PSBS)	Chloroplastic	Non-secretory protein	plastid	0	No	No	not probable	PF00504 Chlorophyll A-B binding protein	IPR022796 Chlorophyll A-B binding protein, IPR023329 Chlorophyll a/b binding domain superfamily	PS00004 CAMP_PHOSPHO_SITE cAMP- and cGMP-dependent protein kinase phosphorylation site. , PS00005 PKC_PHOSPHO_SITE Protein kinase C phosphorylation site. , PS00006 CK2_PHOSPHO_SITE Casein kinase II phosphorylation site. , PS00008 MYRISTYL N-myristoylation site.
ATCG00580.1	1.097	1.448	1.695	0.159715	0.00352493	0.0549123	ATCG00580.1	Cytochrome b559 subunit alpha (psbE)	_	Signal anchor	none	1	No	No	not probable	PF00283 Cytochrome b559, alpha (gene psbE) and beta (gene psbF)subunits, PF00284 Lumenal portion of Cytochrome b559, alpha (gene psbE) subunit	IPR006216 Photosystem II cytochrome b559, conserved site, IPR006217 Photosystem II cytochrome b559, alpha subunit, IPR013081 Photosystem II cytochrome b559, N-terminal, IPR013082 Photosystem II cytochrome b559, alpha subunit, lumenal region	PS00005 PKC_PHOSPHO_SITE Protein kinase C phosphorylation site. , PS00006 CK2_PHOSPHO_SITE Casein kinase II phosphorylation site. , PS00537 CYTOCHROME_B559 Cytochrome b559 subunits heme-binding site signature.
AT1G20340.1	1.099	1.776	0.658	1.13818e-05	0.127838	0.0593003	AT1G20340.1	Plastocyanin major isoform, chloroplastic (DRT112)	Chloroplastic	Signal peptide	plastid	1	No	No	not probable	PF00127 Copper binding proteins, plastocyanin/azurin family	IPR000923 Blue (type 1) copper domain, IPR001235 Blue (type 1) copper protein, plastocyanin-type, IPR002387 Plastocyanin, IPR008972 Cupredoxin, IPR028871 Blue (type 1) copper protein, binding site	PS00005 PKC_PHOSPHO_SITE Protein kinase C phosphorylation site. , PS00006 CK2_PHOSPHO_SITE Casein kinase II phosphorylation site. , PS00008 MYRISTYL N-myristoylation site. , PS00196 COPPER_BLUE Type-1 copper (blue) proteins signature.
AT1G76100.1	0.954	1.952	1.052	3.01526e-05	0.441725	0.00441551	AT1G76100.1	Plastocyanin minor isoform, chloroplastic (PETE)	Chloroplastic	Non-secretory protein	plastid	1	No	No	not probable	PF00127 Copper binding proteins, plastocyanin/azurin family	IPR000923 Blue (type 1) copper domain, IPR001235 Blue (type 1) copper protein, plastocyanin-type, IPR002387 Plastocyanin, IPR008972 Cupredoxin, IPR028871 Blue (type 1) copper protein, binding site	PS00005 PKC_PHOSPHO_SITE Protein kinase C phosphorylation site. , PS00006 CK2_PHOSPHO_SITE Casein kinase II phosphorylation site. , PS00008 MYRISTYL N-myristoylation site. , PS00196 COPPER_BLUE Type-1 copper (blue) proteins signature.
AT2G27510.1	1.404	2.326	1	0.00319951	0.0346429	0.380174	AT2G27510.1	Ferredoxin-3, chloroplastic (FD3)	Chloroplastic	Non-secretory protein	plastid	0	No	No	not probable	PF00111 2Fe-2S iron-sulfur cluster binding domain	IPR001041 2Fe-2S ferredoxin-type iron-sulfur binding domain, IPR006058 2Fe-2S ferredoxin, iron-sulphur binding site, IPR010241 Ferredoxin [2Fe-2S], plant, IPR012675 Beta-grasp domain superfamily	PS00001 ASN_GLYCOSYLATION N-glycosylation site. , PS00003 SULFATION Tyrosine sulfation site. , PS00004 CAMP_PHOSPHO_SITE cAMP- and cGMP-dependent protein kinase phosphorylation site. , PS00005 PKC_PHOSPHO_SITE Protein kinase C phosphorylation site. , PS00006 CK2_PHOSPHO_SITE Casein kinase II phosphorylation site. , PS00008 MYRISTYL N-myristoylation site. , PS00197 2FE2S_FER_1 2Fe-2S ferredoxins, …
AT3G44880.1	1.997	1.61	2.234	0.581149	0.12725	0.394928	AT3G44880.1	Pheophorbide a oxygenase, chloroplastic (PaO)	Chloroplastic	Signal peptide	plastid	0	No	No	not probable	PF00355 Rieske [2Fe-2S] domain, PF08417 Pheophorbide a oxygenase	IPR013626 Pheophorbide a oxygenase, IPR017941 Rieske [2Fe-2S] iron-sulphur domain	PS00001 ASN_GLYCOSYLATION N-glycosylation site. , PS00003 SULFATION Tyrosine sulfation site. , PS00005 PKC_PHOSPHO_SITE Protein kinase C phosphorylation site. , PS00006 CK2_PHOSPHO_SITE Casein kinase II phosphorylation site. , PS00007 TYR_PHOSPHO_SITE Tyrosine kinase phosphorylation site. , PS00008 MYRISTYL N-myristoylation site. , PS00009 AMIDATION Amidation site.
AT4G39210.1	3.429	2.875	4.344	0.880716	0.0270094	0.782006	AT4G39210.1	Glucose-1-phosphate adenylyltransferase large subunit 3, chloroplastic (APL3/AGPAse S)	_	Non-secretory protein	possibly plastid	0	No	No	not probable	PF00483 Nucleotidyl transferase	IPR005835 Nucleotidyl transferase domain, IPR005836 ADP-glucose pyrophosphorylase, conserved site, IPR011004 Trimeric LpxA-like superfamily, IPR011831 Glucose-1-phosphate adenylyltransferase, IPR029044 Nucleotide-diphospho-sugar transferases	PS00001 ASN_GLYCOSYLATION N-glycosylation site. , PS00003 SULFATION Tyrosine sulfation site. , PS00005 PKC_PHOSPHO_SITE Protein kinase C phosphorylation site. , PS00006 CK2_PHOSPHO_SITE Casein kinase II phosphorylation site. , PS00007 TYR_PHOSPHO_SITE Tyrosine kinase phosphorylation site. , PS00008 MYRISTYL N-myristoylation site. , PS00009 AMIDATION Amidation site. , PS00808 ADP_GLC_PYROPHOSPH_1 …
AT3G52180.1	1.67	1.57	1.531	0.76045	0.0621265	0.00666833	AT3G52180.1	Dual specificity protein phosphatase (DsPTP1) family protein (SEX4)	Chloroplastic	Non-secretory protein	none	0	No	No	not probable	PF00782 Dual specificity phosphatase, catalytic domain, PF16561 Glycogen recognition site of AMP-activated protein kinase	IPR000340 Dual specificity phosphatase, catalytic domain, IPR000387 Tyrosine specific protein phosphatases domain, IPR014756 Immunoglobulin E-set, IPR020422 Dual specificity protein phosphatase domain, IPR029021 Protein-tyrosine phosphatase-like, IPR030079 Phosphoglucan phosphatase DSP4, IPR032640 AMP-activated protein kinase, glycogen-binding domain	PS00001 ASN_GLYCOSYLATION N-glycosylation site. , PS00003 SULFATION Tyrosine sulfation site. , PS00004 CAMP_PHOSPHO_SITE cAMP- and cGMP-dependent protein kinase phosphorylation site. , PS00005 PKC_PHOSPHO_SITE Protein kinase C phosphorylation site. , PS00006 CK2_PHOSPHO_SITE Casein kinase II phosphorylation site. , PS00008 MYRISTYL N-myristoylation site. , PS50056 TYR_PHOSPHATASE_2 Tyrosine speci…
AT4G25000.1	1.879	2.087	6.544	0.347565	0.16422	3.04083e-06	AT4G25000.1	Alpha-amylase 1 (AMY1)	Signal peptide	Signal peptide	ER	1	No	No	not probable	PF00128 Alpha amylase, catalytic domain, PF07821 Alpha-amylase C-terminal beta-sheet domain	IPR006046 Alpha amylase, IPR006047 Glycosyl hydrolase, family 13, catalytic domain, IPR012850 Alpha-amylase, C-terminal beta-sheet, IPR013775 Alpha-amylase, plant, IPR013780 Glycosyl hydrolase, all-beta, IPR013781 Glycoside hydrolase, catalytic domain, IPR015902 Glycoside hydrolase, family 13, IPR017853 Glycoside hydrolase superfamily	PS00001 ASN_GLYCOSYLATION N-glycosylation site. , PS00005 PKC_PHOSPHO_SITE Protein kinase C phosphorylation site. , PS00006 CK2_PHOSPHO_SITE Casein kinase II phosphorylation site. , PS00007 TYR_PHOSPHO_SITE Tyrosine kinase phosphorylation site. , PS00008 MYRISTYL N-myristoylation site.
AT4G15210.1	1.775	2.29	1.432	0.727593	0.202607	0.817551	AT4G15210.1	Beta-amylase 5 (BAM5)	Signal peptide	Non-secretory protein	ER	0	No	No	not probable	PF01373 Glycosyl hydrolase family 14	IPR001371 Glycoside hydrolase, family 14B, plant, IPR001554 Glycoside hydrolase, family 14, IPR013781 Glycoside hydrolase, catalytic domain, IPR017853 Glycoside hydrolase superfamily, IPR018238 Glycoside hydrolase, family 14, conserved site	PS00001 ASN_GLYCOSYLATION N-glycosylation site. , PS00003 SULFATION Tyrosine sulfation site. , PS00004 CAMP_PHOSPHO_SITE cAMP- and cGMP-dependent protein kinase phosphorylation site. , PS00005 PKC_PHOSPHO_SITE Protein kinase C phosphorylation site. , PS00006 CK2_PHOSPHO_SITE Casein kinase II phosphorylation site. , PS00007 TYR_PHOSPHO_SITE Tyrosine kinase phosphorylation site. , PS00008 MYRISTYL …
AT5G20830.2	2.485	1.389	2.919	0.428088	0.0108969	0.947934	AT5G20830.2	Sucrose synthase 1 (SUS1)	_	Non-secretory protein	none	0	No	No	not probable	PF00862 Sucrose synthase, PF00534 Glycosyl transferases group 1	IPR000368 Sucrose synthase, IPR001296 Glycosyl transferase, family 1, IPR012820 Sucrose synthase, plant/cyanobacteria	PS00001 ASN_GLYCOSYLATION N-glycosylation site. , PS00003 SULFATION Tyrosine sulfation site. , PS00004 CAMP_PHOSPHO_SITE cAMP- and cGMP-dependent protein kinase phosphorylation site. , PS00005 PKC_PHOSPHO_SITE Protein kinase C phosphorylation site. , PS00006 CK2_PHOSPHO_SITE Casein kinase II phosphorylation site. , PS00007 TYR_PHOSPHO_SITE Tyrosine kinase phosphorylation site. , PS00008 MYRISTYL …
AT4G17600.1	0.677	0.762	0.578	0.506645	0.74584	0.406878	AT4G17600.1	Light-harvesting complex-like protein 3 isotype 1, chloroplastic (LIL3.1)	Chloroplastic	Non-secretory protein	plastid	0	No	No	not probable	PF00504 Chlorophyll A-B binding protein	IPR022796 Chlorophyll A-B binding protein	PS00001 ASN_GLYCOSYLATION N-glycosylation site. , PS00003 SULFATION Tyrosine sulfation site. , PS00005 PKC_PHOSPHO_SITE Protein kinase C phosphorylation site. , PS00006 CK2_PHOSPHO_SITE Casein kinase II phosphorylation site. , PS00008 MYRISTYL N-myristoylation site.
AT5G47110.1	0.554	0.643	0.514	0.228391	0.786862	0.25386	AT5G47110.1	Light-harvesting complex-like protein 3 isotype 2, chloroplastic (LIL3.2)	Chloroplastic	Non-secretory protein	plastid	0	No	No	not probable	PF00504 Chlorophyll A-B binding protein	IPR022796 Chlorophyll A-B binding protein	PS00001 ASN_GLYCOSYLATION N-glycosylation site. , PS00003 SULFATION Tyrosine sulfation site. , PS00004 CAMP_PHOSPHO_SITE cAMP- and cGMP-dependent protein kinase phosphorylation site. , PS00005 PKC_PHOSPHO_SITE Protein kinase C phosphorylation site. , PS00006 CK2_PHOSPHO_SITE Casein kinase II phosphorylation site. , PS00008 MYRISTYL N-myristoylation site.
AT1G45474.1	1.06	0.88	0.566	0.367294	0.867481	0.803516	AT1G45474.1	Photosystem I chlorophyll a/b-binding protein 5, chloroplastic (LHCA5)	Mitochondrial	Non-secretory protein	possibly mitochondrial	0	No	No	not probable	PF00504 Chlorophyll A-B binding protein	IPR001344 Chlorophyll A-B binding protein, plant, IPR022796 Chlorophyll A-B binding protein, IPR023329 Chlorophyll a/b binding domain superfamily	PS00004 CAMP_PHOSPHO_SITE cAMP- and cGMP-dependent protein kinase phosphorylation site. , PS00005 PKC_PHOSPHO_SITE Protein kinase C phosphorylation site. , PS00008 MYRISTYL N-myristoylation site.
AT3G24430.1	0.518	0.467	0.491	0.818231	0.70751	0.614459	AT3G24430.1	Fe-S cluster assembly factor HCF101, chloroplastic (HCF101)	Chloroplastic	Non-secretory protein	plastid	0	No	No	not probable	PF10609 NUBPL iron-transfer P-loop NTPase, PF06155 Protein of unknown function (DUF971), PF01883 Iron-sulfur cluster assembly protein	IPR000808 Mrp, conserved site, IPR002744 MIP18 family-like, IPR010376 Gamma-butyrobetaine hydroxylase-like, N-terminal, IPR019591 Mrp/NBP35 ATP-binding protein, IPR027417 P-loop containing nucleoside triphosphate hydrolase, IPR033756 Flagellum site-determining protein YlxH/ Fe-S cluster assembling factor NBP35	PS00001 ASN_GLYCOSYLATION N-glycosylation site. , PS00003 SULFATION Tyrosine sulfation site. , PS00004 CAMP_PHOSPHO_SITE cAMP- and cGMP-dependent protein kinase phosphorylation site. , PS00005 PKC_PHOSPHO_SITE Protein kinase C phosphorylation site. , PS00006 CK2_PHOSPHO_SITE Casein kinase II phosphorylation site. , PS00008 MYRISTYL N-myristoylation site. , PS00009 AMIDATION Amidation site. , PS01…
ATCG00520.1	0.529	0.64	0.658	0.212233	0.623151	0.623957	ATCG00520.1	Photosystem I assembly protein Ycf4 (ycf4)	_	Signal anchor	none	2	No	No	not probable	PF02392 Ycf4	IPR003359 Photosystem I Ycf4, assembly	PS00001 ASN_GLYCOSYLATION N-glycosylation site. , PS00004 CAMP_PHOSPHO_SITE cAMP- and cGMP-dependent protein kinase phosphorylation site. , PS00005 PKC_PHOSPHO_SITE Protein kinase C phosphorylation site. , PS00006 CK2_PHOSPHO_SITE Casein kinase II phosphorylation site. , PS00007 TYR_PHOSPHO_SITE Tyrosine kinase phosphorylation site. , PS00008 MYRISTYL N-myristoylation site. , PS00029 LEUCINE_ZIPP…
AT5G07020.1	0.582	0.818	0.591	0.104175	0.479114	0.49738	AT5G07020.1	MAINTENANCE OF PSII UNDER HIGH LIGHT 1 (MPH1)	_	Non-secretory protein	possibly plastid	0	No	No	not probable			PS00005 PKC_PHOSPHO_SITE Protein kinase C phosphorylation site. , PS00006 CK2_PHOSPHO_SITE Casein kinase II phosphorylation site. , PS00008 MYRISTYL N-myristoylation site. , PS00009 AMIDATION Amidation site.
ATCG01100.1	0.642	0.733	0.529	0.504158	0.462082	0.804262	ATCG01100.1	NAD(P)H-quinone oxidoreductase subunit 1, chloroplastic (ndhA)	_	Signal anchor	none	6	No	No	not probable	PF00146 NADH dehydrogenase	IPR001694 NADH:ubiquinone oxidoreductase, subunit 1/F420H2 oxidoreductase subunit H, IPR018086 NADH:ubiquinone oxidoreductase, subunit 1, conserved site	PS00001 ASN_GLYCOSYLATION N-glycosylation site. , PS00005 PKC_PHOSPHO_SITE Protein kinase C phosphorylation site. , PS00006 CK2_PHOSPHO_SITE Casein kinase II phosphorylation site. , PS00008 MYRISTYL N-myristoylation site. , PS00029 LEUCINE_ZIPPER Leucine zipper pattern. , PS00667 COMPLEX1_ND1_1 Respiratory-chain NADH dehydrogenase subunit 1 signature 1. , PS00668 COMPLEX1_ND1_2 Respiratory-chain …
ATCG00430.1	0.679	0.699	0.594	0.186763	0.000970964	0.24373	ATCG00430.1	NAD(P)H-quinone oxidoreductase subunit K, chloroplastic (ndhK)	_	Non-secretory protein	none	0	No	No	not probable	PF01058 NADH ubiquinone oxidoreductase, 20 Kd subunit	IPR006137 NADH:ubiquinone oxidoreductase-like, 20kDa subunit, IPR006138 NADH-ubiquinone oxidoreductase, 20 Kd subunit	PS00001 ASN_GLYCOSYLATION N-glycosylation site. , PS00005 PKC_PHOSPHO_SITE Protein kinase C phosphorylation site. , PS00006 CK2_PHOSPHO_SITE Casein kinase II phosphorylation site. , PS00008 MYRISTYL N-myristoylation site. , PS01150 COMPLEX1_20K Respiratory-chain NADH dehydrogenase 20 Kd subunit signature.
AT1G70760.1	0.744	0.745	0.567	0.249453	0.918858	0.600148	AT1G70760.1	NAD(P)H-quinone oxidoreductase subunit L, chloroplastic (ndhL)	Chloroplastic	Non-secretory protein	none	3	No	No	not probable	PF10716 NADH dehydrogenase transmembrane subunit	IPR019654 NAD(P)H-quinone oxidoreductase subunit L	PS00001 ASN_GLYCOSYLATION N-glycosylation site. , PS00005 PKC_PHOSPHO_SITE Protein kinase C phosphorylation site. , PS00006 CK2_PHOSPHO_SITE Casein kinase II phosphorylation site. , PS00008 MYRISTYL N-myristoylation site.
AT4G14890.1	0.553	0.75	0.578	0.00167412	0.0126235	0.234389	AT4G14890.1	Ferredoxin C 1, chloroplastic (FDC1)	Chloroplastic	Non-secretory protein	plastid	0	No	No	not probable	PF00111 2Fe-2S iron-sulfur cluster binding domain	IPR001041 2Fe-2S ferredoxin-type iron-sulfur binding domain, IPR010241 Ferredoxin [2Fe-2S], plant, IPR012675 Beta-grasp domain superfamily	PS00001 ASN_GLYCOSYLATION N-glycosylation site. , PS00005 PKC_PHOSPHO_SITE Protein kinase C phosphorylation site. , PS00006 CK2_PHOSPHO_SITE Casein kinase II phosphorylation site. , PS00008 MYRISTYL N-myristoylation site. , PS51085 2FE2S_FER_2 2Fe-2S ferredoxin-type iron-sulfur binding domain profile.
AT5G60600.1	0.594	0.475	0.525	0.401781	0.835475	0.208401	AT5G60600.1	4-hydroxy-3-methylbut-2-en-1-yl diphosphate synthase (ferredoxin), chloroplastic (ISPG)	Chloroplastic	Non-secretory protein	plastid	0	No	No	not probable	PF04551 GcpE protein	IPR004588 4-hydroxy-3-methylbut-2-en-1-yl diphosphate synthase, bacterial-type, IPR017178 4-hydroxy-3-methylbut-2-en-1-yl diphosphate synthase, atypical	PS00001 ASN_GLYCOSYLATION N-glycosylation site. , PS00003 SULFATION Tyrosine sulfation site. , PS00004 CAMP_PHOSPHO_SITE cAMP- and cGMP-dependent protein kinase phosphorylation site. , PS00005 PKC_PHOSPHO_SITE Protein kinase C phosphorylation site. , PS00006 CK2_PHOSPHO_SITE Casein kinase II phosphorylation site. , PS00007 TYR_PHOSPHO_SITE Tyrosine kinase phosphorylation site. , PS00008 MYRISTYL …
AT4G34350.1	0.605	0.552	0.594	0.894686	0.688863	0.445922	AT4G34350.1	4-hydroxy-3-methylbut-2-enyl diphosphate reductase, chloroplastic (ISPH)	Chloroplastic	Non-secretory protein	plastid	0	No	No	not probable	PF02401 LytB protein	IPR003451 4-hydroxy-3-methylbut-2-enyl diphosphate reductase	PS00001 ASN_GLYCOSYLATION N-glycosylation site. , PS00005 PKC_PHOSPHO_SITE Protein kinase C phosphorylation site. , PS00006 CK2_PHOSPHO_SITE Casein kinase II phosphorylation site. , PS00007 TYR_PHOSPHO_SITE Tyrosine kinase phosphorylation site. , PS00008 MYRISTYL N-myristoylation site.
AT4G27440.1	0.425	0.509	0.427	0.348586	0.0324817	0.832172	AT4G27440.1	Protochlorophyllide reductase B, chloroplastic (PORB)	Chloroplastic	Non-secretory protein	plastid	0	No	No	not probable	PF00106 short chain dehydrogenase	IPR002347 Short-chain dehydrogenase/reductase SDR, IPR005979 Light-dependent protochlorophyllide reductase, IPR016040 NAD(P)-binding domain	PS00001 ASN_GLYCOSYLATION N-glycosylation site. , PS00005 PKC_PHOSPHO_SITE Protein kinase C phosphorylation site. , PS00006 CK2_PHOSPHO_SITE Casein kinase II phosphorylation site. , PS00008 MYRISTYL N-myristoylation site. , PS00009 AMIDATION Amidation site.
AT5G19940.1	0.432	0.642	0.424	0.539937	0.031433	0.888171	AT5G19940.1	Probable plastid-lipid-associated protein 8, chloroplastic (PAP8)	Chloroplastic	Signal peptide	plastid	0	No	No	not probable	PF04755 PAP_fibrillin	IPR006843 Plastid lipid-associated protein/fibrillin conserved domain	PS00005 PKC_PHOSPHO_SITE Protein kinase C phosphorylation site. , PS00006 CK2_PHOSPHO_SITE Casein kinase II phosphorylation site. , PS00008 MYRISTYL N-myristoylation site.
AT1G03630.1	0.649	0.633	0.51	0.873524	0.284045	0.530408	AT1G03630.1	Protochlorophyllide reductase C, chloroplastic (PORC)	Chloroplastic	Non-secretory protein	plastid	0	No	No	not probable	PF00106 short chain dehydrogenase	IPR002347 Short-chain dehydrogenase/reductase SDR, IPR005979 Light-dependent protochlorophyllide reductase, IPR016040 NAD(P)-binding domain	PS00001 ASN_GLYCOSYLATION N-glycosylation site. , PS00004 CAMP_PHOSPHO_SITE cAMP- and cGMP-dependent protein kinase phosphorylation site. , PS00005 PKC_PHOSPHO_SITE Protein kinase C phosphorylation site. , PS00006 CK2_PHOSPHO_SITE Casein kinase II phosphorylation site. , PS00008 MYRISTYL N-myristoylation site. , PS00009 AMIDATION Amidation site.
AT3G14930.1	0.806	0.62	0.554	0.767384	0.416638	0.171291	AT3G14930.1	Uroporphyrinogen decarboxylase 1, chloroplastic (HEME1)	Chloroplastic	Non-secretory protein	plastid	0	No	No	not probable	PF01208 Uroporphyrinogen decarboxylase (URO-D)	IPR000257 Uroporphyrinogen decarboxylase (URO-D), IPR006361 Uroporphyrinogen decarboxylase HemE	PS00004 CAMP_PHOSPHO_SITE cAMP- and cGMP-dependent protein kinase phosphorylation site. , PS00005 PKC_PHOSPHO_SITE Protein kinase C phosphorylation site. , PS00006 CK2_PHOSPHO_SITE Casein kinase II phosphorylation site. , PS00007 TYR_PHOSPHO_SITE Tyrosine kinase phosphorylation site. , PS00008 MYRISTYL N-myristoylation site. , PS00009 AMIDATION Amidation site. , PS00906 UROD_1 Uroporphyrinogen de…
AT1G08520.1	0.686	0.542	0.6	0.704279	0.547215	0.407765	AT1G08520.1	Magnesium-chelatase subunit ChlD, chloroplastic (CHLD)	Chloroplastic	Non-secretory protein	plastid	0	No	No	not probable	PF01078 Magnesium chelatase, subunit ChlI, PF13519 von Willebrand factor type A domain	IPR000523 Magnesium chelatase ChlI domain, IPR002035 von Willebrand factor, type A, IPR003593 AAA+ ATPase domain, IPR011776 Magnesium chelatase, ATPase subunit D, IPR027417 P-loop containing nucleoside triphosphate hydrolase	PS00001 ASN_GLYCOSYLATION N-glycosylation site. , PS00003 SULFATION Tyrosine sulfation site. , PS00004 CAMP_PHOSPHO_SITE cAMP- and cGMP-dependent protein kinase phosphorylation site. , PS00005 PKC_PHOSPHO_SITE Protein kinase C phosphorylation site. , PS00006 CK2_PHOSPHO_SITE Casein kinase II phosphorylation site. , PS00007 TYR_PHOSPHO_SITE Tyrosine kinase phosphorylation site. , PS00008 MYRISTYL …
AT5G13630.1	0.497	0.437	0.485	0.999112	0.923516	0.894577	AT5G13630.1	Magnesium-chelatase subunit ChlH, chloroplastic (CHLH)	Chloroplastic	Non-secretory protein	plastid	0	No	No	not probable	PF11965 Domain of unknown function (DUF3479), PF02514 CobN/Magnesium Chelatase	IPR003672 CobN/magnesium chelatase, IPR011771 Magnesium-chelatase, subunit H, IPR022571 Magnesium chelatase, subunit H, N-terminal	PS00001 ASN_GLYCOSYLATION N-glycosylation site. , PS00003 SULFATION Tyrosine sulfation site. , PS00004 CAMP_PHOSPHO_SITE cAMP- and cGMP-dependent protein kinase phosphorylation site. , PS00005 PKC_PHOSPHO_SITE Protein kinase C phosphorylation site. , PS00006 CK2_PHOSPHO_SITE Casein kinase II phosphorylation site. , PS00007 TYR_PHOSPHO_SITE Tyrosine kinase phosphorylation site. , PS00008 MYRISTYL …
AT5G45930.1	0.613	0.548	0.478	0.213699	0.278603	0.824372	AT5G45930.1	Magnesium-chelatase subunit ChlI-2, chloroplastic (CHLI2)	Chloroplastic	Non-secretory protein	plastid	0	No	No	not probable	PF01078 Magnesium chelatase, subunit ChlI	IPR000523 Magnesium chelatase ChlI domain, IPR003593 AAA+ ATPase domain, IPR011775 Magnesium chelatase, ATPase subunit I, IPR027417 P-loop containing nucleoside triphosphate hydrolase	PS00001 ASN_GLYCOSYLATION N-glycosylation site. , PS00005 PKC_PHOSPHO_SITE Protein kinase C phosphorylation site. , PS00006 CK2_PHOSPHO_SITE Casein kinase II phosphorylation site. , PS00008 MYRISTYL N-myristoylation site. , PS00016 RGD Cell attachment sequence. , PS00017 ATP_GTP_A ATP/GTP-binding site motif A (P-loop).
AT4G18480.1	0.607	0.593	0.533	0.31962	0.0785248	0.160698	AT4G18480.1	Magnesium-chelatase subunit ChlI-1, chloroplastic (CHLI1)	Chloroplastic	Signal peptide	plastid	0	No	No	not probable	PF01078 Magnesium chelatase, subunit ChlI	IPR000523 Magnesium chelatase ChlI domain, IPR003593 AAA+ ATPase domain, IPR011775 Magnesium chelatase, ATPase subunit I, IPR027417 P-loop containing nucleoside triphosphate hydrolase	PS00001 ASN_GLYCOSYLATION N-glycosylation site. , PS00005 PKC_PHOSPHO_SITE Protein kinase C phosphorylation site. , PS00006 CK2_PHOSPHO_SITE Casein kinase II phosphorylation site. , PS00008 MYRISTYL N-myristoylation site. , PS00016 RGD Cell attachment sequence. , PS00017 ATP_GTP_A ATP/GTP-binding site motif A (P-loop).
AT3G59400.1	0.553	0.593	0.6	0.108291	0.999117	0.244823	AT3G59400.1	Tetrapyrrole-binding protein, chloroplastic (GUN4)	Chloroplastic	Non-secretory protein	none	0	No	No	not probable	PF05419 GUN4-like	IPR008629 GUN4-like	PS00001 ASN_GLYCOSYLATION N-glycosylation site. , PS00005 PKC_PHOSPHO_SITE Protein kinase C phosphorylation site. , PS00006 CK2_PHOSPHO_SITE Casein kinase II phosphorylation site. , PS00008 MYRISTYL N-myristoylation site. , PS50316 HIS_RICH Histidine-rich region profile.
AT3G56940.1	0.591	0.527	0.493	0.97259	0.418597	0.475777	AT3G56940.1	Magnesium-protoporphyrin IX monomethyl ester [oxidative] cyclase, chloroplastic (CRD1)	Chloroplastic	Non-secretory protein	plastid	0	No	No	not probable	PF02915 Rubrerythrin	IPR003251 Rubrerythrin, IPR008434 Magnesium-protoporphyrin IX monomethyl ester [oxidative] cyclase, IPR009078 Ferritin-like superfamily	PS00001 ASN_GLYCOSYLATION N-glycosylation site. , PS00004 CAMP_PHOSPHO_SITE cAMP- and cGMP-dependent protein kinase phosphorylation site. , PS00005 PKC_PHOSPHO_SITE Protein kinase C phosphorylation site. , PS00006 CK2_PHOSPHO_SITE Casein kinase II phosphorylation site. , PS00007 TYR_PHOSPHO_SITE Tyrosine kinase phosphorylation site. , PS00008 MYRISTYL N-myristoylation site. , PS00009 AMIDATION Am…
AT5G58250.1	0.592	0.697	0.64	0.524004	0.0252235	0.154709	AT5G58250.1	YCF54, EMBRYO DEFECTIVE 3143 (EMB3143)	Chloroplastic	Signal peptide	plastid	0	No	No	not probable	PF10674 Protein of unknown function (DUF2488)	IPR019616 Uncharacterised protein family Ycf54	PS00001 ASN_GLYCOSYLATION N-glycosylation site. , PS00005 PKC_PHOSPHO_SITE Protein kinase C phosphorylation site. , PS00006 CK2_PHOSPHO_SITE Casein kinase II phosphorylation site. , PS00007 TYR_PHOSPHO_SITE Tyrosine kinase phosphorylation site. , PS00008 MYRISTYL N-myristoylation site.
AT1G69740.2	0.754	0.553	0.578	0.498964	0.483008	0.109617	AT1G69740.2	Delta-aminolevulinic acid dehydratase 1, chloroplastic (HEMB1)	Chloroplastic	Non-secretory protein	plastid	0	No	No	not probable	PF00490 Delta-aminolevulinic acid dehydratase	IPR001731 Delta-aminolevulinic acid dehydratase, IPR013785 Aldolase-type TIM barrel, IPR030656 Delta-aminolevulinic acid dehydratase, active site	PS00001 ASN_GLYCOSYLATION N-glycosylation site. , PS00003 SULFATION Tyrosine sulfation site. , PS00005 PKC_PHOSPHO_SITE Protein kinase C phosphorylation site. , PS00006 CK2_PHOSPHO_SITE Casein kinase II phosphorylation site. , PS00007 TYR_PHOSPHO_SITE Tyrosine kinase phosphorylation site. , PS00008 MYRISTYL N-myristoylation site. , PS00169 D_ALA_DEHYDRATASE Delta-aminolevulinic acid dehydratase a…
AT5G18660.1	0.661	0.789	0.565	0.391944	0.454318	0.476956	AT5G18660.1	Divinyl chlorophyllide a 8-vinyl-reductase, chloroplastic (DVR)	Chloroplastic	Non-secretory protein	plastid	0	No	No	not probable	PF13460 NAD(P)H-binding	IPR016040 NAD(P)-binding domain	PS00001 ASN_GLYCOSYLATION N-glycosylation site. , PS00003 SULFATION Tyrosine sulfation site. , PS00005 PKC_PHOSPHO_SITE Protein kinase C phosphorylation site. , PS00006 CK2_PHOSPHO_SITE Casein kinase II phosphorylation site. , PS00008 MYRISTYL N-myristoylation site. , PS00009 AMIDATION Amidation site.
AT5G57030.1	0.467	0.563	0.55	0.861688	0.971268	0.801998	AT5G57030.1	Lycopene epsilon cyclase, chloroplastic (LUT2)	Chloroplastic	Non-secretory protein	plastid	1	No	No	not probable	PF05834 Lycopene cyclase protein	IPR010108 Lycopene cyclase, beta/epsilon, IPR023753 FAD/NAD(P)-binding domain	PS00001 ASN_GLYCOSYLATION N-glycosylation site. , PS00003 SULFATION Tyrosine sulfation site. , PS00004 CAMP_PHOSPHO_SITE cAMP- and cGMP-dependent protein kinase phosphorylation site. , PS00005 PKC_PHOSPHO_SITE Protein kinase C phosphorylation site. , PS00006 CK2_PHOSPHO_SITE Casein kinase II phosphorylation site. , PS00007 TYR_PHOSPHO_SITE Tyrosine kinase phosphorylation site. , PS00008 MYRISTYL …
AT5G17230.3	0.569	0.531	0.516	0.578809	0.330138	0.380348	AT5G17230.3	Phytoene synthase, chloroplastic (PSY1)	Chloroplastic	Signal peptide	plastid	0	No	No	not probable	PF00494 Squalene/phytoene synthase	IPR002060 Squalene/phytoene synthase, IPR008949 Isoprenoid synthase domain superfamily, IPR019845 Squalene/phytoene synthase, conserved site, IPR033904 Trans-Isoprenyl Diphosphate Synthases, head-to-head	PS01044 SQUALEN_PHYTOEN_SYN_1 Squalene and phytoene synthases signature 1. , PS01045 SQUALEN_PHYTOEN_SYN_2 Squalene and phytoene synthases signature 2.
AT4G19170.1	0.734	0.76	0.614	0.903467	0.534097	0.550933	AT4G19170.1	Probable carotenoid cleavage dioxygenase 4, chloroplastic (CCD4)	Chloroplastic	Non-secretory protein	plastid	0	No	No	not probable	PF03055 Retinal pigment epithelial membrane protein	IPR004294 Carotenoid oxygenase	PS00001 ASN_GLYCOSYLATION N-glycosylation site. , PS00003 SULFATION Tyrosine sulfation site. , PS00004 CAMP_PHOSPHO_SITE cAMP- and cGMP-dependent protein kinase phosphorylation site. , PS00005 PKC_PHOSPHO_SITE Protein kinase C phosphorylation site. , PS00006 CK2_PHOSPHO_SITE Casein kinase II phosphorylation site. , PS00008 MYRISTYL N-myristoylation site. , PS00009 AMIDATION Amidation site. , PS00…
AT1G31800.1	0.629	0.519	0.632	0.138783	0.210993	0.119947	AT1G31800.1	LUTEIN DEFICIENT 5, chloroplastic (CYP97A3)	Chloroplastic	Non-secretory protein	plastid	0	No	No	not probable	PF00067 Cytochrome P450	IPR001128 Cytochrome P450, IPR002401 Cytochrome P450, E-class, group I, IPR017972 Cytochrome P450, conserved site	PS00001 ASN_GLYCOSYLATION N-glycosylation site. , PS00003 SULFATION Tyrosine sulfation site. , PS00004 CAMP_PHOSPHO_SITE cAMP- and cGMP-dependent protein kinase phosphorylation site. , PS00005 PKC_PHOSPHO_SITE Protein kinase C phosphorylation site. , PS00006 CK2_PHOSPHO_SITE Casein kinase II phosphorylation site. , PS00008 MYRISTYL N-myristoylation site. , PS00086 CYTOCHROME_P450 Cytochrome P450 …
AT3G21200.1	0.463	0.59	0.477	0.461052	0.00051021	0.0199937	AT3G21200.1	Glutamyl-tRNA reductase-binding protein, chloroplastic (GLUTRBP)	Chloroplastic	Non-secretory protein	none	0	No	No	not probable	PF10615 Protein of unknown function (DUF2470)	IPR012349 FMN-binding split barrel, IPR019595 Domain of unknown function DUF2470	PS00001 ASN_GLYCOSYLATION N-glycosylation site. , PS00004 CAMP_PHOSPHO_SITE cAMP- and cGMP-dependent protein kinase phosphorylation site. , PS00005 PKC_PHOSPHO_SITE Protein kinase C phosphorylation site. , PS00006 CK2_PHOSPHO_SITE Casein kinase II phosphorylation site. , PS00008 MYRISTYL N-myristoylation site.
AT1G58290.1	0.562	0.522	0.615	0.922662	0.0229058	0.234015	AT1G58290.1	Glutamyl-tRNA reductase 1, chloroplastic (HEMA1)	Chloroplastic	Non-secretory protein	plastid	0	No	No	not probable	PF01488 Shikimate / quinate 5-dehydrogenase, PF05201 Glutamyl-tRNAGlu reductase, N-terminal domain, PF00745 Glutamyl-tRNAGlu reductase, dimerisation domain	IPR000343 Tetrapyrrole biosynthesis, glutamyl-tRNA reductase, IPR006151 Quinate/shikimate 5-dehydrogenase/glutamyl-tRNA reductase, IPR015895 Tetrapyrrole biosynthesis, glutamyl-tRNA reductase, N-terminal, IPR015896 Tetrapyrrole biosynthesis, glutamyl-tRNA reductase, dimerisation domain, IPR016040 NAD(P)-binding domain, IPR018214 Glutamyl-tRNA reductase, conserved site	PS00001 ASN_GLYCOSYLATION N-glycosylation site. , PS00004 CAMP_PHOSPHO_SITE cAMP- and cGMP-dependent protein kinase phosphorylation site. , PS00005 PKC_PHOSPHO_SITE Protein kinase C phosphorylation site. , PS00006 CK2_PHOSPHO_SITE Casein kinase II phosphorylation site. , PS00008 MYRISTYL N-myristoylation site. , PS00009 AMIDATION Amidation site. , PS00747 GLUTR Glutamyl-tRNA reductase signature.
AT3G48730.1	0.581	0.569	0.561	0.812651	0.43031	0.777671	AT3G48730.1	Glutamate-1-semialdehyde 2,1-aminomutase 2, chloroplastic (GSA2)	Chloroplastic	Signal peptide	plastid	0	No	No	not probable	PF00202 Aminotransferase class-III	IPR004639 Tetrapyrrole biosynthesis, glutamate-1-semialdehyde aminotransferase, IPR005814 Aminotransferase class-III, IPR015421 Pyridoxal phosphate-dependent transferase, major domain, IPR015422 Pyridoxal phosphate-dependent transferase domain 1, IPR015424 Pyridoxal phosphate-dependent transferase	PS00003 SULFATION Tyrosine sulfation site. , PS00004 CAMP_PHOSPHO_SITE cAMP- and cGMP-dependent protein kinase phosphorylation site. , PS00005 PKC_PHOSPHO_SITE Protein kinase C phosphorylation site. , PS00006 CK2_PHOSPHO_SITE Casein kinase II phosphorylation site. , PS00007 TYR_PHOSPHO_SITE Tyrosine kinase phosphorylation site. , PS00008 MYRISTYL N-myristoylation site. , PS00009 AMIDATION Amidati…
AT2G47910.1	0.599	0.764	0.926	0.65716	0.577395	0.0698161	AT2G47910.1	CHLORORESPIRATORY REDUCTION 6, chloroplastic (CRR6)	Mitochondrial	Signal peptide	ER	0	No	No	not probable	PF08847 Chlororespiratory reduction 6	IPR014946 Protein chlororespiratory reduction 6	PS00001 ASN_GLYCOSYLATION N-glycosylation site. , PS00005 PKC_PHOSPHO_SITE Protein kinase C phosphorylation site. , PS00006 CK2_PHOSPHO_SITE Casein kinase II phosphorylation site. , PS00007 TYR_PHOSPHO_SITE Tyrosine kinase phosphorylation site. , PS00029 LEUCINE_ZIPPER Leucine zipper pattern.
AT5G43750.1	0.674	0.908	0.529	0.116729	0.970024	0.163356	AT5G43750.1	Photosynthetic NDH subunit of subcomplex B 5, chloroplastic (PNSB5)	_	Non-secretory protein	plastid	1	No	No	not probable			PS00003 SULFATION Tyrosine sulfation site. , PS00005 PKC_PHOSPHO_SITE Protein kinase C phosphorylation site. , PS00006 CK2_PHOSPHO_SITE Casein kinase II phosphorylation site. , PS00008 MYRISTYL N-myristoylation site. , PS00009 AMIDATION Amidation site.
AT4G15560.1	0.384	0.454	0.414	0.424507	0.573084	0.729536	AT4G15560.1	1-deoxy-D-xylulose-5-phosphate synthase, chloroplastic (DXS)	Chloroplastic	Non-secretory protein	plastid	0	No	No	not probable	PF02779 Transketolase, pyrimidine binding domain, PF02780 Transketolase, C-terminal domain, PF13292 1-deoxy-D-xylulose-5-phosphate synthase	IPR005474 Transketolase, N-terminal, IPR005475 Transketolase-like, pyrimidine-binding domain, IPR005477 Deoxyxylulose-5-phosphate synthase, IPR009014 Transketolase C-terminal/Pyruvate-ferredoxin oxidoreductase domain II, IPR020826 Transketolase binding site, IPR029061 Thiamin diphosphate-binding fold, IPR033247 Transketolase family, IPR033248 Transketolase, C-terminal domain	PS00001 ASN_GLYCOSYLATION N-glycosylation site. , PS00005 PKC_PHOSPHO_SITE Protein kinase C phosphorylation site. , PS00006 CK2_PHOSPHO_SITE Casein kinase II phosphorylation site. , PS00008 MYRISTYL N-myristoylation site. , PS00009 AMIDATION Amidation site. , PS00801 TRANSKETOLASE_1 Transketolase signature 1. , PS00802 TRANSKETOLASE_2 Transketolase signature 2.
AT2G39730.1	0.485	0.551	0.429	0.655287	0.600742	0.753372	AT2G39730.1	Ribulose bisphosphate carboxylase/oxygenase activase, chloroplastic (RCA)	Chloroplastic	Non-secretory protein	plastid	0	No	No	not probable	PF00004 ATPase family associated with various cellular activities (AAA)	IPR003959 ATPase, AAA-type, core, IPR027417 P-loop containing nucleoside triphosphate hydrolase	PS00001 ASN_GLYCOSYLATION N-glycosylation site. , PS00003 SULFATION Tyrosine sulfation site. , PS00005 PKC_PHOSPHO_SITE Protein kinase C phosphorylation site. , PS00006 CK2_PHOSPHO_SITE Casein kinase II phosphorylation site. , PS00008 MYRISTYL N-myristoylation site. , PS00009 AMIDATION Amidation site. , PS00017 ATP_GTP_A ATP/GTP-binding site motif A (P-loop).
ATCG00490.1	0.714	0.565	0.677	0.580553	0.653745	0.116617	ATCG00490.1	Ribulose bisphosphate carboxylase large chain (rbcL)	_	Non-secretory protein	none	0	No	No	not probable	PF02788 Ribulose bisphosphate carboxylase large chain, N-terminal domain, PF00016 Ribulose bisphosphate carboxylase large chain, catalytic domain	IPR000685 Ribulose bisphosphate carboxylase, large subunit, C-terminal, IPR017443 Ribulose bisphosphate carboxylase, large subunit, ferrodoxin-like N-terminal, IPR020878 Ribulose bisphosphate carboxylase, large chain, active site, IPR020888 Ribulose bisphosphate carboxylase large subunit, type I, IPR033966 RuBisCO	PS00001 ASN_GLYCOSYLATION N-glycosylation site. , PS00003 SULFATION Tyrosine sulfation site. , PS00005 PKC_PHOSPHO_SITE Protein kinase C phosphorylation site. , PS00006 CK2_PHOSPHO_SITE Casein kinase II phosphorylation site. , PS00008 MYRISTYL N-myristoylation site. , PS00157 RUBISCO_LARGE Ribulose bisphosphate carboxylase large chain active site.
AT5G28500.1	0.692	0.579	0.718	0.32406	0.298453	0.171252	AT5G28500.1	Rubisco accumulation factor 1.1, chloroplastic (RAF1.1)	Chloroplastic	Signal peptide	plastid	0	No	No	not probable			PS00001 ASN_GLYCOSYLATION N-glycosylation site. , PS00003 SULFATION Tyrosine sulfation site. , PS00005 PKC_PHOSPHO_SITE Protein kinase C phosphorylation site. , PS00006 CK2_PHOSPHO_SITE Casein kinase II phosphorylation site. , PS00008 MYRISTYL N-myristoylation site. , PS00016 RGD Cell attachment sequence.
AT3G04550.1	0.685	0.59	0.762	0.834429	0.84205	0.391601	AT3G04550.1	Rubisco accumulation factor 1.2, chloroplastic (RAF1.2)	Chloroplastic	Non-secretory protein	plastid	0	No	No	not probable			PS00003 SULFATION Tyrosine sulfation site. , PS00004 CAMP_PHOSPHO_SITE cAMP- and cGMP-dependent protein kinase phosphorylation site. , PS00005 PKC_PHOSPHO_SITE Protein kinase C phosphorylation site. , PS00006 CK2_PHOSPHO_SITE Casein kinase II phosphorylation site. , PS00008 MYRISTYL N-myristoylation site. , PS00012 PHOSPHOPANTETHEINE Phosphopantetheine attachment site. , PS00016 RGD Cell attachme…
AT5G03420.1	1.088	1.096	0.558	0.884834	0.368013	0.433618	AT5G03420.1	PROTEIN TARGETING TO STARCH homolog 3, chloroplastic (PTST3)	Chloroplastic	Non-secretory protein	plastid	0	No	No	not probable	PF16561 Glycogen recognition site of AMP-activated protein kinase	IPR014756 Immunoglobulin E-set, IPR032640 AMP-activated protein kinase, glycogen-binding domain	PS00001 ASN_GLYCOSYLATION N-glycosylation site. , PS00004 CAMP_PHOSPHO_SITE cAMP- and cGMP-dependent protein kinase phosphorylation site. , PS00005 PKC_PHOSPHO_SITE Protein kinase C phosphorylation site. , PS00006 CK2_PHOSPHO_SITE Casein kinase II phosphorylation site. , PS00008 MYRISTYL N-myristoylation site.

## Sheet: Primary Metabolism Col-0 - DAPs
Proteins related to primary metabolism and differentially accumulated (DAPs) in Col-0 upon salt stress
over-accumulated proteins
under-accumulated proteins
Accession	Abundance ratio			Abundance ratio - p-value			Accession	Annotation according to Uniprot (https://www.uniprot.org/)	Annotation using ProtAnnDB (http://www.polebio.lrsv.ups-tlse.fr/ProtAnnDB/)
	150 mM, Col-0, 48 h/ 0 mM, Col-0, 48 h	150 mM, Col-0, 72 h/ 0 mM, Col-0, 72 h	150 mM, Col-0, 96 h/ 0 mM, Col-0, 96 h	150 mM, Col-0, 48 h/ 0 mM, Col-0, 48 h	150 mM, Col-0, 72 h/ 0 mM, Col-0, 72 h	150 mM, Col-0, 96 h/ 0 mM, Col-0, 96 h	The proteins also found as DAPs in Ws are in italics.		TargetP	SignalP	Predotar	Nb TM domains (tmhmm)	GPI anchor (aramemnon)	GPI anchor (GPI-SOM)	GPI anchor (predGPI)	Pfam	Interpro	Prosite
AT4G15530.6	1.681	0.885	1.972	0.0293597	0.000395896	0.865169	AT4G15530.6	Pyruvate, phosphate dikinase 1, chloroplastic (PPDK)	_	Non-secretory protein	mitochondrial	0	No	No	not probable	PF00391 PEP-utilising enzyme, mobile domain, PF01326 Pyruvate phosphate dikinase, PEP/pyruvate binding domain, PF02896 PEP-utilising enzyme, TIM barrel domain	IPR000121 PEP-utilising enzyme, C-terminal, IPR002192 Pyruvate phosphate dikinase, PEP/pyruvate-binding, IPR008279 PEP-utilising enzyme, mobile domain, IPR010121 Pyruvate, phosphate dikinase, IPR013815 ATP-grasp fold, subdomain 1, IPR013816 ATP-grasp fold, subdomain 2, IPR015813 Pyruvate/Phosphoenolpyruvate kinase-like domain superfamily, IPR018274 PEP-utilising enzyme, active site, IPR023151 PEP…	PS00001 ASN_GLYCOSYLATION N-glycosylation site. , PS00004 CAMP_PHOSPHO_SITE cAMP- and cGMP-dependent protein kinase phosphorylation site. , PS00005 PKC_PHOSPHO_SITE Protein kinase C phosphorylation site. , PS00006 CK2_PHOSPHO_SITE Casein kinase II phosphorylation site. , PS00007 TYR_PHOSPHO_SITE Tyrosine kinase phosphorylation site. , PS00008 MYRISTYL N-myristoylation site. , PS00009 AMIDATION Am…
AT4G39800.1	2.944	1.678	1.243	0.208954	0.00719578	0.00025315	AT4G39800.1	Myo-inositol-1-phosphate synthase 1 (AtMIPS1/AtIPS1)	_	Non-secretory protein	none	0	No	No	not probable	PF01658 Myo-inositol-1-phosphate synthase, PF07994 Myo-inositol-1-phosphate synthase	IPR002587 Myo-inositol-1-phosphate synthase, IPR013021 Myo-inositol-1-phosphate synthase, GAPDH-like, IPR016040 NAD(P)-binding domain	PS00001 ASN_GLYCOSYLATION N-glycosylation site. , PS00003 SULFATION Tyrosine sulfation site. , PS00005 PKC_PHOSPHO_SITE Protein kinase C phosphorylation site. , PS00006 CK2_PHOSPHO_SITE Casein kinase II phosphorylation site. , PS00008 MYRISTYL N-myristoylation site.
AT5G07440.2	1.29	0.754	1.969	0.0123106	0.00843098	0.00939031	AT5G07440.2	Glutamate dehydrogenase 2 (GDH2)	Mitochondrial	Non-secretory protein	none	0	No	No	not probable	PF02812 Glu/Leu/Phe/Val dehydrogenase, dimerisation domain, PF00208 Glutamate/Leucine/Phenylalanine/Valine dehydrogenase	IPR006095 Glutamate/phenylalanine/leucine/valine dehydrogenase, IPR006096 Glutamate/phenylalanine/leucine/valine dehydrogenase, C-terminal, IPR006097 Glutamate/phenylalanine/leucine/valine dehydrogenase, dimerisation domain, IPR014362 Glutamate dehydrogenase, IPR016040 NAD(P)-binding domain, IPR033524 Leu/Phe/Val dehydrogenases active site, IPR033922 NAD(P) binding domain of glutamate dehydrogena…	PS00005 PKC_PHOSPHO_SITE Protein kinase C phosphorylation site. , PS00006 CK2_PHOSPHO_SITE Casein kinase II phosphorylation site. , PS00007 TYR_PHOSPHO_SITE Tyrosine kinase phosphorylation site. , PS00008 MYRISTYL N-myristoylation site. , PS00018 EF_HAND EF-hand calcium-binding domain. , PS00074 GLFV_DEHYDROGENASE Glu / Leu / Phe / Val dehydrogenases active site.
AT2G42790.1	2.366	1.917	2.772	0.886039	0.0803272	0.483746	AT2G42790.1	Citrate synthase 3, peroxisomal (CSY3)	_	Non-secretory protein	none	0	No	No	not probable	PF00285 Citrate synthase, C-terminal domain	IPR002020 Citrate synthase, IPR016142 Citrate synthase-like, large alpha subdomain, IPR016143 Citrate synthase-like, small alpha subdomain, IPR019810 Citrate synthase active site	PS00001 ASN_GLYCOSYLATION N-glycosylation site. , PS00003 SULFATION Tyrosine sulfation site. , PS00004 CAMP_PHOSPHO_SITE cAMP- and cGMP-dependent protein kinase phosphorylation site. , PS00005 PKC_PHOSPHO_SITE Protein kinase C phosphorylation site. , PS00006 CK2_PHOSPHO_SITE Casein kinase II phosphorylation site. , PS00007 TYR_PHOSPHO_SITE Tyrosine kinase phosphorylation site. , PS00008 MYRISTYL …
AT5G66760.1	1.44	1.205	2.017	0.904022	0.03094	0.442744	AT5G66760.1	Succinate dehydrogenase [ubiquinone] flavoprotein subunit 1, mitochondrial (SDH1-1)	Mitochondrial	Non-secretory protein	possibly mitochondrial	0	No	No	not probable	PF00890 FAD binding domain, PF02910 Fumarate reductase flavoprotein C-term	IPR003952 Fumarate reductase/succinate dehydrogenase, FAD-binding site, IPR003953 FAD-dependent oxidoreductase 2, FAD binding domain, IPR011281 Succinate dehydrogenase, flavoprotein subunit, IPR014006 Succinate dehydrogenase/fumarate reductase, flavoprotein subunit, IPR015939 Fumarate reductase/succinate dehydrogenase flavoprotein-like, C-terminal, IPR023753 FAD/NAD(P)-binding domain, IPR027477 S…	PS00001 ASN_GLYCOSYLATION N-glycosylation site. , PS00004 CAMP_PHOSPHO_SITE cAMP- and cGMP-dependent protein kinase phosphorylation site. , PS00005 PKC_PHOSPHO_SITE Protein kinase C phosphorylation site. , PS00006 CK2_PHOSPHO_SITE Casein kinase II phosphorylation site. , PS00007 TYR_PHOSPHO_SITE Tyrosine kinase phosphorylation site. , PS00008 MYRISTYL N-myristoylation site. , PS00504 FRD_SDH_FAD_…
AT1G08480.1	1.074	1.655	1.766	0.643228	0.788606	0.0947986	AT1G08480.1	Succinate dehydrogenase subunit 6, mitochondrial (SDH6)	_	Non-secretory protein	none	0	No	No	not probable			PS00001 ASN_GLYCOSYLATION N-glycosylation site. , PS00005 PKC_PHOSPHO_SITE Protein kinase C phosphorylation site. , PS00006 CK2_PHOSPHO_SITE Casein kinase II phosphorylation site. , PS00008 MYRISTYL N-myristoylation site.
AT3G15020.1	1.656	1.509	1.72	0.702423	0.489654	0.71531	AT3G15020.1	Malate dehydrogenase 2, mitochondrial (MDH2)	Mitochondrial	Non-secretory protein	mitochondrial	0	No	No	not probable	PF02866 lactate/malate dehydrogenase, alpha/beta C-terminal domain, PF00056 lactate/malate dehydrogenase, NAD binding domain	IPR001236 Lactate/malate dehydrogenase, N-terminal, IPR001252 Malate dehydrogenase, active site, IPR001557 L-lactate/malate dehydrogenase, IPR010097 Malate dehydrogenase, type 1, IPR015955 Lactate dehydrogenase/glycoside hydrolase, family 4, C-terminal, IPR016040 NAD(P)-binding domain, IPR022383 Lactate/malate dehydrogenase, C-terminal	PS00001 ASN_GLYCOSYLATION N-glycosylation site. , PS00005 PKC_PHOSPHO_SITE Protein kinase C phosphorylation site. , PS00006 CK2_PHOSPHO_SITE Casein kinase II phosphorylation site. , PS00008 MYRISTYL N-myristoylation site. , PS00068 MDH Malate dehydrogenase active site signature.
AT5G14780.1	1.681	1.494	2.116	0.334271	0.0556752	0.265122	AT5G14780.1	Formate dehydrogenase, chloroplastic/mitochondrial (FDH1)	Mitochondrial	Non-secretory protein	possibly mitochondrial	0	No	No	not probable	PF00389 D-isomer specific 2-hydroxyacid dehydrogenase, catalytic domain, PF02826 D-isomer specific 2-hydroxyacid dehydrogenase, NAD binding domain	IPR006139 D-isomer specific 2-hydroxyacid dehydrogenase, catalytic domain, IPR006140 D-isomer specific 2-hydroxyacid dehydrogenase, NAD-binding domain, IPR016040 NAD(P)-binding domain, IPR029752 D-isomer specific 2-hydroxyacid dehydrogenase, NAD-binding domain conserved site 1, IPR029753 D-isomer specific 2-hydroxyacid dehydrogenase, NAD-binding domain conserved site, IPR033689 NAD-dependent form…	PS00001 ASN_GLYCOSYLATION N-glycosylation site. , PS00005 PKC_PHOSPHO_SITE Protein kinase C phosphorylation site. , PS00006 CK2_PHOSPHO_SITE Casein kinase II phosphorylation site. , PS00008 MYRISTYL N-myristoylation site. , PS00017 ATP_GTP_A ATP/GTP-binding site motif A (P-loop). , PS00065 D_2_HYDROXYACID_DH_1 D-isomer specific 2-hydroxyacid dehydrogenases NAD-binding signature. , PS00670 D_2_HYD…
AT5G19550.1	1.345	1.049	1.711	0.638317	0.0845469	0.453208	AT5G19550.1	Aspartate aminotransferase, cytoplasmic isozyme 1 (ASP2)	_	Non-secretory protein	none	0	No	No	not probable	PF00155 Aminotransferase class I and II	IPR000796 Aspartate/other aminotransferase, IPR004838 Aminotransferases, class-I, pyridoxal-phosphate-binding site, IPR004839 Aminotransferase, class I/classII, IPR015421 Pyridoxal phosphate-dependent transferase, major domain, IPR015424 Pyridoxal phosphate-dependent transferase	PS00001 ASN_GLYCOSYLATION N-glycosylation site. , PS00005 PKC_PHOSPHO_SITE Protein kinase C phosphorylation site. , PS00006 CK2_PHOSPHO_SITE Casein kinase II phosphorylation site. , PS00008 MYRISTYL N-myristoylation site. , PS00105 AA_TRANSFER_CLASS_1 Aminotransferases class-I pyridoxal-phosphate attachment site.
AT4G33150.1	2.641	2.502	4.085	0.508321	0.577394	0.966793	AT4G33150.1	Lysine ketoglutarate reductase (LKR)	_	Non-secretory protein	none	0	No	No	not probable	PF03435 Saccharopine dehydrogenase NADP binding domain, PF04455 LOR/SDH bifunctional enzyme conserved region, PF05222 Alanine dehydrogenase/PNT, N-terminal domain, PF16653 Saccharopine dehydrogenase C-terminal domain	IPR005097 Saccharopine dehydrogenase, NADP binding domain, IPR007545 LOR/SDH bifunctional enzyme, conserved domain, IPR007698 Alanine dehydrogenase/pyridine nucleotide transhydrogenase, NAD(H)-binding domain, IPR007886 Alanine dehydrogenase/pyridine nucleotide transhydrogenase, N-terminal, IPR016040 NAD(P)-binding domain, IPR032095 Saccharopine dehydrogenase, C-terminal	PS00001 ASN_GLYCOSYLATION N-glycosylation site. , PS00003 SULFATION Tyrosine sulfation site. , PS00004 CAMP_PHOSPHO_SITE cAMP- and cGMP-dependent protein kinase phosphorylation site. , PS00005 PKC_PHOSPHO_SITE Protein kinase C phosphorylation site. , PS00006 CK2_PHOSPHO_SITE Casein kinase II phosphorylation site. , PS00007 TYR_PHOSPHO_SITE Tyrosine kinase phosphorylation site. , PS00008 MYRISTYL …
AT1G17745.2	2.853	2.322	2.4	0.817172	0.00189174	0.000439522	AT1G17745.2	D-3-phosphoglycerate dehydrogenase 2, chloroplastic (PGDH2)	Chloroplastic	Signal peptide	plastid	0	No	No	not probable	PF00389 D-isomer specific 2-hydroxyacid dehydrogenase, catalytic domain, PF01842 ACT domain, PF02826 D-isomer specific 2-hydroxyacid dehydrogenase, NAD binding domain	IPR002912 ACT domain, IPR006139 D-isomer specific 2-hydroxyacid dehydrogenase, catalytic domain, IPR006140 D-isomer specific 2-hydroxyacid dehydrogenase, NAD-binding domain, IPR016040 NAD(P)-binding domain, IPR029009 Allosteric substrate binding domain superfamily, IPR029752 D-isomer specific 2-hydroxyacid dehydrogenase, NAD-binding domain conserved site 1, IPR029753 D-isomer specific 2-hydroxyac…	PS00670 D_2_HYDROXYACID_DH_2 D-isomer specific 2-hydroxyacid dehydrogenases signature 2. , PS00671 D_2_HYDROXYACID_DH_3 D-isomer specific 2-hydroxyacid dehydrogenases signature 3. , PS00065 D_2_HYDROXYACID_DH_1 D-isomer specific 2-hydroxyacid dehydrogenases NAD-binding signature.
AT3G54640.1	1.051	1.086	1.882	0.274432	0.646666	0.313321	AT3G54640.1	Tryptophan synthase alpha chain, chloroplastic (TSA1)	Chloroplastic	Non-secretory protein	plastid	0	No	No	not probable	PF00290 Tryptophan synthase alpha chain	IPR002028 Tryptophan synthase, alpha chain, IPR011060 Ribulose-phosphate binding barrel, IPR013785 Aldolase-type TIM barrel, IPR018204 Tryptophan synthase, alpha chain, active site	PS00004 CAMP_PHOSPHO_SITE cAMP- and cGMP-dependent protein kinase phosphorylation site. , PS00005 PKC_PHOSPHO_SITE Protein kinase C phosphorylation site. , PS00006 CK2_PHOSPHO_SITE Casein kinase II phosphorylation site. , PS00008 MYRISTYL N-myristoylation site. , PS00167 TRP_SYNTHASE_ALPHA Tryptophan synthase alpha chain signature.
AT3G17810.1	1.544	1.313	1.774	0.371413	0.390461	0.980662	AT3G17810.1	Dihydropyrimidine dehydrogenase (NADP(+)), chloroplastic (PYD1)	Chloroplastic	Non-secretory protein	plastid	0	No	No	not probable	PF01180 Dihydroorotate dehydrogenase	IPR005720 Dihydroorotate dehydrogenase domain, IPR013785 Aldolase-type TIM barrel	PS00001 ASN_GLYCOSYLATION N-glycosylation site. , PS00005 PKC_PHOSPHO_SITE Protein kinase C phosphorylation site. , PS00006 CK2_PHOSPHO_SITE Casein kinase II phosphorylation site. , PS00008 MYRISTYL N-myristoylation site.
AT4G35630.1	1.203	1.038	1.331	0.5246	0.151651	0.996051	AT4G35630.1	Phosphoserine aminotransferase 1, chloroplastic (PSAT1)	Chloroplastic	Non-secretory protein	plastid	0	No	No	not probable	PF00266 Aminotransferase class-V	IPR000192 Aminotransferase class V domain, IPR015421 Pyridoxal phosphate-dependent transferase, major domain, IPR015422 Pyridoxal phosphate-dependent transferase domain 1, IPR015424 Pyridoxal phosphate-dependent transferase, IPR020578 Aminotransferase class-V, pyridoxal-phosphate binding site, IPR022278 Phosphoserine aminotransferase	PS00001 ASN_GLYCOSYLATION N-glycosylation site. , PS00005 PKC_PHOSPHO_SITE Protein kinase C phosphorylation site. , PS00006 CK2_PHOSPHO_SITE Casein kinase II phosphorylation site. , PS00007 TYR_PHOSPHO_SITE Tyrosine kinase phosphorylation site. , PS00008 MYRISTYL N-myristoylation site. , PS00595 AA_TRANSFER_CLASS_5 Aminotransferases class-V pyridoxal-phosphate attachment site.
AT3G20390.1	1.566	2.022	1.382	0.203102	0.658102	0.00549692	AT3G20390.1	Reactive Intermediate Deaminase A, chloroplastic (RIDA)	Chloroplastic	Signal anchor	plastid	0	No	No	not probable	PF01042 Endoribonuclease L-PSP	IPR006056 RidA family, IPR006175 YjgF/YER057c/UK114 family, IPR013813 Endoribonuclease L-PSP/chorismate mutase-like, IPR019897 RidA, conserved site	PS00005 PKC_PHOSPHO_SITE Protein kinase C phosphorylation site. , PS00006 CK2_PHOSPHO_SITE Casein kinase II phosphorylation site. , PS00008 MYRISTYL N-myristoylation site. , PS01094 UPF0076 Uncharacterized protein family UPF0076 signature.
AT4G15940.1	1.497	1.932	1.811	0.42109	0.12303	0.53613	AT4G15940.1	Probable acylpyruvase FAHD1, mitochondrial (FAHD1)	Mitochondrial	Non-secretory protein	mitochondrial	0	No	No	not probable	PF01557 Fumarylacetoacetate (FAA) hydrolase family	IPR011234 Fumarylacetoacetase-like, C-terminal	PS00005 PKC_PHOSPHO_SITE Protein kinase C phosphorylation site. , PS00006 CK2_PHOSPHO_SITE Casein kinase II phosphorylation site. , PS00008 MYRISTYL N-myristoylation site.
AT3G22200.2	1.742	1.289	1.754	0.160261	0.142123	0.567829	AT3G22200.2	Gamma-aminobutyrate transaminase POP2, mitochondrial (POP2/AtGABA-T)	Mitochondrial	Non-secretory protein	mitochondrial	0	No	No	not probable	PF00202 Aminotransferase class-III	IPR005814 Aminotransferase class-III, IPR015421 Pyridoxal phosphate-dependent transferase, major domain, IPR015422 Pyridoxal phosphate-dependent transferase domain 1, IPR015424 Pyridoxal phosphate-dependent transferase	PS00600 AA_TRANSFER_CLASS_3 Aminotransferases class-III pyridoxal-phosphate attachment site.
AT4G08870.1	2.23	3.046	2.303	0.952184	0.770303	0.769263	AT4G08870.1	Arginase 2, chloroplastic/mitochondrial (ARGAH2)	Non-secretory protein	mitochondrial	0	No	No	not probable	PF00491 Arginase family	IPR006035 Ureohydrolase, IPR023696 Ureohydrolase domain superfamily	PS00001 ASN_GLYCOSYLATION N-glycosylation site. , PS00003 SULFATION Tyrosine sulfation site. , PS00005 PKC_PHOSPHO_SITE Protein kinase C phosphorylation site. , PS00006 CK2_PHOSPHO_SITE Casein kinase II phosphorylation site. , PS00007 TYR_PHOSPHO_SITE Tyrosine kinase phosphorylation site. , PS00008 MYRISTYL N-myristoylation site. , PS00009 AMIDATION Amidation site. , PS00147 ARGINASE_1 Arginase f…
AT2G39030.1	7.425	6.704	8.758	0.376767	0.1734	0.080226	AT2G39030.1	L-ornithine N5-acetyltransferase (NATA1)	Non-secretory protein	none	0	No	No	not probable	PF00583 Acetyltransferase (GNAT) family	IPR000182 GNAT domain, IPR016181 Acyl-CoA N-acyltransferase	PS00005 PKC_PHOSPHO_SITE Protein kinase C phosphorylation site. , PS00006 CK2_PHOSPHO_SITE Casein kinase II phosphorylation site. , PS00008 MYRISTYL N-myristoylation site.
AT5G46180.1	1.605	1.36	2.046	0.295506	0.471527	0.485777	AT5G46180.1	Ornithine aminotransferase, mitochondrial (DELTA-OAT)	Non-secretory protein	mitochondrial	0	No	No	not probable	PF00202 Aminotransferase class-III	IPR005814 Aminotransferase class-III, IPR010164 Ornithine aminotransferase, IPR015421 Pyridoxal phosphate-dependent transferase, major domain, IPR015422 Pyridoxal phosphate-dependent transferase domain 1, IPR015424 Pyridoxal phosphate-dependent transferase	PS00001 ASN_GLYCOSYLATION N-glycosylation site. , PS00004 CAMP_PHOSPHO_SITE cAMP- and cGMP-dependent protein kinase phosphorylation site. , PS00005 PKC_PHOSPHO_SITE Protein kinase C phosphorylation site. , PS00006 CK2_PHOSPHO_SITE Casein kinase II phosphorylation site. , PS00008 MYRISTYL N-myristoylation site. , PS00009 AMIDATION Amidation site. , PS00600 AA_TRANSFER_CLASS_3 Aminotransferases cla…
AT4G17830.1	1.575	1.424	1.746	0.402296	0.194243	0.253229	AT4G17830.1	Acetylornithine deacetylase (AO/NAOD) (At4g17830)	Non-secretory protein	none	0	No	No	not probable	PF07687 Peptidase dimerisation domain, PF01546 Peptidase family M20/M25/M40	IPR002933 Peptidase M20, IPR011650 Peptidase M20, dimerisation domain	PS00001 ASN_GLYCOSYLATION N-glycosylation site. , PS00003 SULFATION Tyrosine sulfation site. , PS00005 PKC_PHOSPHO_SITE Protein kinase C phosphorylation site. , PS00006 CK2_PHOSPHO_SITE Casein kinase II phosphorylation site. , PS00008 MYRISTYL N-myristoylation site.
AT2G39800.1	2.535	2.248	2.634	0.805044	0.0179924	0.0804699	AT2G39800.1	Delta-1-pyrroline-5-carboxylate synthase A (P5CSA/P5CS1)	Non-secretory protein	none	0	No	No	not probable	PF00696 Amino acid kinase family, PF00171 Aldehyde dehydrogenase family	IPR000965 GPR domain, IPR001048 Aspartate/glutamate/uridylate kinase, IPR001057 Glutamate/acetylglutamate kinase, IPR005715 Glutamate 5-kinase/delta-1-pyrroline-5-carboxylate synthase, IPR005766 Delta l-pyrroline-5-carboxylate synthetase, IPR015590 Aldehyde dehydrogenase domain, IPR016161 Aldehyde/histidinol dehydrogenase, IPR016162 Aldehyde dehydrogenase, N-terminal, IPR016163 Aldehyde dehydroge…	PS00001 ASN_GLYCOSYLATION N-glycosylation site. , PS00005 PKC_PHOSPHO_SITE Protein kinase C phosphorylation site. , PS00006 CK2_PHOSPHO_SITE Casein kinase II phosphorylation site. , PS00008 MYRISTYL N-myristoylation site. , PS01223 PROA Gamma-glutamyl phosphate reductase signature. , PS00902 GLUTAMATE_5_KINASE Glutamate 5-kinase signature.
AT5G20250.4	0.568	0.275	0.951	0.00269405	0.0549192	2.80317e-10	AT5G20250.4	Galactinol--sucrose galactosyltransferase (DIN10) (Probable galactinol--sucrose galactosyltransferase 6 (RFS6)	Chloroplastic	Non-secretory protein	possibly plastid	0	No	No	not probable	PF05691 Raffinose synthase or seed imbibition protein Sip1	IPR008811 Glycosyl hydrolases 36, IPR013785 Aldolase-type TIM barrel, IPR017853 Glycoside hydrolase superfamily	PS00107 PROTEIN_KINASE_ATP Protein kinases ATP-binding region signature.
AT1G01090.1	0.682	0.597	0.624	0.92524	0.520059	0.421941	AT1G01090.1	Pyruvate dehydrogenase E1 component subunit alpha-3, chloroplastic (PDH-E1 ALPHA)	Chloroplastic	Non-secretory protein	plastid	0	No	No	not probable	PF00676 Dehydrogenase E1 component	IPR001017 Dehydrogenase, E1 component, IPR017597 Pyruvate dehydrogenase (acetyl-transferring) E1 component, alpha subunit, subgroup y, IPR029061 Thiamin diphosphate-binding fold	PS00001 ASN_GLYCOSYLATION N-glycosylation site. , PS00005 PKC_PHOSPHO_SITE Protein kinase C phosphorylation site. , PS00006 CK2_PHOSPHO_SITE Casein kinase II phosphorylation site. , PS00007 TYR_PHOSPHO_SITE Tyrosine kinase phosphorylation site. , PS00008 MYRISTYL N-myristoylation site.
AT5G44520.1	0.481	0.485	0.435	0.0705502	0.491866	0.96968	AT5G44520.1	Probable ribose-5-phosphate isomerase 4, chloroplastic (RPI4)	Chloroplastic	Non-secretory protein	plastid	0	No	No	not probable	PF06026 Ribose 5-phosphate isomerase A (phosphoriboisomerase A)	IPR004788 Ribose 5-phosphate isomerase, type A	PS00003 SULFATION Tyrosine sulfation site. , PS00004 CAMP_PHOSPHO_SITE cAMP- and cGMP-dependent protein kinase phosphorylation site. , PS00005 PKC_PHOSPHO_SITE Protein kinase C phosphorylation site. , PS00006 CK2_PHOSPHO_SITE Casein kinase II phosphorylation site. , PS00007 TYR_PHOSPHO_SITE Tyrosine kinase phosphorylation site. , PS00008 MYRISTYL N-myristoylation site. , PS00009 AMIDATION Amidati…
AT5G65010.2	0.742	0.573	0.732	0.76231	0.880791	0.0923306	AT5G65010.2	Asparagine synthetase [glutamine-hydrolyzing] 2 (ASN2)	_	Signal peptide	none	0	No	No	not probable	PF13537 Glutamine amidotransferase domain, PF00733 Asparagine synthase	IPR001962 Asparagine synthase, IPR006426 Asparagine synthase, glutamine-hydrolyzing, IPR014729 Rossmann-like alpha/beta/alpha sandwich fold, IPR017932 Glutamine amidotransferase type 2 domain, IPR029055 Nucleophile aminohydrolases, N-terminal, IPR033738 Asparagine synthase, N-terminal domain	PS00001 ASN_GLYCOSYLATION N-glycosylation site. , PS00003 SULFATION Tyrosine sulfation site. , PS00005 PKC_PHOSPHO_SITE Protein kinase C phosphorylation site. , PS00006 CK2_PHOSPHO_SITE Casein kinase II phosphorylation site. , PS00007 TYR_PHOSPHO_SITE Tyrosine kinase phosphorylation site. , PS00008 MYRISTYL N-myristoylation site. , PS00443 GATASE_TYPE_II Glutamine amidotransferases class-II activ…
AT1G37130.1	0.648	0.457	0.564	0.49764	0.0252607	0.949911	AT1G37130.1	Nitrate reductase [NADH] 2 (NIA2)	_	Non-secretory protein	none	0	No	No	not probable	PF00173 Cytochrome b5-like Heme/Steroid binding domain, PF00174 Oxidoreductase molybdopterin binding domain, PF00175 Oxidoreductase NAD-binding domain, PF00970 Oxidoreductase FAD-binding domain, PF03404 Mo-co oxidoreductase dimerisation domain	IPR000572 Oxidoreductase, molybdopterin-binding domain, IPR001199 Cytochrome b5-like heme/steroid binding domain, IPR001433 Oxidoreductase FAD/NAD(P)-binding, IPR001709 Flavoprotein pyridine nucleotide cytochrome reductase, IPR001834 NADH:cytochrome b5 reductase-like, IPR005066 Moybdenum cofactor oxidoreductase, dimerisation, IPR008333 Flavoprotein pyridine nucleotide cytochrome reductase-like, F…	PS00001 ASN_GLYCOSYLATION N-glycosylation site. , PS00003 SULFATION Tyrosine sulfation site. , PS00004 CAMP_PHOSPHO_SITE cAMP- and cGMP-dependent protein kinase phosphorylation site. , PS00005 PKC_PHOSPHO_SITE Protein kinase C phosphorylation site. , PS00006 CK2_PHOSPHO_SITE Casein kinase II phosphorylation site. , PS00007 TYR_PHOSPHO_SITE Tyrosine kinase phosphorylation site. , PS00008 MYRISTYL …
AT1G18500.1	0.526	0.599	0.614	0.487498	0.945304	0.326944	AT1G18500.1	2-isopropylmalate synthase 1, chloroplastic (IPMS1)	Chloroplastic	Non-secretory protein	plastid	0	No	No	not probable	PF00682 HMGL-like, PF08502 LeuA allosteric (dimerisation) domain	IPR000891 Pyruvate carboxyltransferase, IPR002034 Alpha-isopropylmalate/homocitrate synthase, conserved site, IPR005671 2-isopropylmalate synthase, bacterial-type, IPR013709 2-isopropylmalate synthase LeuA, allosteric (dimerisation) domain, IPR013785 Aldolase-type TIM barrel	PS00001 ASN_GLYCOSYLATION N-glycosylation site. , PS00004 CAMP_PHOSPHO_SITE cAMP- and cGMP-dependent protein kinase phosphorylation site. , PS00005 PKC_PHOSPHO_SITE Protein kinase C phosphorylation site. , PS00006 CK2_PHOSPHO_SITE Casein kinase II phosphorylation site. , PS00007 TYR_PHOSPHO_SITE Tyrosine kinase phosphorylation site. , PS00008 MYRISTYL N-myristoylation site. , PS00016 RGD Cell att…
AT5G16290.2	0.648	0.586	0.57	0.615638	0.907117	0.64409	AT5G16290.2	Acetolactate synthase small subunit 1, chloroplastic (VAT1)	Chloroplastic	Non-secretory protein	plastid	0	No	No	not probable	PF01842 ACT domain, PF10369 Small subunit of acetolactate synthase	IPR002912 ACT domain, IPR004789 Acetolactate synthase, small subunit, IPR019455 Acetolactate synthase, small subunit, C-terminal	PS00001 ASN_GLYCOSYLATION N-glycosylation site. , PS00003 SULFATION Tyrosine sulfation site. , PS00004 CAMP_PHOSPHO_SITE cAMP- and cGMP-dependent protein kinase phosphorylation site. , PS00005 PKC_PHOSPHO_SITE Protein kinase C phosphorylation site. , PS00006 CK2_PHOSPHO_SITE Casein kinase II phosphorylation site. , PS00008 MYRISTYL N-myristoylation site. , PS00009 AMIDATION Amidation site.
AT3G48560.1	0.564	0.492	0.563	0.855222	0.45709	0.222365	AT3G48560.1	Acetolactate synthase, chloroplastic (ALS)	Chloroplastic	Non-secretory protein	plastid	0	No	No	not probable	PF02776 Thiamine pyrophosphate enzyme, N-terminal TPP binding domain, PF02775 Thiamine pyrophosphate enzyme, C-terminal TPP binding domain, PF00205 Thiamine pyrophosphate enzyme, central domain	IPR000399 TPP-binding enzyme, conserved site, IPR011766 Thiamine pyrophosphate enzyme, C-terminal TPP-binding, IPR012000 Thiamine pyrophosphate enzyme, central domain, IPR012001 Thiamine pyrophosphate enzyme, N-terminal TPP-binding domain, IPR012846 Acetolactate synthase, large subunit, biosynthetic, IPR029035 DHS-like NAD/FAD-binding domain superfamily, IPR029061 Thiamin diphosphate-binding fold	PS00001 ASN_GLYCOSYLATION N-glycosylation site. , PS00005 PKC_PHOSPHO_SITE Protein kinase C phosphorylation site. , PS00006 CK2_PHOSPHO_SITE Casein kinase II phosphorylation site. , PS00008 MYRISTYL N-myristoylation site. , PS50324 SER_RICH Serine-rich region profile. , PS00187 TPP_ENZYMES Thiamine pyrophosphate enzymes signature.
AT2G31810.1	0.636	0.457	0.705	0.585979	0.770929	0.18528	AT2G31810.1	Acetolactate synthase small subunit 2, chloroplastic (At2g31810)	Chloroplastic	Non-secretory protein	plastid	0	No	No	not probable	PF01842 ACT domain, PF10369 Small subunit of acetolactate synthase, PF13710 ACT domain	IPR002912 ACT domain, IPR004789 Acetolactate synthase, small subunit, IPR019455 Acetolactate synthase, small subunit, C-terminal	PS00004 CAMP_PHOSPHO_SITE cAMP- and cGMP-dependent protein kinase phosphorylation site. , PS00005 PKC_PHOSPHO_SITE Protein kinase C phosphorylation site. , PS00006 CK2_PHOSPHO_SITE Casein kinase II phosphorylation site. , PS00009 AMIDATION Amidation site. , PS00016 RGD Cell attachment sequence.
AT3G01120.1	0.531	0.473	0.527	0.905477	0.815446	0.574315	AT3G01120.1	Cystathionine gamma-synthase 1, chloroplastic (CGS1)	Chloroplastic	Non-secretory protein	plastid	0	No	No	not probable	PF01053 Cys/Met metabolism PLP-dependent enzyme	IPR000277 Cys/Met metabolism, pyridoxal phosphate-dependent enzyme, IPR015421 Pyridoxal phosphate-dependent transferase, major domain, IPR015422 Pyridoxal phosphate-dependent transferase domain 1, IPR015424 Pyridoxal phosphate-dependent transferase	PS00001 ASN_GLYCOSYLATION N-glycosylation site. , PS00004 CAMP_PHOSPHO_SITE cAMP- and cGMP-dependent protein kinase phosphorylation site. , PS00005 PKC_PHOSPHO_SITE Protein kinase C phosphorylation site. , PS00006 CK2_PHOSPHO_SITE Casein kinase II phosphorylation site. , PS00008 MYRISTYL N-myristoylation site. , PS50310 ALA_RICH Alanine-rich region profile. , PS00868 CYS_MET_METAB_PP Cys/Met meta…
AT3G03630.1	0.707	0.532	0.729	0.707398	0.765218	0.0240264	AT3G03630.1	S-sulfo-L-cysteine synthase (O-acetyl-L-serine-dependent), chloroplastic (CS26)	Chloroplastic	Non-secretory protein	plastid	0	No	No	not probable	PF00291 Pyridoxal-phosphate dependent enzyme	IPR001216 Cysteine synthase/cystathionine beta-synthase, pyridoxal-phosphate attachment site, IPR001926 Pyridoxal-phosphate dependent enzyme, IPR005856 Cysteine synthase, IPR005859 Cysteine synthase CysK	PS00005 PKC_PHOSPHO_SITE Protein kinase C phosphorylation site. , PS00006 CK2_PHOSPHO_SITE Casein kinase II phosphorylation site. , PS00007 TYR_PHOSPHO_SITE Tyrosine kinase phosphorylation site. , PS00008 MYRISTYL N-myristoylation site. , PS00901 CYS_SYNTHASE Cysteine synthase/cystathionine beta-synthase P-phosphate attachment site.
AT3G58610.2	0.63	0.512	0.589	0.772407	0.984944	0.531227	AT3G58610.2	Ketol-acid reductoisomerase, chloroplastic (At3g58610)	Chloroplastic	Signal peptide	plastid	0	No	No	not probable	PF07991 Acetohydroxy acid isomeroreductase, NADPH-binding domain, PF01450 Acetohydroxy acid isomeroreductase, catalytic domain	IPR000506 Ketol-acid reductoisomerase, C-terminal, IPR008927 6-phosphogluconate dehydrogenase-like, C-terminal domain superfamily, IPR013023 Ketol-acid reductoisomerase, IPR013116 Ketol-acid reductoisomerase, N-terminal, IPR013328 6-phosphogluconate dehydrogenase, domain 2, IPR016040 NAD(P)-binding domain, IPR016206 Ketol-acid reductoisomerase, plant	PS00001 ASN_GLYCOSYLATION N-glycosylation site. , PS00003 SULFATION Tyrosine sulfation site. , PS00004 CAMP_PHOSPHO_SITE cAMP- and cGMP-dependent protein kinase phosphorylation site. , PS00005 PKC_PHOSPHO_SITE Protein kinase C phosphorylation site. , PS00006 CK2_PHOSPHO_SITE Casein kinase II phosphorylation site. , PS00007 TYR_PHOSPHO_SITE Tyrosine kinase phosphorylation site. , PS00008 MYRISTYL …
AT1G62180.1	0.369	0.377	0.43	0.837812	0.105127	0.604164	AT1G62180.1	5'-adenylylsulfate reductase 2, chloroplastic (APR2)	Chloroplastic	Signal peptide	plastid	0	No	No	not probable	PF00085 Thioredoxin, PF01507 Phosphoadenosine phosphosulfate reductase family	IPR002500 Phosphoadenosine phosphosulphate reductase, IPR004508 Thioredoxin-independent 5'-adenylylsulphate reductase, IPR012336 Thioredoxin-like fold, IPR013766 Thioredoxin domain, IPR014729 Rossmann-like alpha/beta/alpha sandwich fold	PS00004 CAMP_PHOSPHO_SITE cAMP- and cGMP-dependent protein kinase phosphorylation site. , PS00005 PKC_PHOSPHO_SITE Protein kinase C phosphorylation site. , PS00006 CK2_PHOSPHO_SITE Casein kinase II phosphorylation site. , PS00008 MYRISTYL N-myristoylation site.
AT4G33510.1	0.596	0.592	0.659	0.488401	0.703505	0.452588	AT4G33510.1	Phospho-2-dehydro-3-deoxyheptonate aldolase 2, chloroplastic (DHS2)	Chloroplastic	Non-secretory protein	plastid	0	No	No	not probable	PF01474 Class-II DAHP synthetase family	IPR002480 DAHP synthetase, class II	PS00001 ASN_GLYCOSYLATION N-glycosylation site. , PS00003 SULFATION Tyrosine sulfation site. , PS00004 CAMP_PHOSPHO_SITE cAMP- and cGMP-dependent protein kinase phosphorylation site. , PS00005 PKC_PHOSPHO_SITE Protein kinase C phosphorylation site. , PS00006 CK2_PHOSPHO_SITE Casein kinase II phosphorylation site. , PS00008 MYRISTYL N-myristoylation site. , PS00016 RGD Cell attachment sequence.
AT1G58080.1	0.59	0.469	0.632	0.912579	0.454178	0.0527531	AT1G58080.1	ATP phosphoribosyltransferase 1, chloroplastic (HISN1A)	Chloroplastic	Non-secretory protein	plastid	0	No	No	not probable	PF01634 ATP phosphoribosyltransferase, PF08029 HisG, C-terminal domain	IPR001348 ATP phosphoribosyltransferase HisG, IPR011322 Nitrogen regulatory PII-like, alpha/beta, IPR013115 Histidine biosynthesis HisG, C-terminal, IPR013820 ATP phosphoribosyltransferase, catalytic domain, IPR015867 Nitrogen regulatory protein PII/ATP phosphoribosyltransferase, C-terminal, IPR018198 ATP phosphoribosyltransferase, conserved site	PS00001 ASN_GLYCOSYLATION N-glycosylation site. , PS00003 SULFATION Tyrosine sulfation site. , PS00005 PKC_PHOSPHO_SITE Protein kinase C phosphorylation site. , PS00006 CK2_PHOSPHO_SITE Casein kinase II phosphorylation site. , PS00008 MYRISTYL N-myristoylation site. , PS00029 LEUCINE_ZIPPER Leucine zipper pattern. , PS01316 ATP_P_PHORIBOSYLTR ATP phosphoribosyltransferase signature.
AT3G14390.1	0.78	0.599	0.627	0.179679	0.778906	0.315282	AT3G14390.1	Diaminopimelate decarboxylase 1, chloroplastic (LYSA1)	Chloroplastic	Non-secretory protein	plastid	0	No	No	not probable	PF00278 Pyridoxal-dependent decarboxylase, C-terminal sheet domain, PF02784 Pyridoxal-dependent decarboxylase, pyridoxal binding domain	IPR000183 Ornithine/DAP/Arg decarboxylase, IPR002986 Diaminopimelate decarboxylase, LysA, IPR009006 Alanine racemase/group IV decarboxylase, C-terminal, IPR022643 Orn/DAP/Arg decarboxylase 2, C-terminal, IPR022644 Orn/DAP/Arg decarboxylase 2, N-terminal, IPR022653 Orn/DAP/Arg decarboxylase 2, pyridoxal-phosphate binding site, IPR022657 Orn/DAP/Arg decarboxylase 2, conserved site, IPR029066 PLP-bi…	PS00001 ASN_GLYCOSYLATION N-glycosylation site. , PS00003 SULFATION Tyrosine sulfation site. , PS00004 CAMP_PHOSPHO_SITE cAMP- and cGMP-dependent protein kinase phosphorylation site. , PS00005 PKC_PHOSPHO_SITE Protein kinase C phosphorylation site. , PS00006 CK2_PHOSPHO_SITE Casein kinase II phosphorylation site. , PS00007 TYR_PHOSPHO_SITE Tyrosine kinase phosphorylation site. , PS00008 MYRISTYL …
AT3G49680.1	0.648	0.583	0.621	0.633935	0.3961	0.217114	AT3G49680.1	Branched-chain-amino-acid aminotransferase 3, chloroplastic (BCAT3)	Chloroplastic	Non-secretory protein	plastid	0	No	No	not probable	PF01063 Amino-transferase class IV	IPR001544 Aminotransferase class IV, IPR005786 Branched-chain amino acid aminotransferase II, IPR018300 Aminotransferase, class IV, conserved site, IPR033939 Branched-chain aminotransferase	PS00001 ASN_GLYCOSYLATION N-glycosylation site. , PS00004 CAMP_PHOSPHO_SITE cAMP- and cGMP-dependent protein kinase phosphorylation site. , PS00005 PKC_PHOSPHO_SITE Protein kinase C phosphorylation site. , PS00006 CK2_PHOSPHO_SITE Casein kinase II phosphorylation site. , PS00007 TYR_PHOSPHO_SITE Tyrosine kinase phosphorylation site. , PS00008 MYRISTYL N-myristoylation site. , PS00009 AMIDATION Am…
AT5G14060.2	0.534	0.559	0.539	0.659142	0.413122	0.461159	AT5G14060.2	Aspartokinase 2, chloroplastic (AK2)	Chloroplastic	Non-secretory protein	plastid	0	No	No	not probable	PF00696 Amino acid kinase family	IPR001048 Aspartate/glutamate/uridylate kinase, IPR001341 Aspartate kinase, IPR002912 ACT domain, IPR018042 Aspartate kinase, conserved site	PS00001 ASN_GLYCOSYLATION N-glycosylation site. , PS00005 PKC_PHOSPHO_SITE Protein kinase C phosphorylation site. , PS00006 CK2_PHOSPHO_SITE Casein kinase II phosphorylation site. , PS00008 MYRISTYL N-myristoylation site. , PS00324 ASPARTOKINASE Aspartokinase signature.
AT1G11260.1	0.664	0.346	0.691	0.737888	0.0144038	0.510511	AT1G11260.1	Sugar transport protein 1 (STP1)	Signal peptide	none	12	No	No	not probable	PF00083 Sugar (and other) transporter	IPR003663 Sugar/inositol transporter, IPR005828 Major facilitator, sugar transporter-like, IPR005829 Sugar transporter, conserved site, IPR020846 Major facilitator superfamily domain	PS00003 SULFATION Tyrosine sulfation site. , PS00004 CAMP_PHOSPHO_SITE cAMP- and cGMP-dependent protein kinase phosphorylation site. , PS00005 PKC_PHOSPHO_SITE Protein kinase C phosphorylation site. , PS00006 CK2_PHOSPHO_SITE Casein kinase II phosphorylation site. , PS00007 TYR_PHOSPHO_SITE Tyrosine kinase phosphorylation site. , PS00008 MYRISTYL N-myristoylation site. , PS00009 AMIDATION Amidati…

## Sheet: Secondary metabolism Col-0-DAPs
Proteins related to secondary metabolism and differentially accumulated (DAPs) in Col-0 upon salt stress
over-accumulated proteins
Accession	Abundance ratio			Abundance ratio - p-value			Accession	Annotation according to Uniprot (https://www.uniprot.org/)	Annotation using ProtAnnDB (http://www.polebio.lrsv.ups-tlse.fr/ProtAnnDB/)
	150 mM, Col-0, 48 h/ 0 mM, Col-0, 48 h	150 mM, Col-0, 72 h/ 0 mM, Col-0, 72 h	150 mM, Col-0, 96 h/ 0 mM, Col-0, 96 h	150 mM, Col-0, 48 h/ 0 mM, Col-0, 48 h	150 mM, Col-0, 72 h/ 0 mM, Col-0, 72 h	150 mM, Col-0, 96 h/ 0 mM, Col-0, 96 h	The proteins also found as DAPs in Ws are in italics.		TargetP	SignalP	Predotar	Nb TM domains (tmhmm)	GPI anchor (aramemnon)	GPI anchor (GPI-SOM)	GPI anchor (predGPI)	Pfam	Interpro	Prosite
AT3G51240.1	2.245	2.632	2.595	0.83409	0.389771	0.0413512	AT3G51240.1	Naringenin,2-oxoglutarate 3-dioxygenase (F3H, AtF3H, TRANSPARENT TESTA 6, TT6)	_	Non-secretory protein	none	0	No	No	not probable	PF03171 2OG-Fe(II) oxygenase superfamily, PF14226 non-haem dioxygenase in morphine synthesis N-terminal	IPR005123 Oxoglutarate/iron-dependent dioxygenase, IPR026992 Non-haem dioxygenase N-terminal domain, IPR027443 Isopenicillin N synthase-like	PS00001 ASN_GLYCOSYLATION N-glycosylation site. , PS00004 CAMP_PHOSPHO_SITE cAMP- and cGMP-dependent protein kinase phosphorylation site. , PS00005 PKC_PHOSPHO_SITE Protein kinase C phosphorylation site. , PS00006 CK2_PHOSPHO_SITE Casein kinase II phosphorylation site. , PS00008 MYRISTYL N-myristoylation site. , PS00009 AMIDATION Amidation site. , PS00015 NUCLEAR Bipartite nuclear targeting seque…
AT4G22880.1	4.327	4.562	3.599	0.200657	0.147071	0.285893	AT4G22880.1	Leucoanthocyanidin dioxygenase, Leucocyanidin oxygenase (AtLDOX, TRANSPARENT TESTA 11, 17 18, TT17, TT18, ANS, TANNIN DEFICIENT SEED 4, TDS4) )	_	Non-secretory protein	none	0	No	No	not probable	PF03171 2OG-Fe(II) oxygenase superfamily, PF14226 non-haem dioxygenase in morphine synthesis N-terminal	IPR005123 Oxoglutarate/iron-dependent dioxygenase, IPR026992 Non-haem dioxygenase N-terminal domain, IPR027443 Isopenicillin N synthase-like	PS00001 ASN_GLYCOSYLATION N-glycosylation site. , PS00004 CAMP_PHOSPHO_SITE cAMP- and cGMP-dependent protein kinase phosphorylation site. , PS00005 PKC_PHOSPHO_SITE Protein kinase C phosphorylation site. , PS00006 CK2_PHOSPHO_SITE Casein kinase II phosphorylation site. , PS00008 MYRISTYL N-myristoylation site. , PS00758 ARGE_DAPE_CPG2_1 ArgE / dapE / ACY1 / CPG2 / yscS family signature 1.
AT5G13930.1	4.734	2.721	2.768	0.393829	1.22081e-10	1.8672e-11	AT5G13930.1	Chalcone synthase (AtCHS, TRANSPARENT TESTA 4, TT4)	_	Non-secretory protein	none	0	No	No	not probable	PF00195 Chalcone and stilbene synthases, N-terminal domain, PF02797 Chalcone and stilbene synthases, C-terminal domain	IPR001099 Chalcone/stilbene synthase, N-terminal, IPR011141 Polyketide synthase, type III, IPR012328 Chalcone/stilbene synthase, C-terminal, IPR016039 Thiolase-like, IPR018088 Chalcone/stilbene synthase, active site	PS00001 ASN_GLYCOSYLATION N-glycosylation site. , PS00004 CAMP_PHOSPHO_SITE cAMP- and cGMP-dependent protein kinase phosphorylation site. , PS00005 PKC_PHOSPHO_SITE Protein kinase C phosphorylation site. , PS00006 CK2_PHOSPHO_SITE Casein kinase II phosphorylation site. , PS00008 MYRISTYL N-myristoylation site. , PS00441 CHALCONE_SYNTH Chalcone and stilbene synthases active site.
AT3G55120.1	1.991	2.384	1.984	0.566557	0.195725	0.000455719	AT3G55120.1	Chalcone--flavonone isomerase 1 (AtCHI1, TRANSPARENT TESTA 5, TT5)	Chloroplastic	Non-secretory protein	none	0	No	No	not probable	PF02431 Chalcone-flavanone isomerase	IPR016087 Chalcone isomerase, IPR016088 Chalcone isomerase, 3-layer sandwich	PS00005 PKC_PHOSPHO_SITE Protein kinase C phosphorylation site. , PS00006 CK2_PHOSPHO_SITE Casein kinase II phosphorylation site. , PS00008 MYRISTYL N-myristoylation site.
AT2G37040.1	1.671	1.688	1.514	0.210574	0.29495	0.0387957	AT2G37040.1	Phenylalanine ammonia-lyase 1 (AtPAL1)	_	Non-secretory protein	none	0	No	No	not probable	PF00221 Aromatic amino acid lyase	IPR001106 Aromatic amino acid lyase, IPR005922 Phenylalanine ammonia-lyase, IPR008948 L-Aspartase-like, IPR022313 Phenylalanine/histidine ammonia-lyases, active site, IPR023144 Phenylalanine ammonia-lyase, shielding domain superfamily, IPR024083 Fumarase/histidase, N-terminal	PS00001 ASN_GLYCOSYLATION N-glycosylation site. , PS00003 SULFATION Tyrosine sulfation site. , PS00004 CAMP_PHOSPHO_SITE cAMP- and cGMP-dependent protein kinase phosphorylation site. , PS00005 PKC_PHOSPHO_SITE Protein kinase C phosphorylation site. , PS00006 CK2_PHOSPHO_SITE Casein kinase II phosphorylation site. , PS00007 TYR_PHOSPHO_SITE Tyrosine kinase phosphorylation site. , PS00008 MYRISTYL …
AT3G53260.1	1.343	1.472	1.832	0.577316	0.00702235	0.133687	AT3G53260.1	Phenylalanine ammonia-lyase 2 (AtPAL2)	_	Non-secretory protein	none	0	No	No	not probable	PF00221 Aromatic amino acid lyase	IPR001106 Aromatic amino acid lyase, IPR005922 Phenylalanine ammonia-lyase, IPR008948 L-Aspartase-like, IPR022313 Phenylalanine/histidine ammonia-lyases, active site, IPR023144 Phenylalanine ammonia-lyase, shielding domain superfamily, IPR024083 Fumarase/histidase, N-terminal	PS00001 ASN_GLYCOSYLATION N-glycosylation site. , PS00004 CAMP_PHOSPHO_SITE cAMP- and cGMP-dependent protein kinase phosphorylation site. , PS00005 PKC_PHOSPHO_SITE Protein kinase C phosphorylation site. , PS00006 CK2_PHOSPHO_SITE Casein kinase II phosphorylation site. , PS00007 TYR_PHOSPHO_SITE Tyrosine kinase phosphorylation site. , PS00008 MYRISTYL N-myristoylation site. , PS00488 PAL_HISTIDAS…
AT1G72680.1	1.709	1.347	2.05	0.803982	0.0128161	0.576567	AT1G72680.1	Probable cinnamyl alcohol dehydrogenase 1 (AtCAD1)	Chloroplastic	Non-secretory protein	none	0	No	No	not probable	PF00107 Zinc-binding dehydrogenase, PF08240 Alcohol dehydrogenase GroES-like domain	IPR002085 Alcohol dehydrogenase superfamily, zinc-type, IPR002328 Alcohol dehydrogenase, zinc-type, conserved site, IPR011032 GroES-like superfamily, IPR013149 Alcohol dehydrogenase, C-terminal, IPR013154 Alcohol dehydrogenase, N-terminal, IPR016040 NAD(P)-binding domain, IPR020843 Polyketide synthase, enoylreductase domain, IPR029752 D-isomer specific 2-hydroxyacid dehydrogenase, NAD-binding dom…	PS00003 SULFATION Tyrosine sulfation site. , PS00005 PKC_PHOSPHO_SITE Protein kinase C phosphorylation site. , PS00006 CK2_PHOSPHO_SITE Casein kinase II phosphorylation site. , PS00008 MYRISTYL N-myristoylation site. , PS00059 ADH_ZINC Zinc-containing alcohol dehydrogenases signature. , PS00065 D_2_HYDROXYACID_DH_1 D-isomer specific 2-hydroxyacid dehydrogenases NAD-binding signature.
AT4G34230.1	2.945	2.331	3.189	0.292093	0.498509	0.412478	AT4G34230.1	Cinnamyl alcohol dehydrogenase 5 (AtCAD5, AtCAD6, LCAD-D)	_	Non-secretory protein	none	0	No	No	not probable	PF08240 Alcohol dehydrogenase GroES-like domain, PF00107 Zinc-binding dehydrogenase	IPR002085 Alcohol dehydrogenase superfamily, zinc-type, IPR002328 Alcohol dehydrogenase, zinc-type, conserved site, IPR011032 GroES-like superfamily, IPR013149 Alcohol dehydrogenase, C-terminal, IPR013154 Alcohol dehydrogenase, N-terminal, IPR016040 NAD(P)-binding domain, IPR020843 Polyketide synthase, enoylreductase domain	PS00003 SULFATION Tyrosine sulfation site. , PS00004 CAMP_PHOSPHO_SITE cAMP- and cGMP-dependent protein kinase phosphorylation site. , PS00005 PKC_PHOSPHO_SITE Protein kinase C phosphorylation site. , PS00006 CK2_PHOSPHO_SITE Casein kinase II phosphorylation site. , PS00008 MYRISTYL N-myristoylation site. , PS00009 AMIDATION Amidation site. , PS00059 ADH_ZINC Zinc-containing alcohol dehydrogenase…
AT4G14090.1	3.67	3.076	3.154	0.677754	0.449895	0.0325928	AT4G14090.1	UDP-glycosyltransferase 75C1 (AtUGT75C1), anthocyanin 5-O-glucosyltransferase (A5GlcT)	Mitochondrial	Non-secretory protein	possibly ER	0	No	No	not probable	PF00201 UDP-glucoronosyl and UDP-glucosyl transferase	IPR002213 UDP-glucuronosyl/UDP-glucosyltransferase	PS00001 ASN_GLYCOSYLATION N-glycosylation site. , PS00003 SULFATION Tyrosine sulfation site. , PS00005 PKC_PHOSPHO_SITE Protein kinase C phosphorylation site. , PS00006 CK2_PHOSPHO_SITE Casein kinase II phosphorylation site. , PS00007 TYR_PHOSPHO_SITE Tyrosine kinase phosphorylation site. , PS00008 MYRISTYL N-myristoylation site. , PS00375 UDPGT UDP-glycosyltransferases signature.
AT5G54160.1	1.363	1.514	2.111	0.00520902	0.0595839	0.000771045	AT5G54160.1	Flavone 3'-O-methyltransferase 1 (AtCOMT1, OMT1)	_	Non-secretory protein	none	0	No	No	not probable	PF00891 O-methyltransferase, PF08100 Dimerisation domain	IPR001077 O-methyltransferase domain, IPR011991 ArsR-like helix-turn-helix domain, IPR012967 Plant methyltransferase dimerisation, IPR016461 O-methyltransferase COMT-type, IPR029063 S-adenosyl-L-methionine-dependent methyltransferase	PS00001 ASN_GLYCOSYLATION N-glycosylation site. , PS00004 CAMP_PHOSPHO_SITE cAMP- and cGMP-dependent protein kinase phosphorylation site. , PS00005 PKC_PHOSPHO_SITE Protein kinase C phosphorylation site. , PS00006 CK2_PHOSPHO_SITE Casein kinase II phosphorylation site. , PS00007 TYR_PHOSPHO_SITE Tyrosine kinase phosphorylation site. , PS00008 MYRISTYL N-myristoylation site.

## Sheet: ROS Scavenging Col-0 - DAPs 
Proteins related to ROS scavenging and differentially accumulated (DAPs) in Col-0 upon salt stress
over-accumulated proteins
Accession	Abundance ratio			Abundance ratio - p-value			Accession	Annotation according to Uniprot (https://www.uniprot.org/)	Annotation using ProtAnnDB (http://www.polebio.lrsv.ups-tlse.fr/ProtAnnDB/)
	150 mM, Col-0, 48 h/ 0 mM, Col-0, 48 h	150 mM, Col-0, 72 h/ 0 mM, Col-0, 72 h	150 mM, Col-0, 96 h/ 0 mM, Col-0, 96 h	150 mM, Col-0, 48 h/ 0 mM, Col-0, 48 h	150 mM, Col-0, 72 h/ 0 mM, Col-0, 72 h	150 mM, Col-0, 96 h/ 0 mM, Col-0, 96 h	The proteins also found as DAPs in Ws are in italics.		TargetP	SignalP	Predotar	Nb TM domains (tmhmm)	GPI anchor (aramemnon)	GPI anchor (GPI-SOM)	GPI anchor (predGPI)	Pfam	Interpro	Prosite
AT1G20630.1	1.634	0.897	1.687	0.311008	0.426776	0.213847	AT1G20630.1	Catalase-1 (CAT1, AtKat01)	_	Non-secretory protein	none	0	No	No	not probable	PF00199 Catalase, PF06628 Catalase-related immune-responsive	IPR002226 Catalase haem-binding site, IPR010582 Catalase immune-responsive domain, IPR011614 Catalase core domain, IPR018028 Catalase, mono-functional, haem-containing, IPR020835 Catalase superfamily, IPR024708 Catalase active site, IPR024711 Catalase, mono-functional, haem-containing, clades 1 and 3	PS00001 ASN_GLYCOSYLATION N-glycosylation site. , PS00005 PKC_PHOSPHO_SITE Protein kinase C phosphorylation site. , PS00006 CK2_PHOSPHO_SITE Casein kinase II phosphorylation site. , PS00007 TYR_PHOSPHO_SITE Tyrosine kinase phosphorylation site. , PS00008 MYRISTYL N-myristoylation site. , PS00437 CATALASE_1 Catalase proximal heme-ligand signature. , PS00438 CATALASE_2 Catalase proximal active site…
AT4G08390.1	1.016	1.807	1.463	0.99337	0.0625628	0.910728	AT4G08390.1	L-ascorbate peroxidase S, chloroplastic/mitochondrial (APXS/AtAPx05)	Chloroplastic	Signal peptide	plastid	0	No	Yes	not probable	PF00141 Peroxidase	IPR002016 Haem peroxidase, IPR002207 Class I peroxidase, IPR010255 Haem peroxidase superfamily, IPR019793 Peroxidases heam-ligand binding site	PS00001 ASN_GLYCOSYLATION N-glycosylation site. , PS00003 SULFATION Tyrosine sulfation site. , PS00005 PKC_PHOSPHO_SITE Protein kinase C phosphorylation site. , PS00006 CK2_PHOSPHO_SITE Casein kinase II phosphorylation site. , PS00008 MYRISTYL N-myristoylation site. , PS50324 SER_RICH Serine-rich region profile. , PS00435 PEROXIDASE_1 Peroxidases proximal heme-ligand signature. , PS50873 PEROXIDA…
AT3G09940.1	1.779	1.419	1.644	0.925405	0.00797752	0.518811	AT3G09940.1	Monodehydroascorbate reductase 3 (AtMDAR3, MDAR2)	_	Non-secretory protein	none	0	No	No	not probable	PF07992 Pyridine nucleotide-disulphide oxidoreductase	IPR016156 FAD/NAD-linked reductase, dimerisation domain superfamily, IPR023753 FAD/NAD(P)-binding domain	PS00005 PKC_PHOSPHO_SITE Protein kinase C phosphorylation site. , PS00006 CK2_PHOSPHO_SITE Casein kinase II phosphorylation site. , PS00007 TYR_PHOSPHO_SITE Tyrosine kinase phosphorylation site. , PS00008 MYRISTYL N-myristoylation site.
AT1G19570.1	2.721	3.953	2.843	0.552927	0.569389	0.097407	AT1G19570.1	Glutathione-dependent dehydroascorbate reductase 1 (AtDHAR1, Chloride intracellular channel homolog 1)	_	Non-secretory protein	none	0	No	No	not probable	PF13417 Glutathione S-transferase, N-terminal domain, PF13410 Glutathione S-transferase, C-terminal domain	IPR004045 Glutathione S-transferase, N-terminal, IPR010987 Glutathione S-transferase, C-terminal-like, IPR012336 Thioredoxin-like fold	PS00001 ASN_GLYCOSYLATION N-glycosylation site. , PS00003 SULFATION Tyrosine sulfation site. , PS00005 PKC_PHOSPHO_SITE Protein kinase C phosphorylation site. , PS00006 CK2_PHOSPHO_SITE Casein kinase II phosphorylation site. , PS00007 TYR_PHOSPHO_SITE Tyrosine kinase phosphorylation site. , PS00008 MYRISTYL N-myristoylation site.
AT4G02520.1	1.745	1.31	4.412	2.04918e-05	0.00870626	0.000436894	AT4G02520.1	Glutathione-S-transferase F2 (GSTF2)	_	Non-secretory protein	possibly mitochondrial	0	No	No	not probable	PF02798 Glutathione S-transferase, N-terminal domain, PF00043 Glutathione S-transferase, C-terminal domain	IPR004045 Glutathione S-transferase, N-terminal, IPR004046 Glutathione S-transferase, C-terminal, IPR010987 Glutathione S-transferase, C-terminal-like, IPR012336 Thioredoxin-like fold	PS00001 ASN_GLYCOSYLATION N-glycosylation site. , PS00005 PKC_PHOSPHO_SITE Protein kinase C phosphorylation site. , PS00006 CK2_PHOSPHO_SITE Casein kinase II phosphorylation site. , PS00007 TYR_PHOSPHO_SITE Tyrosine kinase phosphorylation site. , PS00008 MYRISTYL N-myristoylation site.
AT1G02930.1	2.698	1.309	3.866	0.00230141	8.2171e-05	0.00134792	AT1G02930.1	Glutathione-S-transferase F6 (GSTF6)	_	Non-secretory protein	possibly mitochondrial	0	No	No	not probable	PF00043 Glutathione S-transferase, C-terminal domain, PF02798 Glutathione S-transferase, N-terminal domain	IPR004045 Glutathione S-transferase, N-terminal, IPR004046 Glutathione S-transferase, C-terminal, IPR010987 Glutathione S-transferase, C-terminal-like, IPR012336 Thioredoxin-like fold	PS00005 PKC_PHOSPHO_SITE Protein kinase C phosphorylation site. , PS00006 CK2_PHOSPHO_SITE Casein kinase II phosphorylation site. , PS00007 TYR_PHOSPHO_SITE Tyrosine kinase phosphorylation site.
AT1G02920.1	1.415	0.761	2.714	3.20896e-05	4.70433e-05	0.000201071	AT1G02920.1	Glutathione S-transferase F7 (GSTF7)	_	Non-secretory protein	possibly mitochondrial	0	No	No	not probable	PF00043 Glutathione S-transferase, C-terminal domain, PF02798 Glutathione S-transferase, N-terminal domain	IPR004045 Glutathione S-transferase, N-terminal, IPR004046 Glutathione S-transferase, C-terminal, IPR010987 Glutathione S-transferase, C-terminal-like, IPR012336 Thioredoxin-like fold	PS00005 PKC_PHOSPHO_SITE Protein kinase C phosphorylation site. , PS00006 CK2_PHOSPHO_SITE Casein kinase II phosphorylation site. , PS00007 TYR_PHOSPHO_SITE Tyrosine kinase phosphorylation site. , PS00008 MYRISTYL N-myristoylation site.
AT2G30860.1	1.408	2.035	1.776	0.384521	0.276707	0.91756	AT2G30860.1	Glutathione-S-transferase F9 (GSTF9)	_	Non-secretory protein	possibly mitochondrial	0	No	No	not probable	PF02798 Glutathione S-transferase, N-terminal domain, PF00043 Glutathione S-transferase, C-terminal domain	IPR004045 Glutathione S-transferase, N-terminal, IPR004046 Glutathione S-transferase, C-terminal, IPR010987 Glutathione S-transferase, C-terminal-like, IPR012336 Thioredoxin-like fold	PS00001 ASN_GLYCOSYLATION N-glycosylation site. , PS00005 PKC_PHOSPHO_SITE Protein kinase C phosphorylation site. , PS00006 CK2_PHOSPHO_SITE Casein kinase II phosphorylation site. , PS00008 MYRISTYL N-myristoylation site. , PS00017 ATP_GTP_A ATP/GTP-binding site motif A (P-loop).
AT2G30870.1	1.363	1.361	1.741	0.390896	0.513785	0.765802	AT2G30870.1	Glutathione-S-transferase F10 (GSTF10)	Signal peptide	Non-secretory protein	possibly mitochondrial	0	No	No	not probable	PF00043 Glutathione S-transferase, C-terminal domain, PF02798 Glutathione S-transferase, N-terminal domain	IPR004045 Glutathione S-transferase, N-terminal, IPR004046 Glutathione S-transferase, C-terminal, IPR010987 Glutathione S-transferase, C-terminal-like, IPR012336 Thioredoxin-like fold	PS00005 PKC_PHOSPHO_SITE Protein kinase C phosphorylation site. , PS00006 CK2_PHOSPHO_SITE Casein kinase II phosphorylation site. , PS00017 ATP_GTP_A ATP/GTP-binding site motif A (P-loop).
AT5G17220.1	3.012	3.289	3.979	0.801095	0.217881	0.186049	AT5G17220.1	Glutathione S-transferase F12 (AtGSTF12, TRANSPARENT TESTA 19, TT19, GST class-phi member 12)	Signal peptide	Non-secretory protein	possibly mitochondrial	0	No	No	not probable	PF00043 Glutathione S-transferase, C-terminal domain, PF02798 Glutathione S-transferase, N-terminal domain	IPR004045 Glutathione S-transferase, N-terminal, IPR004046 Glutathione S-transferase, C-terminal, IPR010987 Glutathione S-transferase, C-terminal-like, IPR012336 Thioredoxin-like fold	PS00005 PKC_PHOSPHO_SITE Protein kinase C phosphorylation site. , PS00006 CK2_PHOSPHO_SITE Casein kinase II phosphorylation site. , PS00008 MYRISTYL N-myristoylation site. , PS00017 ATP_GTP_A ATP/GTP-binding site motif A (P-loop).
AT5G02790.1	1.134	1.53	1.89	0.332528	0.00801866	0.0106487	AT5G02790.1	Glutathione S-transferase L3 (GSTL3)	_	Non-secretory protein	none	0	No	No	not probable	PF13410 Glutathione S-transferase, C-terminal domain, PF13417 Glutathione S-transferase, N-terminal domain	IPR004045 Glutathione S-transferase, N-terminal, IPR010987 Glutathione S-transferase, C-terminal-like, IPR012336 Thioredoxin-like fold	PS00001 ASN_GLYCOSYLATION N-glycosylation site. , PS00003 SULFATION Tyrosine sulfation site. , PS00005 PKC_PHOSPHO_SITE Protein kinase C phosphorylation site. , PS00006 CK2_PHOSPHO_SITE Casein kinase II phosphorylation site. , PS00008 MYRISTYL N-myristoylation site.
AT2G29450.1	1.704	1.857	1.558	0.619522	0.00384638	0.1044	AT2G29450.1	Glutathione S-transferase U5 (GSTU5)	_	Non-secretory protein	none	0	No	No	not probable	PF13417 Glutathione S-transferase, N-terminal domain, PF13410 Glutathione S-transferase, C-terminal domain	IPR004045 Glutathione S-transferase, N-terminal, IPR010987 Glutathione S-transferase, C-terminal-like, IPR012336 Thioredoxin-like fold	PS00005 PKC_PHOSPHO_SITE Protein kinase C phosphorylation site. , PS00006 CK2_PHOSPHO_SITE Casein kinase II phosphorylation site.
AT1G59700.1	1.853	2.18	1.839	0.664252	0.783825	0.137954	AT1G59700.1	Glutathione-S-transferase U16 (GSTU16)	_	Non-secretory protein	none	0	No	No	not probable	PF00043 Glutathione S-transferase, C-terminal domain, PF02798 Glutathione S-transferase, N-terminal domain	IPR004045 Glutathione S-transferase, N-terminal, IPR004046 Glutathione S-transferase, C-terminal, IPR010987 Glutathione S-transferase, C-terminal-like, IPR012336 Thioredoxin-like fold	PS00001 ASN_GLYCOSYLATION N-glycosylation site. , PS00003 SULFATION Tyrosine sulfation site. , PS00005 PKC_PHOSPHO_SITE Protein kinase C phosphorylation site. , PS00006 CK2_PHOSPHO_SITE Casein kinase II phosphorylation site. , PS00007 TYR_PHOSPHO_SITE Tyrosine kinase phosphorylation site.
AT1G10370.1	1.783	1.593	1.575	0.825293	0.0304406	0.190784	AT1G10370.1	Glutathione-S-transferase U17 (GSTU17)	Signal peptide	Non-secretory protein	none	0	No	No	not probable	PF00043 Glutathione S-transferase, C-terminal domain, PF02798 Glutathione S-transferase, N-terminal domain	IPR004045 Glutathione S-transferase, N-terminal, IPR004046 Glutathione S-transferase, C-terminal, IPR010987 Glutathione S-transferase, C-terminal-like, IPR012336 Thioredoxin-like fold	PS50405 GST_CTER Soluble glutathione S-transferase C-terminal domain profile.
AT1G78380.1	1.464	1.46	1.757	0.584538	0.481944	0.733595	AT1G78380.1	Glutathione S-transferase U19 (GSTU19)	_	Non-secretory protein	none	0	No	No	not probable	PF02798 Glutathione S-transferase, N-terminal domain, PF13410 Glutathione S-transferase, C-terminal domain	IPR004045 Glutathione S-transferase, N-terminal, IPR010987 Glutathione S-transferase, C-terminal-like, IPR012336 Thioredoxin-like fold	PS00001 ASN_GLYCOSYLATION N-glycosylation site. , PS00003 SULFATION Tyrosine sulfation site. , PS00005 PKC_PHOSPHO_SITE Protein kinase C phosphorylation site. , PS00006 CK2_PHOSPHO_SITE Casein kinase II phosphorylation site. , PS00007 TYR_PHOSPHO_SITE Tyrosine kinase phosphorylation site. , PS00009 AMIDATION Amidation site.
AT2G31570.1	1.375	1.47	1.814	0.725791	0.500365	0.68235	AT2G31570.1	Glutathione peroxidase 2 (AtGPx02, GPX2)	_	Non-secretory protein	none	0	No	No	not probable	PF00255 Glutathione peroxidase	IPR000889 Glutathione peroxidase, IPR012336 Thioredoxin-like fold, IPR029759 Glutathione peroxidase active site, IPR029760 Glutathione peroxidase conserved site	PS00001 ASN_GLYCOSYLATION N-glycosylation site. , PS00005 PKC_PHOSPHO_SITE Protein kinase C phosphorylation site. , PS00006 CK2_PHOSPHO_SITE Casein kinase II phosphorylation site. , PS00008 MYRISTYL N-myristoylation site. , PS00460 GLUTATHIONE_PEROXID_1 Glutathione peroxidases active site. , PS00763 GLUTATHIONE_PEROXID_2 Glutathione peroxidases signature 2.
AT4G11600.1	1.821	2.11	2.498	0.181588	0.26214	0.0138136	AT4G11600.1	Glutathione peroxidase 6 (AtGPx06, GPX6)	Chloroplastic	Non-secretory protein	mitochondrial	0	No	No	not probable	PF00255 Glutathione peroxidase	IPR000889 Glutathione peroxidase, IPR012336 Thioredoxin-like fold, IPR029759 Glutathione peroxidase active site, IPR029760 Glutathione peroxidase conserved site	PS00001 ASN_GLYCOSYLATION N-glycosylation site. , PS00004 CAMP_PHOSPHO_SITE cAMP- and cGMP-dependent protein kinase phosphorylation site. , PS00005 PKC_PHOSPHO_SITE Protein kinase C phosphorylation site. , PS00006 CK2_PHOSPHO_SITE Casein kinase II phosphorylation site. , PS00008 MYRISTYL N-myristoylation site. , PS50324 SER_RICH Serine-rich region profile. , PS00460 GLUTATHIONE_PEROXID_1 Glutathi…
AT3G10920.1	0.996	1.536	1.705	0.390794	0.460709	0.22989	AT3G10920.1	Superoxide dismutase [Mn] 1, mitochondrial (MSD1, AtMSD01)	Mitochondrial	Non-secretory protein	mitochondrial	0	No	No	not probable	PF02777 Iron/manganese superoxide dismutases, C-terminal domain, PF00081 Iron/manganese superoxide dismutases, alpha-hairpin domain	IPR001189 Manganese/iron superoxide dismutase, IPR019831 Manganese/iron superoxide dismutase, N-terminal, IPR019832 Manganese/iron superoxide dismutase, C-terminal, IPR019833 Manganese/iron superoxide dismutase, binding site	PS00001 ASN_GLYCOSYLATION N-glycosylation site. , PS00003 SULFATION Tyrosine sulfation site. , PS00004 CAMP_PHOSPHO_SITE cAMP- and cGMP-dependent protein kinase phosphorylation site. , PS00005 PKC_PHOSPHO_SITE Protein kinase C phosphorylation site. , PS00006 CK2_PHOSPHO_SITE Casein kinase II phosphorylation site. , PS00008 MYRISTYL N-myristoylation site. , PS00088 SOD_MN Manganese and iron supero…

## Sheet: CWPs  Col-0 - DAPs
Proteins predicted to be secreted and differentially accumulated (DAPs) in Ws upon salt stress
over-accumulated proteins
under-accumulated proteins
Accession	Abundance ratio			Abundance ratio - p-value			Accession	Annotation according to WallProtDB (http://www.polebio.lrsv.ups-tlse.fr/WallProtDB/)			Annotation using ProtAnnDB (http://www.polebio.lrsv.ups-tlse.fr/ProtAnnDB/)
	150 mM, Col-0, 48 h/ 0 mM, Col-0, 48 h	150 mM, Col-0, 72 h/ 0 mM, Col-0, 72 h	150 mM, Col-0, 96 h/ 0 mM, Col-0, 96 h	150 mM, Col-0, 48 h/ 0 mM, Col-0, 48 h	150 mM, Col-0, 72 h/ 0 mM, Col-0, 72 h	150 mM, Col-0, 96 h/ 0 mM, Col-0, 96 h	The proteins already identified in a cell wall proteome are in bold. The proteins also found as DAPS in Ws are in italics.				TargetP	SignalP	Predotar	Nb TM domains (tmhmm)	GPI anchor (aramemnon)	GPI anchor (GPI-SOM)	GPI anchor (predGPI)	Pfam	Interpro	Prosite
AT5G10760.1	1.956	1.821	2.7	0.000670654	1.08225e-10	1.15171e-05	AT5G10760.1	Proteases	Asp protease	Asp protease (pepsin family) (Peptidase family A1, A01.A14, MEROPS)	Signal peptide	Signal peptide	ER	0	No	No	not probable	PF14541 Xylanase inhibitor C-terminal, PF14543 Xylanase inhibitor N-terminal	IPR001461 Aspartic peptidase A1 family, IPR021109 Aspartic peptidase domain superfamily, IPR032799 Xylanase inhibitor, C-terminal, IPR032861 Xylanase inhibitor, N-terminal, IPR033121 Peptidase family A1 domain	PS00001 ASN_GLYCOSYLATION N-glycosylation site. , PS00005 PKC_PHOSPHO_SITE Protein kinase C phosphorylation site. , PS00006 CK2_PHOSPHO_SITE Casein kinase II phosphorylation site. , PS00008 MYRISTYL N-myristoylation site. , PS00141 ASP_PROTEASE Eukaryotic and viral aspartyl proteases active site.
AT1G03220.1	1.509	0.882	2.013	0.148666	0.344924	0.0547624	AT1G03220.1	Proteases	Asp protease	Asp protease (pepsin family) (Peptidase family A1, subfamily A1B, non-peptidase homologues, MEROPS) (homologous to carrot EDGP and tomato XEGIP)	Signal peptide	Signal peptide	ER	0	No	No	not probable	PF14543 Xylanase inhibitor N-terminal, PF14541 Xylanase inhibitor C-terminal	IPR001461 Aspartic peptidase A1 family, IPR021109 Aspartic peptidase domain superfamily, IPR032799 Xylanase inhibitor, C-terminal, IPR032861 Xylanase inhibitor, N-terminal, IPR033121 Peptidase family A1 domain, IPR033868 Xylanase inhibitor I-like	PS00001 ASN_GLYCOSYLATION N-glycosylation site. , PS00005 PKC_PHOSPHO_SITE Protein kinase C phosphorylation site. , PS00006 CK2_PHOSPHO_SITE Casein kinase II phosphorylation site. , PS00008 MYRISTYL N-myristoylation site.
AT4G01610.1	1.843	1.757	2.859	0.593727	7.63248e-05	0.140667	AT4G01610.1	Proteases	Cys protease	Cys protease (cathepsin B family) (Peptidase family C01.144, MEROPS)	Signal peptide	Signal peptide	ER	0	No	No	not probable	PF08127 Peptidase family C1 propeptide, PF00112 Papain family cysteine protease	IPR000169 Cysteine peptidase, cysteine active site, IPR000668 Peptidase C1A, papain C-terminal, IPR012599 Peptidase C1A, propeptide, IPR013128 Peptidase C1A, IPR025660 Cysteine peptidase, histidine active site	PS00001 ASN_GLYCOSYLATION N-glycosylation site. , PS00003 SULFATION Tyrosine sulfation site. , PS00004 CAMP_PHOSPHO_SITE cAMP- and cGMP-dependent protein kinase phosphorylation site. , PS00005 PKC_PHOSPHO_SITE Protein kinase C phosphorylation site. , PS00006 CK2_PHOSPHO_SITE Casein kinase II phosphorylation site. , PS00007 TYR_PHOSPHO_SITE Tyrosine kinase phosphorylation site. , PS00008 MYRISTYL …
AT5G60360.3	1.8	2.204	2.243	0.214517	0.33895	0.557387	AT5G60360.3	Proteases	Cys protease	Cys protease (papain family) (Peptidase family C01.163 MEROPS)	Signal peptide	Signal peptide	ER	1	No	No	not probable	PF08246 Cathepsin propeptide inhibitor domain (I29), PF00112 Papain family cysteine protease	IPR000169 Cysteine peptidase, cysteine active site, IPR000668 Peptidase C1A, papain C-terminal, IPR013128 Peptidase C1A, IPR013201 Cathepsin propeptide inhibitor domain (I29), IPR025660 Cysteine peptidase, histidine active site, IPR025661 Cysteine peptidase, asparagine active site	PS00001 ASN_GLYCOSYLATION N-glycosylation site. , PS00005 PKC_PHOSPHO_SITE Protein kinase C phosphorylation site. , PS00006 CK2_PHOSPHO_SITE Casein kinase II phosphorylation site. , PS00008 MYRISTYL N-myristoylation site. , PS00009 AMIDATION Amidation site. , PS00294 PRENYLATION Prenyl group binding site (CAAX box). , PS00139 THIOL_PROTEASE_CYS Eukaryotic thiol (cysteine) proteases cysteine activ…
AT1G78680.1	1.591	1.726	1.323	0.441356	0.595506	0.368893	AT1G78680.1	Proteases	peptidase C26	peptidase C26 (peptidase family C26.003, MEROPS)(GGH2)	Signal peptide	Signal peptide	ER	0	No	No	not probable	PF07722 Peptidase C26	IPR011697 Peptidase C26, IPR015527 Peptidase C26, gamma-glutamyl hydrolase, IPR029062 Class I glutamine amidotransferase-like	PS00001 ASN_GLYCOSYLATION N-glycosylation site. , PS00005 PKC_PHOSPHO_SITE Protein kinase C phosphorylation site. , PS00006 CK2_PHOSPHO_SITE Casein kinase II phosphorylation site. , PS00008 MYRISTYL N-myristoylation site.
AT5G65760.1	1.875	1.741	1.12	0.914386	0.827265	0.000234179	AT5G65760.1	Proteases	peptidase family S28	Pro-Xaa carboxypeptidase (Peptidase family S28.A02, MEROPS)	Signal peptide	Signal peptide	ER	1	No	No	not probable	PF05577 Serine carboxypeptidase S28	IPR008758 Peptidase S28, IPR029058 Alpha/Beta hydrolase fold	PS00001 ASN_GLYCOSYLATION N-glycosylation site. , PS00004 CAMP_PHOSPHO_SITE cAMP- and cGMP-dependent protein kinase phosphorylation site. , PS00005 PKC_PHOSPHO_SITE Protein kinase C phosphorylation site. , PS00006 CK2_PHOSPHO_SITE Casein kinase II phosphorylation site. , PS00007 TYR_PHOSPHO_SITE Tyrosine kinase phosphorylation site. , PS00008 MYRISTYL N-myristoylation site. , PS00016 RGD Cell att…
AT2G04160.1	1.752	1.572	1.354	0.905542	0.706669	0.348518	AT2G04160.1	Proteases	Ser protease	Ser protease (subtilisin) (AtSBT5.3, AIR3) (Peptidase family S08.119, MEROPS)	Signal peptide	Signal peptide	ER	0	No	No	not probable	PF05922 Peptidase inhibitor I9, PF00082 Subtilase family	IPR000209 Peptidase S8/S53 domain, IPR010259 Peptidase S8 propeptide/proteinase inhibitor I9, IPR015500 Peptidase S8, subtilisin-related, IPR023828 Peptidase S8, subtilisin, Ser-active site	PS00001 ASN_GLYCOSYLATION N-glycosylation site. , PS00003 SULFATION Tyrosine sulfation site. , PS00005 PKC_PHOSPHO_SITE Protein kinase C phosphorylation site. , PS00006 CK2_PHOSPHO_SITE Casein kinase II phosphorylation site. , PS00007 TYR_PHOSPHO_SITE Tyrosine kinase phosphorylation site. , PS00008 MYRISTYL N-myristoylation site. , PS00138 SUBTILASE_SER Serine proteases, subtilase family, serine …
AT1G51760.1	2.62	2.598	3.405	0.604579	0.216035	0.951216	AT1G51760.1	Proteases		peptidase M20 (Peptidase family M20.A04, MEROPS)	Signal peptide	Signal peptide	ER	0	No	No	not probable	PF07687 Peptidase dimerisation domain, PF01546 Peptidase family M20/M25/M40	IPR002933 Peptidase M20, IPR011650 Peptidase M20, dimerisation domain, IPR017439 Amidohydrolase	PS00001 ASN_GLYCOSYLATION N-glycosylation site. , PS00003 SULFATION Tyrosine sulfation site. , PS00005 PKC_PHOSPHO_SITE Protein kinase C phosphorylation site. , PS00006 CK2_PHOSPHO_SITE Casein kinase II phosphorylation site. , PS00008 MYRISTYL N-myristoylation site. , PS00013 PROKAR_LIPOPROTEIN Prokaryotic membrane lipoprotein lipid attachment site. , PS00014 ER_TARGET Endoplasmic reticulum targe…
AT1G73260.1	2.364	1.133	6.194	0.24876	3.96138e-07	0.77641	AT1G73260.1	Proteins with interaction domains (with proteins or polysaccharides)	protease inhibitor	inhibitor family I3 (Kunitz-P family) (subfamily I3A unassigned peptidase inhibitor homologues, MEROPS)	Signal peptide	Signal peptide	ER	1	No	No	not probable	PF00197 Trypsin and protease inhibitor	IPR002160 Proteinase inhibitor I3, Kunitz legume, IPR011065 Kunitz inhibitor STI-like superfamily	PS00001 ASN_GLYCOSYLATION N-glycosylation site. , PS00005 PKC_PHOSPHO_SITE Protein kinase C phosphorylation site. , PS00006 CK2_PHOSPHO_SITE Casein kinase II phosphorylation site. , PS00007 TYR_PHOSPHO_SITE Tyrosine kinase phosphorylation site. , PS00008 MYRISTYL N-myristoylation site. , PS00283 SOYBEAN_KUNITZ Soybean trypsin inhibitor (Kunitz) protease inhibitors family signature.
AT1G71950.1	1.166	2.504	1.425	0.00585957	0.334797	5.00746e-05	AT1G71950.1	Proteins with interaction domains (with proteins or polysaccharides)	protease inhibitor	inhibitor family I9 (unassigned peptidase inhibitors, MEROPS)	Signal peptide		ER	1	No	No	not probable	PF05922 Peptidase inhibitor I9	IPR010259 Peptidase S8 propeptide/proteinase inhibitor I9, IPR015500 Peptidase S8, subtilisin-related	PS00003 SULFATION Tyrosine sulfation site. , PS00005 PKC_PHOSPHO_SITE Protein kinase C phosphorylation site. , PS00006 CK2_PHOSPHO_SITE Casein kinase II phosphorylation site. , PS00008 MYRISTYL N-myristoylation site.
AT2G40880.1	2.218	2.448	1.467	0.429109	0.605723	0.511571	AT2G40880.1	Proteins with interaction domains (with proteins or polysaccharides)	protease inhibitor	proteinase inhibitor family I25 (phytostatin) (cystatin family, I25.014, MEROPS) (AtCYS-3)	Signal peptide	Signal peptide	ER	0	No	No	not probable	PF16845 Aspartic acid proteinase inhibitor	IPR000010 Cystatin domain, IPR018073 Proteinase inhibitor I25, cystatin, conserved site, IPR027214 Cystatin	PS00005 PKC_PHOSPHO_SITE Protein kinase C phosphorylation site. , PS00008 MYRISTYL N-myristoylation site. , PS00287 CYSTATIN Cysteine proteases inhibitors signature.
AT3G12490.2	1.369	2.227	1.467	0.00644581	0.926358	0.0151311	AT3G12490.2	Proteins with interaction domains (with proteins or polysaccharides)	protease inhibitor	proteinase inhibitor family I25 (phytostatin) (cystatin family, I25.014, MEROPS) (AtCYS-6)	Signal peptide	Signal peptide	ER	1	No	No	not probable	PF16845 Aspartic acid proteinase inhibitor	IPR000010 Cystatin domain, IPR018073 Proteinase inhibitor I25, cystatin, conserved site, IPR027214 Cystatin	PS00006 CK2_PHOSPHO_SITE Casein kinase II phosphorylation site. , PS00008 MYRISTYL N-myristoylation site. , PS00287 CYSTATIN Cysteine proteases inhibitors signature.
AT5G06870.1	1.416	1.875	1.306	0.789593	0.859988	0.122761	AT5G06870.1	Proteins with interaction domains (with proteins or polysaccharides)	LRR protein	PGIP2 (LRR domains)	Signal peptide	Signal peptide	ER	0	No	No	not probable	PF08263 Leucine rich repeat N-terminal domain, PF13855 Leucine rich repeat	IPR001611 Leucine-rich repeat, IPR013210 Leucine-rich repeat-containing N-terminal, plant-type, IPR032675 Leucine-rich repeat domain superfamily	PS00001 ASN_GLYCOSYLATION N-glycosylation site. , PS00004 CAMP_PHOSPHO_SITE cAMP- and cGMP-dependent protein kinase phosphorylation site. , PS00005 PKC_PHOSPHO_SITE Protein kinase C phosphorylation site. , PS00006 CK2_PHOSPHO_SITE Casein kinase II phosphorylation site. , PS00008 MYRISTYL N-myristoylation site.
AT3G04720.1	0.966	0.736	2.163	0.686381	1.13491e-05	0.997886	AT3G04720.1	Proteins with interaction domains (with proteins or polysaccharides)		expressed protein (Barwin domain, defense protein)	Signal peptide	Signal peptide	ER	0	No	No	not probable	PF00187 Chitin recognition protein, PF00967 Barwin family	IPR001002 Chitin-binding, type 1, IPR001153 Barwin domain, IPR009009 RlpA-like protein, double-psi beta-barrel domain, IPR018226 Barwin, conserved site, IPR018371 Chitin-binding, type 1, conserved site	PS00005 PKC_PHOSPHO_SITE Protein kinase C phosphorylation site. , PS00006 CK2_PHOSPHO_SITE Casein kinase II phosphorylation site. , PS00008 MYRISTYL N-myristoylation site. , PS00026 CHIT_BIND_I_1 Chitin recognition or binding domain signature. , PS50941 CHIT_BIND_I_2 Chitin-binding type-1 domain profile. , PS00771 BARWIN_1 Barwin domain signature 1. , PS00772 BARWIN_2 Barwin domain signature 2.
AT3G03640.1	4.927	2.689	2.745	0.725396	0.20527	0.43405	AT3G03640.1	Proteins acting on cell wall polysaccharides	glycoside hydrolase (GH)	glycoside hydrolase family 1 - GH1 (beta-glucosidase)	Signal peptide	Signal peptide	ER	1	No	No	not probable	PF00232 Glycosyl hydrolase family 1	IPR001360 Glycoside hydrolase family 1, IPR013781 Glycoside hydrolase, catalytic domain, IPR017853 Glycoside hydrolase superfamily, IPR033132 Glycosyl hydrolases family 1, N-terminal conserved site
AT1G52400.1	2.091	2.746	1.391	0.986075	0.246129	0.00350571	AT1G52400.1	Proteins acting on cell wall polysaccharides	glycoside hydrolase (GH)	glycoside hydrolase family 1 - GH1 (beta-glucosidase)(AtBG1) (AtBGLU18)	Signal peptide	Signal peptide	ER	1	No	No	not probable	PF00232 Glycosyl hydrolase family 1	IPR001360 Glycoside hydrolase family 1, IPR013781 Glycoside hydrolase, catalytic domain, IPR017853 Glycoside hydrolase superfamily, IPR033132 Glycosyl hydrolases family 1, N-terminal conserved site	PS00001 ASN_GLYCOSYLATION N-glycosylation site. , PS00003 SULFATION Tyrosine sulfation site. , PS00005 PKC_PHOSPHO_SITE Protein kinase C phosphorylation site. , PS00006 CK2_PHOSPHO_SITE Casein kinase II phosphorylation site. , PS00007 TYR_PHOSPHO_SITE Tyrosine kinase phosphorylation site. , PS00008 MYRISTYL N-myristoylation site. , PS00009 AMIDATION Amidation site. , PS00014 ER_TARGET Endoplasmic…
AT4G25000.1	1.879	2.087	6.544	0.727593	0.202607	0.817551	AT4G25000.1	Proteins acting on cell wall polysaccharides	glycoside hydrolase (GH)	glycoside hydrolase family 13 - GH13 (alpha amylase)	Signal peptide	Signal peptide	ER	1	No	No	not probable	PF00128 Alpha amylase, catalytic domain, PF07821 Alpha-amylase C-terminal beta-sheet domain	IPR006046 Alpha amylase, IPR006047 Glycosyl hydrolase, family 13, catalytic domain, IPR012850 Alpha-amylase, C-terminal beta-sheet, IPR013775 Alpha-amylase, plant, IPR013780 Glycosyl hydrolase, all-beta, IPR013781 Glycoside hydrolase, catalytic domain, IPR015902 Glycoside hydrolase, family 13, IPR017853 Glycoside hydrolase superfamily	PS00001 ASN_GLYCOSYLATION N-glycosylation site. , PS00005 PKC_PHOSPHO_SITE Protein kinase C phosphorylation site. , PS00006 CK2_PHOSPHO_SITE Casein kinase II phosphorylation site. , PS00007 TYR_PHOSPHO_SITE Tyrosine kinase phosphorylation site. , PS00008 MYRISTYL N-myristoylation site.
AT4G15210.1	1.775	2.29	1.432	0.347565	0.16422	3.04083e-06	AT4G15210.1	Proteins acting on cell wall polysaccharides	glycoside hydrolase (GH)	glycoside hydrolase family 14 - GH14	Signal peptide	Non-secretory protein	ER	0	No	No	not probable	PF01373 Glycosyl hydrolase family 14	IPR001371 Glycoside hydrolase, family 14B, plant, IPR001554 Glycoside hydrolase, family 14, IPR013781 Glycoside hydrolase, catalytic domain, IPR017853 Glycoside hydrolase superfamily, IPR018238 Glycoside hydrolase, family 14, conserved site	PS00001 ASN_GLYCOSYLATION N-glycosylation site. , PS00003 SULFATION Tyrosine sulfation site. , PS00004 CAMP_PHOSPHO_SITE cAMP- and cGMP-dependent protein kinase phosphorylation site. , PS00005 PKC_PHOSPHO_SITE Protein kinase C phosphorylation site. , PS00006 CK2_PHOSPHO_SITE Casein kinase II phosphorylation site. , PS00007 TYR_PHOSPHO_SITE Tyrosine kinase phosphorylation site. , PS00008 MYRISTYL …
AT4G30270.1	1.106	1.166	1.789	0.537311	0.216811	0.53042	AT4G30270.1	Proteins acting on cell wall polysaccharides	glycoside hydrolase (GH)	glycoside hydrolase family 16 - GH16 (endoxyloglucan transferase) (meri-5) (At-XTH24)	Signal peptide	Signal peptide	ER	0	No	No	not probable	PF06955 Xyloglucan endo-transglycosylase (XET) C-terminus, PF00722 Glycosyl hydrolases family 16	IPR000757 Glycoside hydrolase family 16, IPR008263 Glycoside hydrolase, family 16, active site, IPR010713 Xyloglucan endo-transglycosylase, C-terminal, IPR013320 Concanavalin A-like lectin/glucanase domain superfamily, IPR016455 Xyloglucan endotransglucosylase/hydrolase	PS00001 ASN_GLYCOSYLATION N-glycosylation site. , PS00005 PKC_PHOSPHO_SITE Protein kinase C phosphorylation site. , PS00006 CK2_PHOSPHO_SITE Casein kinase II phosphorylation site. , PS00008 MYRISTYL N-myristoylation site. , PS01034 GLYCOSYL_HYDROL_F16 Glycosyl hydrolases family 16 active sites.
AT3G57260.1	4.665	3.849	24.487	0.293067	1e-17	0.483901	AT3G57260.1	Proteins acting on cell wall polysaccharides	glycoside hydrolase (GH)	glycoside hydrolase family 17 - GH17 (beta-1,3-glucosidase) (AtBG2, PR2)	Signal peptide	Signal peptide	ER	1	No	No	not probable	PF00332 Glycosyl hydrolases family 17	IPR000490 Glycoside hydrolase family 17, IPR013781 Glycoside hydrolase, catalytic domain, IPR017853 Glycoside hydrolase superfamily	PS00001 ASN_GLYCOSYLATION N-glycosylation site. , PS00005 PKC_PHOSPHO_SITE Protein kinase C phosphorylation site. , PS00006 CK2_PHOSPHO_SITE Casein kinase II phosphorylation site. , PS00008 MYRISTYL N-myristoylation site. , PS00587 GLYCOSYL_HYDROL_F17 Glycosyl hydrolases family 17 signature.
AT2G43620.1	1.925	1.032	1.985	9.96909e-05	0.00119283	2.09788e-06	AT2G43620.1	Proteins acting on cell wall polysaccharides	glycoside hydrolase (GH)	glycoside hydrolase family 19 - GH19	Signal peptide	Signal peptide	ER	0	No	No	not probable	PF00182 Chitinase class I, PF00187 Chitin recognition protein	IPR000726 Glycoside hydrolase, family 19, catalytic, IPR001002 Chitin-binding, type 1, IPR016283 Glycoside hydrolase, family 19, IPR018371 Chitin-binding, type 1, conserved site, IPR023346 Lysozyme-like domain superfamily	PS00001 ASN_GLYCOSYLATION N-glycosylation site. , PS00005 PKC_PHOSPHO_SITE Protein kinase C phosphorylation site. , PS00006 CK2_PHOSPHO_SITE Casein kinase II phosphorylation site. , PS00008 MYRISTYL N-myristoylation site. , PS00009 AMIDATION Amidation site. , PS00026 CHIT_BIND_I_1 Chitin recognition or binding domain signature. , PS50941 CHIT_BIND_I_2 Chitin-binding type-1 domain profile.
AT2G43570.1	4.328	3.006	13.551	0.999729	1.24123e-13	0.53537	AT2G43570.1	Proteins acting on cell wall polysaccharides	glycoside hydrolase (GH)	glycoside hydrolase family 19 - GH19	Signal peptide	Signal peptide	ER	1	No	No	not probable	PF00182 Chitinase class I, PF00187 Chitin recognition protein	IPR000726 Glycoside hydrolase, family 19, catalytic, IPR001002 Chitin-binding, type 1, IPR016283 Glycoside hydrolase, family 19, IPR018371 Chitin-binding, type 1, conserved site, IPR023346 Lysozyme-like domain superfamily	PS00001 ASN_GLYCOSYLATION N-glycosylation site. , PS00003 SULFATION Tyrosine sulfation site. , PS00005 PKC_PHOSPHO_SITE Protein kinase C phosphorylation site. , PS00006 CK2_PHOSPHO_SITE Casein kinase II phosphorylation site. , PS00008 MYRISTYL N-myristoylation site. , PS00016 RGD Cell attachment sequence. , PS00026 CHIT_BIND_I_1 Chitin recognition or binding domain signature. , PS50941 CHIT_BIND_…
AT3G45970.1	1.858	1.778	2.259	0.638559	0.327625	0.0507326	AT3G45970.1	Proteins acting on cell wall polysaccharides	expansin	expansin-like A (ATHEXP BETA 2.1) (AtEXLA1)	Signal peptide	Signal peptide	ER	2	No	No	not probable	PF01357 Pollen allergen, PF03330 Lytic transglycolase	IPR007112 Expansin/pollen allergen, DPBB domain, IPR007117 Expansin, cellulose-binding-like domain, IPR007118 Expansin/Lol pI, IPR009009 RlpA-like protein, double-psi beta-barrel domain	PS00001 ASN_GLYCOSYLATION N-glycosylation site. , PS00005 PKC_PHOSPHO_SITE Protein kinase C phosphorylation site. , PS00006 CK2_PHOSPHO_SITE Casein kinase II phosphorylation site. , PS00008 MYRISTYL N-myristoylation site. , PS50842 EXPANSIN_EG45 Expansin, family-45 endoglucanase-like domain profile. , PS50843 EXPANSIN_CBD Expansin, Cellulose-binding-like domain profile.
AT4G17030.1	2.247	2.077	1.63	0.725929	0.681382	0.689154	AT4G17030.1	Proteins acting on cell wall polysaccharides	expansin	expansin-like B (AtEXLB1)	Signal peptide	Signal peptide	ER	0	No	Yes	not probable	PF03330 Lytic transglycolase, PF01357 Pollen allergen	IPR005795 Major pollen allergen Lol pI, IPR007112 Expansin/pollen allergen, DPBB domain, IPR007117 Expansin, cellulose-binding-like domain, IPR007118 Expansin/Lol pI, IPR009009 RlpA-like protein, double-psi beta-barrel domain	PS00001 ASN_GLYCOSYLATION N-glycosylation site. , PS00005 PKC_PHOSPHO_SITE Protein kinase C phosphorylation site. , PS00007 TYR_PHOSPHO_SITE Tyrosine kinase phosphorylation site. , PS00008 MYRISTYL N-myristoylation site. , PS50842 EXPANSIN_EG45 Expansin, family-45 endoglucanase-like domain profile. , PS50843 EXPANSIN_CBD Expansin, Cellulose-binding-like domain profile.
AT3G11700.1	1.274	2.112	0.842	0.0305	0.0117385	1.13376e-10	AT3G11700.1	Signaling	fasciclin-like arabinogalactan protein (FLA)	fasciclin-like arabinogalactan protein (FLA18)	Signal peptide	Signal peptide	ER	1	No	No	not probable	PF02469 Fasciclin domain	IPR000782 FAS1 domain	PS00001 ASN_GLYCOSYLATION N-glycosylation site. , PS00003 SULFATION Tyrosine sulfation site. , PS00004 CAMP_PHOSPHO_SITE cAMP- and cGMP-dependent protein kinase phosphorylation site. , PS00005 PKC_PHOSPHO_SITE Protein kinase C phosphorylation site. , PS00006 CK2_PHOSPHO_SITE Casein kinase II phosphorylation site. , PS00008 MYRISTYL N-myristoylation site. , PS00009 AMIDATION Amidation site. , PS00…
AT1G21250.1	2.234	2.187	1.646	0.230582	0.000355993	0.0980644	AT1G21250.1	Signaling		receptor kinase (AtWAK1, WALL-ASSOCIATED KINASE 1)	Signal peptide	Signal peptide	ER	1	No	No	not probable	PF07645 Calcium-binding EGF domain, PF07714 Protein tyrosine kinase, PF13947 Wall-associated receptor kinase galacturonan-binding	IPR000152 EGF-type aspartate/asparagine hydroxylation site, IPR000719 Protein kinase domain, IPR000742 EGF-like domain, IPR001245 Serine-threonine/tyrosine-protein kinase, catalytic domain, IPR001881 EGF-like calcium-binding domain, IPR008271 Serine/threonine-protein kinase, active site, IPR011009 Protein kinase-like domain superfamily, IPR013320 Concanavalin A-like lectin/glucanase domain superf…	PS00001 ASN_GLYCOSYLATION N-glycosylation site. , PS00003 SULFATION Tyrosine sulfation site. , PS00004 CAMP_PHOSPHO_SITE cAMP- and cGMP-dependent protein kinase phosphorylation site. , PS00005 PKC_PHOSPHO_SITE Protein kinase C phosphorylation site. , PS00006 CK2_PHOSPHO_SITE Casein kinase II phosphorylation site. , PS00008 MYRISTYL N-myristoylation site. , PS00009 AMIDATION Amidation site. , PS00…
AT4G20830.1	1.653	1.142	1.944	0.989997	0.000831622	0.632675	AT4G20830.1	Oxido-reductases	berberine-bridge oxido-reductase-like (BBE-like)	berberine-bridge enzyme (S)-reticulin:oxygen oxido-reductase-like (AtBBE-like 20)	Signal peptide	Signal peptide	ER	1	No	Yes	not probable	PF01565 FAD binding domain, PF08031 Berberine and berberine like	IPR006094 FAD linked oxidase, N-terminal, IPR012951 Berberine/berberine-like, IPR016166 FAD-binding domain, PCMH-type, IPR016167 FAD-binding, type PCMH, subdomain 1, IPR016169 FAD-binding, type PCMH, subdomain 2	PS00001 ASN_GLYCOSYLATION N-glycosylation site. , PS00003 SULFATION Tyrosine sulfation site. , PS00004 CAMP_PHOSPHO_SITE cAMP- and cGMP-dependent protein kinase phosphorylation site. , PS00005 PKC_PHOSPHO_SITE Protein kinase C phosphorylation site. , PS00006 CK2_PHOSPHO_SITE Casein kinase II phosphorylation site. , PS00008 MYRISTYL N-myristoylation site. , PS00009 AMIDATION Amidation site.
AT4G27520.1	1.626	1.765	1.853	0.0887429	0.815097	0.191481	AT4G27520.1	Oxido-reductases	blue copper binding protein	early nodulin AtEN12 homologous to blue copper binding protein (AtENODL14)	Signal peptide	Signal peptide	ER	1	Yes	Yes	highly probable	PF02298 Plastocyanin-like domain	IPR003245 Phytocyanin domain, IPR008972 Cupredoxin	PS00004 CAMP_PHOSPHO_SITE cAMP- and cGMP-dependent protein kinase phosphorylation site. , PS00005 PKC_PHOSPHO_SITE Protein kinase C phosphorylation site. , PS00006 CK2_PHOSPHO_SITE Casein kinase II phosphorylation site. , PS00008 MYRISTYL N-myristoylation site. , PS50099 PRO_RICH Proline-rich region profile. , PS50324 SER_RICH Serine-rich region profile.
AT5G20230.1	1.699	1.301	3.407	0.341362	0.0108324	0.0878304	AT5G20230.1	Oxido-reductases	blue copper binding protein	stellacyanin AtSTC1, BCB (blue copper binding protein)	Signal peptide	Signal peptide	ER	0	Yes	Yes	highly probable	PF02298 Plastocyanin-like domain	IPR003245 Phytocyanin domain, IPR008972 Cupredoxin, IPR028871 Blue (type 1) copper protein, binding site	PS00001 ASN_GLYCOSYLATION N-glycosylation site. , PS00003 SULFATION Tyrosine sulfation site. , PS00005 PKC_PHOSPHO_SITE Protein kinase C phosphorylation site. , PS00006 CK2_PHOSPHO_SITE Casein kinase II phosphorylation site. , PS00007 TYR_PHOSPHO_SITE Tyrosine kinase phosphorylation site. , PS00008 MYRISTYL N-myristoylation site. , PS00196 COPPER_BLUE Type-1 copper (blue) proteins signature.
AT2G44790.1	2.161	1.484	2.54	0.355307	0.00445476	0.124562	AT2G44790.1	Oxido-reductases	blue copper binding protein	uclacyanin II (blue copper binding protein) (AtUCC2)	Signal peptide	Signal peptide	ER	2	Yes	Yes	highly probable	PF02298 Plastocyanin-like domain	IPR003245 Phytocyanin domain, IPR008972 Cupredoxin	PS00001 ASN_GLYCOSYLATION N-glycosylation site. , PS00003 SULFATION Tyrosine sulfation site. , PS00005 PKC_PHOSPHO_SITE Protein kinase C phosphorylation site. , PS00006 CK2_PHOSPHO_SITE Casein kinase II phosphorylation site. , PS00008 MYRISTYL N-myristoylation site. , PS50099 PRO_RICH Proline-rich region profile.
AT3G49120.1	3.212	2.059	7.647	0.833195	5.79293e-07	0.658219	AT3G49120.1	Oxido-reductases	class III peroxidase	peroxidase (AtPrx34)	Signal peptide	Signal peptide	possibly ER	0	No	No	not probable	PF00141 Peroxidase	IPR000823 Plant peroxidase, IPR002016 Haem peroxidase, IPR010255 Haem peroxidase superfamily, IPR019793 Peroxidases heam-ligand binding site, IPR019794 Peroxidase, active site, IPR033905 Secretory peroxidase	PS00001 ASN_GLYCOSYLATION N-glycosylation site. , PS00004 CAMP_PHOSPHO_SITE cAMP- and cGMP-dependent protein kinase phosphorylation site. , PS00005 PKC_PHOSPHO_SITE Protein kinase C phosphorylation site. , PS00006 CK2_PHOSPHO_SITE Casein kinase II phosphorylation site. , PS00008 MYRISTYL N-myristoylation site. , PS00009 AMIDATION Amidation site. , PS00435 PEROXIDASE_1 Peroxidases proximal heme-li…
AT4G12290.1	1.892	2.042	2.494	0.774313	0.228998	0.476605	AT4G12290.1	Oxido-reductases		copper amine oxidase	Signal peptide	Signal anchor	ER	1	No	No	not probable	PF01179 Copper amine oxidase, enzyme domain, PF02727 Copper amine oxidase, N2 domain, PF02728 Copper amine oxidase, N3 domain	IPR000269 Copper amine oxidase, IPR015798 Copper amine oxidase, catalytic domain, IPR015800 Copper amine oxidase, N2-terminal, IPR015802 Copper amine oxidase, N3-terminal, IPR016182 Copper amine oxidase, N-terminal	PS01165 COPPER_AMINE_OXID_2 Copper amine oxidase copper-binding site signature.
AT1G27950.1	1.25	1.563	1.722	0.0174364	0.412701	0.139884	AT1G27950.1	Proteins related to lipid metabolism	lipid transfer protein (LTP)	non-specific lipid transfer protein (AtLTPg4, LTPG1)	Signal peptide	Signal peptide	ER	2	Yes	Yes	highly probable	PF14368 Probable lipid transfer	IPR016140 Bifunctional inhibitor/plant lipid transfer protein/seed storage helical domain	PS00001 ASN_GLYCOSYLATION N-glycosylation site. , PS00005 PKC_PHOSPHO_SITE Protein kinase C phosphorylation site. , PS00006 CK2_PHOSPHO_SITE Casein kinase II phosphorylation site. , PS00008 MYRISTYL N-myristoylation site.
AT4G39730.1	1.835	1.997	1.927	0.0447057	0.112799	0.0166567	AT4G39730.1	Proteins related to lipid metabolism		expressed protein (lipase/lipooxygenase domain, PLAT/LH2)	Signal peptide	Signal peptide	ER	0	No	No	not probable	PF01477 PLAT/LH2 domain	IPR001024 PLAT/LH2 domain	PS00001 ASN_GLYCOSYLATION N-glycosylation site. , PS00004 CAMP_PHOSPHO_SITE cAMP- and cGMP-dependent protein kinase phosphorylation site. , PS00005 PKC_PHOSPHO_SITE Protein kinase C phosphorylation site. , PS00006 CK2_PHOSPHO_SITE Casein kinase II phosphorylation site. , PS50095 PLAT PLAT domain profile.
AT1G09560.1	1.255	1.251	1.995	0.185531	0.282663	0.463401	AT1G09560.1	Miscellaneous	germin	germin (subfamily 2 member 1, GLP5)	Signal peptide	Signal peptide	ER	0	No	No	not probable	PF00190 Cupin	IPR001929 Germin, IPR006045 Cupin 1, IPR011051 RmlC-like cupin domain superfamily, IPR014710 RmlC-like jelly roll fold, IPR019780 Germin, manganese binding site	PS00001 ASN_GLYCOSYLATION N-glycosylation site. , PS00005 PKC_PHOSPHO_SITE Protein kinase C phosphorylation site. , PS00006 CK2_PHOSPHO_SITE Casein kinase II phosphorylation site. , PS00008 MYRISTYL N-myristoylation site. , PS00725 GERMIN Germin family signature.
AT1G75040.1	1.141	1.319	2.851	2.1335e-05	1e-17	1.08473e-11	AT1G75040.1	Miscellaneous	thaumatin	thaumatin (PR5)	Signal peptide	Signal peptide	ER	1	No	No	not probable	PF00314 Thaumatin family	IPR001938 Thaumatin family, IPR017949 Thaumatin, conserved site	PS00001 ASN_GLYCOSYLATION N-glycosylation site. , PS00003 SULFATION Tyrosine sulfation site. , PS00005 PKC_PHOSPHO_SITE Protein kinase C phosphorylation site. , PS00006 CK2_PHOSPHO_SITE Casein kinase II phosphorylation site. , PS00008 MYRISTYL N-myristoylation site. , PS00316 THAUMATIN Thaumatin family signature.
AT5G24780.1	2.215	4.356	2.084	0.576451	0.0962135	6.13817e-07	AT5G24780.1	Miscellaneous		acid phosphatase (class B)	Signal peptide	Signal peptide	ER	0	No	No	not probable	PF03767 HAD superfamily, subfamily IIIB (Acid phosphatase)	IPR005519 Acid phosphatase, class B-like, IPR010028 Acid phosphatase, plant, IPR014403 Vegetative storage protein/acid phosphatase, IPR023214 HAD superfamily	PS00001 ASN_GLYCOSYLATION N-glycosylation site. , PS00004 CAMP_PHOSPHO_SITE cAMP- and cGMP-dependent protein kinase phosphorylation site. , PS00005 PKC_PHOSPHO_SITE Protein kinase C phosphorylation site. , PS00006 CK2_PHOSPHO_SITE Casein kinase II phosphorylation site. , PS00008 MYRISTYL N-myristoylation site.
AT5G24770.1	7.372	7.338	4.111	0.227457	0.833826	0.150732	AT5G24770.1	Miscellaneous		acid phosphatase (class B)	Signal peptide	Signal peptide	ER	0	No	No	not probable	PF03767 HAD superfamily, subfamily IIIB (Acid phosphatase)	IPR005519 Acid phosphatase, class B-like, IPR010028 Acid phosphatase, plant, IPR014403 Vegetative storage protein/acid phosphatase, IPR023214 HAD superfamily	PS00001 ASN_GLYCOSYLATION N-glycosylation site. , PS00003 SULFATION Tyrosine sulfation site. , PS00005 PKC_PHOSPHO_SITE Protein kinase C phosphorylation site. , PS00008 MYRISTYL N-myristoylation site.
AT5G20630.1	1.087	1.683	1.376	0.043879	0.658704	0.0568046	AT5G20630.1	Miscellaneous		germin (subfamily 3 member 3, AtGER3, GLP2, GLP3)	Signal peptide	Signal peptide	ER	0	No	No	not probable	PF00190 Cupin	IPR001929 Germin, IPR006045 Cupin 1, IPR011051 RmlC-like cupin domain superfamily, IPR014710 RmlC-like jelly roll fold, IPR019780 Germin, manganese binding site	PS00001 ASN_GLYCOSYLATION N-glycosylation site. , PS00005 PKC_PHOSPHO_SITE Protein kinase C phosphorylation site. , PS00006 CK2_PHOSPHO_SITE Casein kinase II phosphorylation site. , PS00008 MYRISTYL N-myristoylation site. , PS00016 RGD Cell attachment sequence. , PS00725 GERMIN Germin family signature.
AT2G14610.1	1.227	1.153	2.944	0.170985	2.23984e-05	0.659453	AT2G14610.1	Miscellaneous		pathogenesis-related protein (PR) 1 / Cys-rich secretory protein (SCP)	Signal peptide	Signal peptide	ER	0	No	No	not probable	PF00188 Cysteine-rich secretory protein family	IPR001283 Cysteine-rich secretory protein-related, IPR014044 CAP domain, IPR018244 Allergen V5/Tpx-1-related, conserved site	PS00001 ASN_GLYCOSYLATION N-glycosylation site. , PS00005 PKC_PHOSPHO_SITE Protein kinase C phosphorylation site. , PS00006 CK2_PHOSPHO_SITE Casein kinase II phosphorylation site. , PS00008 MYRISTYL N-myristoylation site. , PS01009 CRISP_1 CRISP family signature 1. , PS01010 CRISP_2 CRISP family signature 2.
AT3G57020.1	2.384	1.603	2.65	0.468262	0.350742	0.0781737	AT3G57020.1	Miscellaneous		strictosidine synthase	Signal peptide	Signal peptide	ER	1	No	No	not probable	PF03088 Strictosidine synthase	IPR004141 Strictosidine synthase, IPR011042 Six-bladed beta-propeller, TolB-like, IPR018119 Strictosidine synthase, conserved region	PS00001 ASN_GLYCOSYLATION N-glycosylation site. , PS00003 SULFATION Tyrosine sulfation site. , PS00005 PKC_PHOSPHO_SITE Protein kinase C phosphorylation site. , PS00006 CK2_PHOSPHO_SITE Casein kinase II phosphorylation site. , PS00008 MYRISTYL N-myristoylation site. , PS00009 AMIDATION Amidation site. , PS00016 RGD Cell attachment sequence.
AT1G74020.1	1.384	1.478	2.279	0.947764	0.77116	0.487641	AT1G74020.1	Miscellaneous		strictosidine synthase	Signal peptide	Signal peptide	ER	0	No	No	not probable	PF03088 Strictosidine synthase	IPR004141 Strictosidine synthase, IPR011042 Six-bladed beta-propeller, TolB-like, IPR018119 Strictosidine synthase, conserved region	PS00001 ASN_GLYCOSYLATION N-glycosylation site. , PS00005 PKC_PHOSPHO_SITE Protein kinase C phosphorylation site. , PS00006 CK2_PHOSPHO_SITE Casein kinase II phosphorylation site. , PS00007 TYR_PHOSPHO_SITE Tyrosine kinase phosphorylation site. , PS00008 MYRISTYL N-myristoylation site.
AT1G52410.2	2.825	2.755	1.713	0.623759	0.868553	0.137907	AT1G52410.2	Unknown function		expressed protein	Signal peptide	Signal peptide	ER	0	No	No	lowly probable			PS00001 ASN_GLYCOSYLATION N-glycosylation site. , PS00003 SULFATION Tyrosine sulfation site. , PS00004 CAMP_PHOSPHO_SITE cAMP- and cGMP-dependent protein kinase phosphorylation site. , PS00005 PKC_PHOSPHO_SITE Protein kinase C phosphorylation site. , PS00006 CK2_PHOSPHO_SITE Casein kinase II phosphorylation site. , PS00008 MYRISTYL N-myristoylation site. , PS50313 GLU_RICH Glutamic acid-rich regi…
AT5G25610.1	2.305	2.204	2.165	0.00714845	0.0672055	0.00091691	AT5G25610.1	Unknown function		expressed protein (BURP domain)	Signal peptide	Signal peptide	ER	0	No	No	not probable	PF03181 BURP domain	IPR004873 BURP domain	PS00001 ASN_GLYCOSYLATION N-glycosylation site. , PS00004 CAMP_PHOSPHO_SITE cAMP- and cGMP-dependent protein kinase phosphorylation site. , PS00005 PKC_PHOSPHO_SITE Protein kinase C phosphorylation site. , PS00006 CK2_PHOSPHO_SITE Casein kinase II phosphorylation site. , PS00007 TYR_PHOSPHO_SITE Tyrosine kinase phosphorylation site. , PS00008 MYRISTYL N-myristoylation site. , PS00009 AMIDATION Am…
AT5G19860.1	1.682	1.242	1.218	0.891676	0.120047	0.700279	AT5G19860.1	Unknown function		expressed protein (DUF538)	Signal peptide	Signal peptide	ER	0	No	No	not probable	PF04398 Protein of unknown function, DUF538	IPR007493 Protein of unknown function DUF538	PS00005 PKC_PHOSPHO_SITE Protein kinase C phosphorylation site. , PS00006 CK2_PHOSPHO_SITE Casein kinase II phosphorylation site. , PS00008 MYRISTYL N-myristoylation site.
AT1G58270.1	2.303	2.509	2.012	0.0343843	0.840465	0.0563696	AT1G58270.1	Unknown function		expressed protein (MATH domain)	Signal peptide	Signal anchor	none	1	No	No	not probable	PF00917 MATH domain	IPR002083 MATH/TRAF domain, IPR008974 TRAF-like	PS00001 ASN_GLYCOSYLATION N-glycosylation site. , PS00005 PKC_PHOSPHO_SITE Protein kinase C phosphorylation site. , PS00006 CK2_PHOSPHO_SITE Casein kinase II phosphorylation site. , PS00008 MYRISTYL N-myristoylation site. , PS50144 MATH MATH/TRAF domain profile.
AT1G78040.2	2.5	2.331	1.895	0.207759	0.604091	0.958757	AT1G78040.2	Unknown function		expressed protein (Ole e1 allergen domain)	Signal peptide	Signal peptide	ER	0	No	No	not probable	PF01190 Pollen proteins Ole e I like	IPR010916 TonB box, conserved site	PS00003 SULFATION Tyrosine sulfation site. , PS00005 PKC_PHOSPHO_SITE Protein kinase C phosphorylation site. , PS00006 CK2_PHOSPHO_SITE Casein kinase II phosphorylation site. , PS00007 TYR_PHOSPHO_SITE Tyrosine kinase phosphorylation site. , PS00008 MYRISTYL N-myristoylation site. , PS00342 MICROBODIES_CTER Microbodies C-terminal targeting signal. , PS00430 TONB_DEPENDENT_REC_1 TonB-dependent rec…
AT2G22990.3	0.876	0.549	0.0699874	0.0230237	0.551648	0.677752	AT2G22990.3	Proteases	Ser carboxypeptidase	Ser carboxypeptidase (AtSCPL8) (Peptidase family S10.A10, MEROPS)	Signal peptide	Signal peptide	ER	0	No	No	not probable	PF00450 Serine carboxypeptidase	IPR001563 Peptidase S10, serine carboxypeptidase, IPR029058 Alpha/Beta hydrolase fold	PS00001 ASN_GLYCOSYLATION N-glycosylation site. , PS00005 PKC_PHOSPHO_SITE Protein kinase C phosphorylation site. , PS00006 CK2_PHOSPHO_SITE Casein kinase II phosphorylation site. , PS00008 MYRISTYL N-myristoylation site.
AT2G06850.1	0.571	0.518	0.926783	0.826271	0.843876	0.507022	AT2G06850.1	Proteins acting on cell wall polysaccharides	glycoside hydrolase (GH)	glycoside hydrolase family 16 - GH16 (endoxyloglucan transferase) (At-XTH4)	Signal peptide	Signal peptide	ER	1	No	No	not probable	PF06955 Xyloglucan endo-transglycosylase (XET) C-terminus, PF00722 Glycosyl hydrolases family 16	IPR000757 Glycoside hydrolase family 16, IPR008263 Glycoside hydrolase, family 16, active site, IPR008264 Beta-glucanase, IPR010713 Xyloglucan endo-transglycosylase, C-terminal, IPR013320 Concanavalin A-like lectin/glucanase domain superfamily, IPR016455 Xyloglucan endotransglucosylase/hydrolase	PS00001 ASN_GLYCOSYLATION N-glycosylation site. , PS00005 PKC_PHOSPHO_SITE Protein kinase C phosphorylation site. , PS00006 CK2_PHOSPHO_SITE Casein kinase II phosphorylation site. , PS00007 TYR_PHOSPHO_SITE Tyrosine kinase phosphorylation site. , PS00008 MYRISTYL N-myristoylation site. , PS01034 GLYCOSYL_HYDROL_F16 Glycosyl hydrolases family 16 active sites.
AT5G65730.1	0.567	0.645	0.999086	0.182573	0.319092	0.203089	AT5G65730.1	Proteins acting on cell wall polysaccharides	glycoside hydrolase (GH)	glycoside hydrolase family 16 - GH16 (endoxyloglucan transferase) (At-XTH6)	Signal peptide	Signal peptide	possibly ER	1	No	No	not probable	PF00722 Glycosyl hydrolases family 16, PF06955 Xyloglucan endo-transglycosylase (XET) C-terminus	IPR000757 Glycoside hydrolase family 16, IPR008263 Glycoside hydrolase, family 16, active site, IPR010713 Xyloglucan endo-transglycosylase, C-terminal, IPR013320 Concanavalin A-like lectin/glucanase domain superfamily, IPR016455 Xyloglucan endotransglucosylase/hydrolase	PS00001 ASN_GLYCOSYLATION N-glycosylation site. , PS00005 PKC_PHOSPHO_SITE Protein kinase C phosphorylation site. , PS00006 CK2_PHOSPHO_SITE Casein kinase II phosphorylation site. , PS00008 MYRISTYL N-myristoylation site. , PS00342 MICROBODIES_CTER Microbodies C-terminal targeting signal. , PS01034 GLYCOSYL_HYDROL_F16 Glycosyl hydrolases family 16 active sites.
AT5G49360.1	0.397	0.653	0.530275	0.0146075	0.0797728	0.008936	AT5G49360.1	Proteins acting on cell wall polysaccharides	glycoside hydrolase (GH)	glycoside hydrolase family 3 - GH3 (beta xylosidase 1) (AtBXL1)	Signal peptide	Signal peptide	ER	1	No	No	not probable	PF14310 Fibronectin type III-like domain, PF00933 Glycosyl hydrolase family 3 N terminal domain, PF01915 Glycosyl hydrolase family 3 C-terminal domain	IPR001764 Glycoside hydrolase, family 3, N-terminal, IPR002772 Glycoside hydrolase family 3 C-terminal domain, IPR017853 Glycoside hydrolase superfamily, IPR026891 Fibronectin type III-like domain, IPR026892 Glycoside hydrolase family 3	PS00001 ASN_GLYCOSYLATION N-glycosylation site. , PS00003 SULFATION Tyrosine sulfation site. , PS00005 PKC_PHOSPHO_SITE Protein kinase C phosphorylation site. , PS00006 CK2_PHOSPHO_SITE Casein kinase II phosphorylation site. , PS00008 MYRISTYL N-myristoylation site. , PS00009 AMIDATION Amidation site.
AT3G13790.1	0.539	0.876	0.607758	0.0350559	0.153036	0.999956	AT3G13790.1	Proteins acting on cell wall polysaccharides	glycoside hydrolase (GH)	glycoside hydrolase family 32 - GH32 (fructosidase/invertase) (AtcwINV1)	Signal peptide	Signal peptide	ER	1	No	No	not probable	PF08244 Glycosyl hydrolases family 32 C terminal, PF00251 Glycosyl hydrolases family 32 N-terminal domain	IPR001362 Glycoside hydrolase, family 32, IPR013148 Glycosyl hydrolase family 32, N-terminal, IPR013189 Glycosyl hydrolase family 32, C-terminal, IPR013320 Concanavalin A-like lectin/glucanase domain superfamily, IPR018053 Glycoside hydrolase, family 32, active site, IPR023296 Glycosyl hydrolase, five-bladed beta-propellor domain superfamily
AT3G13750.1	0.576	0.651	0.720709	0.0960931	0.62728	0.60771	AT3G13750.1	Proteins acting on cell wall polysaccharides	glycoside hydrolase (GH)	glycoside hydrolase family 35 - GH35 (beta-galactosidase) (AtBGAL1)	Signal peptide	Signal peptide	ER	1	No	No	not probable	PF01301 Glycosyl hydrolases family 35, PF02140 Galactose binding lectin domain	IPR000922 D-galactoside/L-rhamnose binding SUEL lectin domain, IPR001944 Glycoside hydrolase, family 35, IPR008979 Galactose-binding-like domain superfamily, IPR013781 Glycoside hydrolase, catalytic domain, IPR017853 Glycoside hydrolase superfamily, IPR019801 Glycoside hydrolase, family 35, conserved site, IPR031330 Glycoside hydrolase 35, catalytic domain	PS00001 ASN_GLYCOSYLATION N-glycosylation site. , PS00003 SULFATION Tyrosine sulfation site. , PS00005 PKC_PHOSPHO_SITE Protein kinase C phosphorylation site. , PS00006 CK2_PHOSPHO_SITE Casein kinase II phosphorylation site. , PS00007 TYR_PHOSPHO_SITE Tyrosine kinase phosphorylation site. , PS00008 MYRISTYL N-myristoylation site. , PS00009 AMIDATION Amidation site. , PS50228 SUEL_LECTIN SUEL-type…
AT4G02290.1	0.582	0.689	0.143203	0.36821	0.22781	0.152735	AT4G02290.1	Proteins acting on cell wall polysaccharides	glycoside hydrolase (GH)	glycoside hydrolase family 9 - GH9 (endo-1,3(4)-beta-glucanase)	Signal peptide	Signal peptide	possibly plastid	1	No	Yes	not probable	PF00759 Glycosyl hydrolase family 9	IPR001701 Glycoside hydrolase family 9, IPR008928 Six-hairpin glycosidase superfamily, IPR012341 Six-hairpin glycosidase-like superfamily, IPR018221 Glycoside hydrolase family 9, His active site, IPR033126 Glycosyl hydrolases family 9, Asp/Glu active sites	PS00003 SULFATION Tyrosine sulfation site. , PS00004 CAMP_PHOSPHO_SITE cAMP- and cGMP-dependent protein kinase phosphorylation site. , PS00005 PKC_PHOSPHO_SITE Protein kinase C phosphorylation site. , PS00006 CK2_PHOSPHO_SITE Casein kinase II phosphorylation site. , PS00007 TYR_PHOSPHO_SITE Tyrosine kinase phosphorylation site. , PS00008 MYRISTYL N-myristoylation site. , PS00592 GLYCOSYL_HYDROL_F…
AT3G04290.1	0.793	0.496	0.976336	0.392725	0.426358	0.871095	AT3G04290.1	Proteins related to lipid metabolism	GDSL family	lipase acylhydrolase (GDSL family)	Signal peptide	Signal peptide	ER	1	No	No	not probable	PF00657 GDSL-like Lipase/Acylhydrolase	IPR001087 GDSL lipase/esterase, IPR013830 SGNH hydrolase-type esterase domain	PS00001 ASN_GLYCOSYLATION N-glycosylation site. , PS00004 CAMP_PHOSPHO_SITE cAMP- and cGMP-dependent protein kinase phosphorylation site. , PS00005 PKC_PHOSPHO_SITE Protein kinase C phosphorylation site. , PS00006 CK2_PHOSPHO_SITE Casein kinase II phosphorylation site. , PS00008 MYRISTYL N-myristoylation site. , PS00342 MICROBODIES_CTER Microbodies C-terminal targeting signal.
AT1G72230.1	1.526	0.566	0.247299	0.144246	1.07112e-11	0.984682	AT1G72230.1	Oxido-reductases	blue copper binding protein	uclacyanin AtUCC8 (blue copper binding protein)	Signal peptide	Signal peptide	ER	1	Yes	Yes	highly probable	PF02298 Plastocyanin-like domain	IPR003245 Phytocyanin domain, IPR008972 Cupredoxin, IPR028871 Blue (type 1) copper protein, binding site	PS00004 CAMP_PHOSPHO_SITE cAMP- and cGMP-dependent protein kinase phosphorylation site. , PS00005 PKC_PHOSPHO_SITE Protein kinase C phosphorylation site. , PS00006 CK2_PHOSPHO_SITE Casein kinase II phosphorylation site. , PS00008 MYRISTYL N-myristoylation site. , PS00009 AMIDATION Amidation site. , PS00196 COPPER_BLUE Type-1 copper (blue) proteins signature.
AT5G64120.1	0.441	1.105	4.16177e-05	0.0125336	6.74182e-10	0.977615	AT5G64120.1	Oxido-reductases	class III peroxidase	peroxidase (AtPrx71) (ATP15a)	Signal peptide	Signal peptide	ER	0	No	No	not probable	PF00141 Peroxidase	IPR000823 Plant peroxidase, IPR002016 Haem peroxidase, IPR010255 Haem peroxidase superfamily, IPR019793 Peroxidases heam-ligand binding site, IPR019794 Peroxidase, active site, IPR033905 Secretory peroxidase	PS00001 ASN_GLYCOSYLATION N-glycosylation site. , PS00005 PKC_PHOSPHO_SITE Protein kinase C phosphorylation site. , PS00006 CK2_PHOSPHO_SITE Casein kinase II phosphorylation site. , PS00008 MYRISTYL N-myristoylation site. , PS00009 AMIDATION Amidation site. , PS00435 PEROXIDASE_1 Peroxidases proximal heme-ligand signature. , PS00436 PEROXIDASE_2 Peroxidases active site signature. , PS50873 PEROXI…
AT5G15230.1	0.772	0.593	0.521614	0.0314599	0.701345	0.170687	AT5G15230.1	Miscellaneous	gibberellic acid-stimulated Arabidopsis (GASA) protein	gibberellic acid-stimulated Arabidopsis (AtGASA4) protein	Signal peptide	Signal peptide	ER	1	No	No	not probable	PF02704 Gibberellin regulated protein	IPR003854 Gibberellin regulated protein	PS00005 PKC_PHOSPHO_SITE Protein kinase C phosphorylation site. , PS00006 CK2_PHOSPHO_SITE Casein kinase II phosphorylation site. , PS50311 CYS_RICH Cysteine-rich region profile.
AT2G28790.1	0.929	0.536	0.413961	0.263215	0.00799006	0.980734	AT2G28790.1	Miscellaneous	thaumatin	thaumatin (PR5)	Signal peptide	Signal peptide	ER	0	No	No	not probable	PF00314 Thaumatin family	IPR001938 Thaumatin family	PS00005 PKC_PHOSPHO_SITE Protein kinase C phosphorylation site. , PS00006 CK2_PHOSPHO_SITE Casein kinase II phosphorylation site. , PS00008 MYRISTYL N-myristoylation site.
AT4G39840.1	2.332	1.689	0.452	0.635661	0.310257	7.61982e-05	AT4G39840.1	Unknown function		expressed protein	Signal peptide	Signal peptide	ER	6	No	No	not probable			PS00001 ASN_GLYCOSYLATION N-glycosylation site. , PS00005 PKC_PHOSPHO_SITE Protein kinase C phosphorylation site. , PS00006 CK2_PHOSPHO_SITE Casein kinase II phosphorylation site. , PS00008 MYRISTYL N-myristoylation site. , PS00009 AMIDATION Amidation site. , PS50324 SER_RICH Serine-rich region profile.
AT1G04800.1	0.83	0.591	0.000873043	0.948355	0.0409381	0.0276456	AT1G04800.1	Unknown function		expressed protein	Signal peptide	Signal peptide	ER	0	No	Yes	not probable			PS00006 CK2_PHOSPHO_SITE Casein kinase II phosphorylation site. , PS00008 MYRISTYL N-myristoylation site. , PS50315 GLY_RICH Glycine-rich region profile.
AT5G25460.1	0.571	0.632	0.997334	0.993062	0.848742	0.319729	AT5G25460.1	Unknown function		expressed protein (DUF642, AthA1-2)	Signal peptide	Signal peptide	ER	1	No	No	not probable	PF04862 Protein of unknown function (DUF642)	IPR006946 Domain of unknown function DUF642, IPR008979 Galactose-binding-like domain superfamily	PS00001 ASN_GLYCOSYLATION N-glycosylation site. , PS00004 CAMP_PHOSPHO_SITE cAMP- and cGMP-dependent protein kinase phosphorylation site. , PS00005 PKC_PHOSPHO_SITE Protein kinase C phosphorylation site. , PS00006 CK2_PHOSPHO_SITE Casein kinase II phosphorylation site. , PS00008 MYRISTYL N-myristoylation site. , PS00009 AMIDATION Amidation site.
AT3G08030.1	0.518	0.536	0.756571	0.285892	0.137887	0.0508512	AT3G08030.1	Unknown function		expressed protein (DUF642, AthA2-1)	Signal peptide	Signal peptide	ER	1	No	No	not probable	PF04862 Protein of unknown function (DUF642)	IPR006946 Domain of unknown function DUF642	PS00001 ASN_GLYCOSYLATION N-glycosylation site. , PS00005 PKC_PHOSPHO_SITE Protein kinase C phosphorylation site. , PS00007 TYR_PHOSPHO_SITE Tyrosine kinase phosphorylation site. , PS00008 MYRISTYL N-myristoylation site.
