# Supplementary material for: Physiological and Biochemical Traits of Two Major Arabidopsis Accessions, Col-0 and Ws, Under Salinity
Source: Front Plant Sci. 2021 Jun 21;12:639154. doi: 10.3389/fpls.2021.639154 (PMC8256802; doi:10.3389/fpls.2021.639154)
Supplement: Supplementary Table 5 — Differentially accumulated proteins identified in shoots of Ws salt-treated plants vs. control plants at a p < 0.05. [file Table_5.XLSX]

## Sheet: Ws-All identied proteins
Accession	Description	Exp. q-value: Combined	Sum PEP Score	Coverage [%]	# Peptides	# PSMs	# Unique Peptides	# AAs	MW [kDa]	calc. pI	Score Sequest HT: Sequest HT	# Peptides (by Search Engine): Sequest HT	Abundance Ratio: (150 mM, WS, 48 h) / (0 mM, WS, 48 h)	Abundance Ratio: (150 mM, WS, 72 h) / (0 mM, WS, 72 h)	Abundance Ratio: (150 mM, WS, 96 h) / (0 mM, WS, 96 h)	Abundance Ratio P-Value: (150 mM, WS, 48 h) / (0 mM, WS, 48 h)	Abundance Ratio P-Value: (150 mM, WS, 72 h) / (0 mM, WS, 72 h)	Abundance Ratio P-Value: (150 mM, WS, 96 h) / (0 mM, WS, 96 h)	Abundance Ratio Adj. P-Value: (150 mM, WS, 48 h) / (0 mM, WS, 48 h)	Abundance Ratio Adj. P-Value: (150 mM, WS, 72 h) / (0 mM, WS, 72 h)	Abundance Ratio Adj. P-Value: (150 mM, WS, 96 h) / (0 mM, WS, 96 h)	Abundance Ratio Variability [%]: (150 mM, WS, 48 h) / (0 mM, WS, 48 h)	Abundance Ratio Variability [%]: (150 mM, WS, 72 h) / (0 mM, WS, 72 h)	Abundance Ratio Variability [%]: (150 mM, WS, 96 h) / (0 mM, WS, 96 h)	Abundances (Grouped): 0 mM, WS, 48 h	Abundances (Grouped): 0 mM, WS, 72 h	Abundances (Grouped): 0 mM, WS, 96 h	Abundances (Grouped): 150 mM, WS, 48 h	Abundances (Grouped): 150 mM, WS, 72 h	Abundances (Grouped): 150 mM, WS, 96 h	Found in Sample: [S18] F1: 131, Sample, 1, 0 mM, Col0, 0 h	Found in Sample: [S27] F2: 131, Sample, 1, 0 mM, Col0, 0 h	Found in Sample: [S36] F3: 131, Sample, 1, 0 mM, Col0, 0 h	Found in Sample: [S45] F4: 131, Sample, 2, 0 mM, Col0, 0 h	Found in Sample: [S54] F5: 131, Sample, 2, 0 mM, Col0, 0 h	Found in Sample: [S63] F6: 131, Sample, 2, 0 mM, Col0, 0 h	Found in Sample: [S72] F7: 131, Sample, 3, 0 mM, Col0, 0 h	Found in Sample: [S81] F8: 131, Sample, 3, 0 mM, Col0, 0 h	Found in Sample: [S90] F9: 131, Sample, 3, 0 mM, Col0, 0 h	Found in Sample: [S15] F1: 129C, Sample, 1, 0 mM, Col0_pool, 0 h	Found in Sample: [S24] F2: 129C, Sample, 1, 0 mM, Col0_pool, 0 h	Found in Sample: [S33] F3: 129C, Sample, 1, 0 mM, Col0_pool, 0 h	Found in Sample: [S42] F4: 129C, Sample, 2, 0 mM, Col0_pool, 0 h	Found in Sample: [S51] F5: 129C, Sample, 2, 0 mM, Col0_pool, 0 h	Found in Sample: [S60] F6: 129C, Sample, 2, 0 mM, Col0_pool, 0 h	Found in Sample: [S69] F7: 129C, Sample, 3, 0 mM, Col0_pool, 0 h	Found in Sample: [S78] F8: 129C, Sample, 3, 0 mM, Col0_pool, 0 h	Found in Sample: [S87] F9: 129C, Sample, 3, 0 mM, Col0_pool, 0 h	Found in Sample: [S16] F1: 130N, Sample, 1, 0 mM, WS, 0 h
AT5G06760.1	Late Embryogenesis Abundant 4-5	0	13.836	22	4	28	4	158	16.2	9.44	53.76	4	13.338	7.218	17.001	1e-17	3.9968e-15	1e-17	6.30917e-15	3.02598e-11	6.30917e-15	28.15	43.93	1.28	92.7	200.2	116.7	1285.9	1484.7	1676.6	High	High	High	High	High	High	High	High	High	High	High	High	High	High	High	High	High	High	High
AT5G52300.1	CAP160 protein	0	175.168	55	29	269	28	619	65.9	5.16	848.15	29	10.716	6.585	13.464	1e-17	9.09197e-10	1e-17	6.30917e-15	1.72088e-06	6.30917e-15	7.36	29.99	39.82	127.5	208.5	97.4	981.4	1037.7	1248.1	High	High	High	High	High	High	High	High	High	High	High	High	High	High	High	High	High	High	High
AT1G52690.2	Late embryogenesis abundant protein (LEA) family protein	0	57.435	51	10	79	10	169	18.1	7.61	202.72	10	5.723	5.463	12.244	9.10383e-15	8.03146e-10	1e-17	5.30193e-12	1.72088e-06	6.30917e-15	11.46	15.05	61.79	101.6	179	109.9	612.7	900.5	1168.9	High	High	High	High	High	High	High	High	High	High	High	High	High	High	High	High	High	High	High
AT2G42560.1	late embryogenesis abundant domain-containing protein / LEA domain-containing protein	0	56.295	23	14	54	14	635	67.2	6.09	142.78	14	3.423	3.394	10.76	2.02025e-08	1.76365e-06	1e-17	4.93398e-06	0.000392722	6.30917e-15	51.91	17.13	36.18	135.7	223.9	120.2	626.8	1015	1587.2	High	High	High	High	High	High	High	High	High	High	High	High	High	High	High	High	High	High	High
AT3G57260.1	beta-1,3-glucanase 2	0	79.362	54	12	91	12	339	37.3	4.98	306.47	12	3.439	2.875	8.785	1.98424e-07	0.000220685	1.11022e-15	4.17297e-05	0.0211494	6.46577e-13	60.99	3.87	45.1	85.1	242.9	93.2	287.7	659	818.4	High	High	High	High	High	High	High	High	High	High	High	High	High	High	High	High	High	High	High
AT5G52310.1	low-temperature-responsive protein 78 (LTI78) / desiccation-responsive protein 29A (RD29A)	0	355.61	59	40	563	39	710	77.8	4.54	1840.96	40	5.066	5.348	8.496	1.59206e-13	5.01192e-08	3.10862e-15	8.60963e-11	2.58257e-05	1.38444e-12	40.81	5.98	13.31	153.1	190.3	128	799	1019.7	1106.9	High	High	High	High	High	High	High	High	High	High	High	High	High	High	High	High	High	High	High
AT2G33380.1	Caleosin-related family protein	0	21.999	18	4	49	4	236	26.6	5.34	149.27	4	3.363	5.349	8.493	1.61763e-07	5.1167e-08	3.10862e-15	3.49917e-05	2.58257e-05	1.38444e-12	12.61	8.76	9.79	111.9	183.4	133.9	313.3	997.9	1254.1	High	High	High	High	High	High	High	High	High	High	High	High	High	High	High	High	High	High	High
AT3G17520.1	Late embryogenesis abundant protein (LEA) family protein	0	48.166	35	9	50	9	298	32.5	5.38	130.19	9	2.911	4.869	6.855	3.21445e-06	1.79642e-09	5.48228e-13	0.000486732	2.72013e-06	2.07532e-10	88.47	87.22	120.6	109	159.6	108.2	270.7	780.7	883.6	High	High	High	High	High	High	High	High	High	High	High	High	High	High	High	High	High	High	High
AT1G20450.1	Dehydrin family protein	0	112.04	70	16	227	15	260	29.5	5.17	623.68	16	2.994	4.987	6.826	5.43143e-07	1.74361e-07	1.43641e-12	0.000102803	6.94782e-05	4.72828e-10	25.96	17.64	1.61	128.1	176.2	143.9	377.7	924.7	969.6	High	High	High	High	High	High	High	High	High	High	High	High	High	High	High	High	High	High	High
AT4G23600.1	Tyrosine transaminase family protein	0	214.577	67	22	300	22	422	47	6.28	993.41	22	3.954	2.613	6.682	3.7785e-10	0.00173864	2.52376e-12	1.10027e-07	0.0814458	7.96141e-10	31.23	3.32	4.73	120.1	134.3	104.9	446	332.9	686.8	High	High	High	High	High	High	High	High	High	High	High	High	High	High	High	High	High	High	High
AT2G37770.2	NAD(P)-linked oxidoreductase superfamily protein	0	50.058	36	11	67	7	315	35.1	8.12	179.57	11	3.756	3.098	6.42	4.60521e-08	4.50787e-06	5.06484e-13	1.08956e-05	0.000898133	2.0182e-10	36.64	10.67	0.15	89.6	155.2	99.2	283.8	421.1	596	High	High	High	High	High	High	High	High	High	High	High	High	High	High	High	High	High	High	High
AT4G14090.1	UDP-Glycosyltransferase superfamily protein	0	27.044	16	5	25	5	456	50.7	5.53	73.93	5	2.068	2.192	5.232	0.00398602	0.00349028	3.26805e-11	0.115625	0.123481	9.51632e-09	0.82	28.35	20.1	102.8	124.2	117.1	214.5	266.7	572.1	High	High	High	High	High	High	High	High	High	High	High	High	High	High	High	High	High	High	High
AT1G01470.1	Late embryogenesis abundant protein	0	11.371	23	3	38	3	151	16.5	4.96	121.26	3	4.897	2.975	5.086	1.73483e-12	0.000253253	2.05438e-09	8.75629e-10	0.0233827	5.04507e-07	11.45	0	4.56	84.2	141.1	104.8	407.1	422.4	548.8	High	High	High	High	High	High	High	High	High	High	High	High	High	High	High	High	High	High	High
AT3G44300.1	nitrilase 2	0	64.771	32	10	121	5	339	37.1	5.55	363.73	10	5.226	2.609	4.785	2.11409e-12	0.000339759	7.99563e-09	1.00036e-09	0.0289025	1.83439e-06	5.51	0.56	28.74	82.7	148	112.5	380.6	389.5	538.5	High	High	High	High	High	High	High	High	High	High	High	High	High	High	High	High	High	High	High
AT2G29350.1	senescence-associated gene 13	0	49.369	35	8	79	4	269	28.8	5.9	230.48	8	7.539	2.24	4.748	1e-17	0.00209857	1.29515e-09	6.30917e-15	0.0896552	3.502e-07	85.35	37.2	14.41	84.2	178.3	103.3	615.6	376.3	540.3	High	High	High	High	High	High	High	High	High	High	High	High	High	High	High	High	High	High	High
AT3G03640.1	beta glucosidase 25	0	35.341	15	8	45	8	531	59.8	6.54	108.94	8	2.303	1.983	4.53	7.28744e-05	0.0120114	2.06574e-09	0.00627713	0.270441	5.04507e-07	20.53	28.39	26.84	108.1	116.7	96.9	266	223.3	375.7	High	High	High	High	High	High	High	High	High	High	High	High	High	High	High	High	High	High	High
AT4G39210.1	Glucose-1-phosphate adenylyltransferase family protein	0	37.148	17	9	61	8	521	58	8.41	162.86	9	2.267	2.183	4.333	0.000367497	0.00383277	6.60684e-08	0.0212391	0.13311	1.19096e-05	0.24	14.47	4.8	111.9	137.4	120.5	276.3	290.7	482.1	High	High	High	High	High	High	High	High	High	High	High	High	High	High	High	High	High	High	High
AT4G12580.2	unknown protein; FUNCTIONS IN: molecular_function unknown; INVOLVED IN: biological_process unknown; LOCATED IN: cellular_component unknown; EXPRESSED IN: 14 plant structures; EXPRESSED DURING: 4 anthesis, petal differentiation and expansion stage; Has 22 Blast hits to 20 proteins in 5 species: Archae - 0; Bacteria - 0; Metazoa - 2; Fungi - 0; Plants - 11; Viruses - 0; Other Eukaryotes - 9 (source…	0	7.546	24	3	25	3	95	10.2	4.68	62.86	3	3.024	2.565	4.078	2.29758e-06	0.000447154	5.25424e-08	0.000378152	0.0335188	9.7024e-06	74.65	2.8	42.96	103.9	172.1	119.4	321.2	624	608.4	High	High	High	High	High	High	High	High	High	High	High	High	High	High	High	High	High	High	High
AT5G24770.1	vegetative storage protein 2	0	41.439	21	6	107	2	265	29.8	6.37	354.02	6	1.612	1.725	3.998	0.0201168	0.0549017	3.3199e-07	0.297665	0.580629	5.23646e-05	28.88	20.59	22.47	111	122.1	159.9	174.6	206.5	579.2	High	High	High	High	High	High	High	High	High	High	High	High	High	High	High	High	High	High	High
AT4G22880.1	leucoanthocyanidin dioxygenase	0	27.747	21	7	31	7	356	40.4	5.33	79.06	7	1.786	1.838	3.935	0.016873	0.026462	1.30978e-07	0.270647	0.409701	2.30612e-05	22.33	18.73	38.08	102.4	157.9	131.3	193.5	263.7	543	High	High	High	High	High	High	High	High	High	High	High	High	High	High	High	High	High	High	High
AT1G54100.2	aldehyde dehydrogenase 7B4	0	84.464	41	14	111	14	508	54.2	5.54	336.06	14	2.564	2.508	3.896	1.97243e-05	0.00129523	5.45383e-07	0.00219607	0.0700441	8.42673e-05	16.57	3.95	16.95	108.2	113.8	95.8	308.3	293.4	350.8	High	High	High	High	High	High	High	High	High	High	High	High	High	High	High	High	High	High	High
AT3G49120.1	peroxidase CB	0	43.939	34	8	88	5	353	38.8	7.64	242.91	8	2.505	2.794	3.794	2.86305e-05	7.83049e-05	5.93761e-07	0.00282448	0.00884846	8.99073e-05	13.05	1.21	46.3	69.2	157.6	127.1	191.9	398.3	435.3	High	High	High	High	High	High	High	High	High	High	High	High	High	High	High	High	High	High	High
AT2G37760.1	NAD(P)-linked oxidoreductase superfamily protein	0	37.8	40	11	57	7	311	34.7	6.99	145.01	11	1.465	2.312	3.742	0.0700558	0.002151	1.17361e-06	0.575419	0.0899735	0.000161553	0.21	3.14	20.2	99.1	153.4	126.1	165.1	436.1	532.1	High	High	High	High	High	High	High	High	High	High	High	High	High	High	High	High	High	High	High
AT5G59320.1	lipid transfer protein 3	0	15.867	20	2	23	2	115	11.7	8.65	51.14	2	2.337	3.946	3.685	0.000177978	2.69306e-08	1.56048e-06	0.0125932	1.84035e-05	0.00020727	63.66	3.49	0.23	105.9	135.9	174.8	257.6	551.2	698	High	High	High	High	High	High	High	High	High	High	High	High	High	High	High	High	High	High	High
AT4G33150.1	lysine-ketoglutarate reductase/saccharopine dehydrogenase bifunctional enzyme	0	60.166	16	15	56	15	1064	117.1	6	143.79	15	2.915	2.306	3.594	1.1872e-06	0.00154243	3.17244e-07	0.00020903	0.078374	5.22142e-05	19.91	9.44	3.43	99.6	127.3	110.6	268.6	309.9	381.1	High	High	High	High	High	High	High	High	High	High	High	High	High	High	High	High	High	High	High
AT5G13200.1	GRAM domain family protein	0	38.287	32	7	31	7	272	30.1	6.52	106.84	7	4.818	2.559	3.354	8.9484e-12	0.00047203	8.3485e-06	3.7638e-09	0.033577	0.000916037	46.06	15.75	18.24	89.9	131.2	101.1	339.3	304.3	353.3	High	High	High	High	High	High	High	High	High	High	High	High	High	High	High	High	High	High	High
AT2G17840.1	Senescence/dehydration-associated protein-related	0	95.72	63	17	119	17	452	49	5.41	368.96	17	2.697	1.946	3.275	3.9985e-06	0.03057	1.25696e-05	0.000560605	0.451161	0.00135949	33.81	13.3	8.25	105.3	110.1	95.4	308.7	210.5	318.8	High	High	High	High	High	High	High	High	High	High	High	High	High	High	High	High	High	High	High
AT5G59310.1	lipid transfer protein 4	0	31.852	46	4	40	4	112	11.4	8.75	105.53	4	2.317	2.584	3.248	0.000205993	0.000189336	1.44328e-05	0.0144405	0.0191128	0.00141143	1.92	12.8	1.05	101.9	134	189.8	248.9	405.2	586	High	High	High	High	High	High	High	High	High	High	High	High	High	High	High	High	High	High	High
AT3G45970.1	expansin-like A1	0	26.942	31	7	38	7	265	28.7	8	90.63	7	2.688	1.842	3.199	2.13947e-05	0.025521	1.85986e-05	0.00234753	0.403469	0.00173839	12.28	4.43	2.09	105.3	129.5	106.9	242.2	216.6	316.1	High	High	High	High	High	High	High	High	High	High	High	High	High	High	High	High	High	High	High
AT4G11600.1	glutathione peroxidase 6	0	48.664	40	8	68	7	232	25.6	9.35	188.91	8	1.746	2.186	3.114	0.00886194	0.0097381	2.90006e-05	0.187413	0.244941	0.00244297	28.37	0.82	3.26	97.8	146.9	122.1	184.4	284.9	373.3	High	High	High	High	High	High	High	High	High	High	High	High	High	High	High	High	High	High	High
AT4G08870.1	Arginase/deacetylase superfamily protein	0	80.036	41	11	102	8	344	38	6.32	269.37	11	1.591	1.428	3.113	0.0460678	0.15498	2.90407e-05	0.479212	0.836916	0.00244297	33.4	8.48	9.75	109.4	120	102.6	150.8	154.7	292.5	High	High	High	High	High	High	High	High	High	High	High	High	High	High	High	High	High	High	High
AT2G43620.1	Chitinase family protein	0	49.066	28	6	64	6	283	30.4	8.54	205.78	6	2.336	3.207	3.086	8.26741e-05	1.19827e-05	1.47277e-05	0.00695473	0.00216003	0.00141143	7.49	39.35	0.18	74.2	149.4	91.4	173.1	423.3	273.8	High	High	High	High	High	High	High	High	High	High	High	High	High	High	High	High	High	High	High
AT3G23600.1	alpha/beta-Hydrolases superfamily protein	0	84.258	53	8	98	8	239	25.8	5.31	316.23	8	1.048	2.926	3.027	0.833833	0.000171886	4.55574e-05	0.996289	0.0178267	0.00355583	14.18	13.82	1.91	103.3	121.2	123.8	104.9	330.3	346.7	High	High	High	High	High	High	High	High	High	High	High	High	High	High	High	High	High	High	High
AT5G61820.1	FUNCTIONS IN: molecular_function unknown; INVOLVED IN: biological_process unknown; LOCATED IN: vacuole; EXPRESSED IN: 24 plant structures; EXPRESSED DURING: 15 growth stages; CONTAINS InterPro DOMAIN/s: Stress up-regulated Nod 19 (InterPro:IPR011692); Has 30201 Blast hits to 17322 proteins in 780 species: Archae - 12; Bacteria - 1396; Metazoa - 17338; Fungi - 3422; Plants - 5037; Viruses - 0; Oth…	0	14.799	14	4	20	4	475	53	6.43	57.82	4	4.225	2.257	2.983	1.04556e-10	0.00244864	2.53754e-05	3.95798e-08	0.0955602	0.00223219	35.59	9.84	11.14	85.4	127.9	101.6	381.4	264.6	328.3	High	High	High	High	High	High	High	High	High	High	High	High	High	High	High	High	High	High	High
AT1G20440.1	cold-regulated 47	0	104.402	65	16	170	14	265	29.9	4.77	563.94	16	0.98	4.629	2.969	0.919868	6.25717e-07	6.19845e-05	0.996694	0.000169189	0.00464638	25.79	25.46	19.94	203.5	156.2	200.6	188.7	812.2	605.3	High	High	High	High	High	High	High	High	High	High	High	High	High	High	High	High	High	High	High
AT2G39800.1	delta1-pyrroline-5-carboxylate synthase 1	0	133.275	45	28	230	18	717	77.7	6.29	615.26	28	1.902	2.669	2.915	0.00262237	0.00109652	8.21441e-05	0.084846	0.0624191	0.00575845	7.98	0.27	4.11	118	98.2	102	220.4	255.8	292.7	High	High	High	High	High	High	High	High	High	High	High	High	High	High	High	High	High	High	High
AT3G07700.3	Protein kinase superfamily protein	0	17.781	10	6	17	6	724	81.6	9.04	42.36	6	2.32	2.579	2.905	0.000339268	0.000102102	1.47261e-05	0.0200672	0.011043	0.00141143	0	0	0	95.9	86.4	89.1	222.5	222.8	258.8	High	High	High	High	High	High	High	High	High	High	High	High	High	High	High	High	High	High	High
AT2G42210.2	Mitochondrial import inner membrane translocase subunit Tim17/Tim22/Tim23 family protein	0	15.696	27	3	22	3	173	18.6	7.18	79.29	3	0.84	2.351	2.73	0.507136	0.00147661	6.63617e-05	0.992013	0.0770995	0.00487791	9.37	17.55	41.44	89.8	91.1	115.1	70.9	247.3	320.5	High	High	High	High	High	High	High	High	High	High	High	High	High	High	High	High	High	High	High
AT1G54570.1	Esterase/lipase/thioesterase family protein	0	41.513	19	10	38	10	704	78.2	7.93	86.88	10	1.353	1.919	2.701	0.162345	0.0115602	0.000202322	0.795542	0.26611	0.0120612	2.39	21.73	4.52	108.8	96.5	106.6	134.1	204.4	248.9	High	High	High	High	High	High	High	High	High	High	High	High	High	High	High	High	High	High	High
AT2G42790.1	citrate synthase 3	0	75.099	31	15	116	10	509	56.1	7.66	299.66	15	1.94	2.394	2.686	0.00511488	0.000669377	0.000277103	0.134461	0.0448482	0.0156563	10.25	6.06	10.43	101.8	129.2	109.1	191.1	281.2	273.9	High	High	High	High	High	High	High	High	High	High	High	High	High	High	High	High	High	High	High
AT4G23670.1	Polyketide cyclase/dehydrase and lipid transport superfamily protein	0	64.261	48	8	158	8	151	17.5	6.37	410.54	8	1.465	2.471	2.67	0.0737145	0.00316461	0.000302744	0.594834	0.113016	0.0164527	65.97	9.49	7.43	102.8	121.5	123.1	150.8	306.4	332	High	High	High	High	High	High	High	High	High	High	High	High	High	High	High	High	High	High	High
AT5G17220.1	glutathione S-transferase phi 12	0	16.354	19	4	19	4	214	24.6	6.4	50.14	4	1.822	1.364	2.633	0.012066	0.354548	0.00012449	0.228952	0.982458	0.00805566	25.68	7.26	0.43	70	90.1	88.8	156	111.4	287.6	High	High	High	High	High	High	High	High	High	High	High	High	High	High	High	High	High	High	High
AT5G13490.1	ADP/ATP carrier 2	0	104.351	41	14	228	4	385	41.7	9.79	565.35	14	2.236	1.486	2.572	0.000383156	0.156608	0.000509897	0.0218111	0.840359	0.0252316	31.12	1.82	11.84	83.2	115.3	106.3	179.8	179.1	273.4	High	High	High	High	High	High	High	High	High	High	High	High	High	High	High	High	High	High	High
AT5G51070.1	Clp ATPase	0	58.32	16	12	91	11	945	103.2	6.23	257.78	12	1.673	2.354	2.526	0.0240006	0.00178798	0.000518329	0.328586	0.0820413	0.0253179	2.35	1.35	10.95	111.9	115	103.6	177.9	244.6	218.4	High	High	High	High	High	High	High	High	High	High	High	High	High	High	High	High	High	High	High
AT3G14210.1	epithiospecifier modifier 1	0	124.78	39	11	213	11	392	44	7.72	689.9	11	1.468	0.711	2.505	0.0862697	0.158827	0.000730963	0.631671	0.842665	0.0327124	10.41	5.83	88.11	60.6	69.3	77.4	84.5	43.4	184.3	High	High	High	High	High	High	High	High	High	High	High	High	High	High	High	High	High	High	High
AT1G72680.1	cinnamyl-alcohol dehydrogenase	0	19.631	15	4	15	4	355	38.6	7.12	44.21	4	1.528	1.77	2.504	0.0493496	0.0392359	0.000464142	0.492261	0.516384	0.0234268	21.14	10.82	9.46	105.4	116.8	96.9	161.1	199.9	228.6	High	High	High	High	High	High	High	High	High	High	High	High	High	High	High	High	High	High	High
AT5G60360.1	aleurain-like protease	0	53.7	37	10	96	10	358	38.9	6.71	284.94	10	1.875	1.68	2.504	0.003033	0.0726334	0.000734527	0.0941216	0.640918	0.0327124	25.51	8.74	0.06	114.7	135.9	118.4	193.4	231.8	316.6	High	High	High	High	High	High	High	High	High	High	High	High	High	High	High	High	High	High	High
ATCG00580.1	photosystem II reaction center protein E	0	6.467	23	2	31	2	83	9.4	4.94	79.38	2	1.692	1.647	2.429	0.0138963	0.0648864	0.00110055	0.240093	0.617003	0.0440463	4.26	17.02	6.12	65.7	113.6	123.8	106.2	187	300.7	High	High	High	High	High	High	High	High	High	High	High	High	High	High	High	High	High	High	High
AT4G16760.1	acyl-CoA oxidase 1	0	61.28	23	17	118	14	664	74.3	7.66	314.12	17	1.464	2.175	2.417	0.0572583	0.00550604	0.00117246	0.528662	0.166745	0.0464747	7.15	12.78	3.93	120.8	107.1	112	183.1	229.5	256.3	High	High	High	High	High	High	High	High	High	High	High	High	High	High	High	High	High	High	High
AT5G48180.1	nitrile specifier protein 5	0	68.838	51	13	105	13	326	35.8	5.19	300.44	13	2.111	2.243	2.407	0.000606423	0.00850679	0.00123932	0.0308136	0.224407	0.0486159	34.7	1.8	2.25	104.2	110.5	102.2	235.1	254.6	244.8	High	High	High	High	High	High	High	High	High	High	High	High	High	High	High	High	High	High	High
AT2G02390.1	glutathione S-transferase zeta 1	0	17.987	14	3	30	3	221	24.9	5.85	83.48	3	1.265	1.576	2.396	0.340816	0.116496	0.00056331	0.936735	0.764259	0.0271645	5.21	31.84	7	99.7	133.3	118.2	131.3	228.5	267	High	High	High	High	High	High	High	High	High	High	High	High	High	High	High	High	High	High	High
AT2G24940.1	membrane-associated progesterone binding protein 2	0	63.516	52	5	86	5	100	11	4.88	307.81	5	1.723	2.136	2.385	0.0142322	0.0131977	0.00139025	0.243232	0.283058	0.0539774	84.66	6.32	7.29	101.6	159.2	147.6	173.2	340.4	348.7	High	High	High	High	High	High	High	High	High	High	High	High	High	High	High	High	High	High	High
AT1G77120.1	alcohol dehydrogenase 1	0	26.02	19	6	28	6	379	41.2	6.24	82.87	6	2.178	1.246	2.377	0.000375479	0.537133	0.000888368	0.021536	0.995765	0.0379991	13.13	6.51	16.13	81.3	101.7	85	139	131.1	200.4	High	High	High	High	High	High	High	High	High	High	High	High	High	High	High	High	High	High	High
AT1G19570.1	dehydroascorbate reductase	0	118.393	80	14	221	14	213	23.6	5.91	674.83	14	1.456	1.709	2.351	0.0780147	0.0788026	0.0016664	0.607473	0.657014	0.0621495	4.1	15.86	27.92	87.3	127.1	116.6	123.9	216	276.7	High	High	High	High	High	High	High	High	High	High	High	High	High	High	High	High	High	High	High
AT4G36760.1	aminopeptidase P1	0	83.277	27	15	109	15	645	71.9	5.31	336.48	15	1.389	1.87	2.307	0.13534	0.0426144	0.0021155	0.751474	0.530671	0.0762686	0.61	7.43	3.55	117.2	108.8	107.4	155.9	197.1	227.2	High	High	High	High	High	High	High	High	High	High	High	High	High	High	High	High	High	High	High
AT1G02930.1	glutathione S-transferase 6	0	70.192	58	11	178	4	208	23.5	6.23	506.02	11	2.011	1.075	2.273	0.000935742	0.859783	0.00254303	0.0424222	0.998349	0.0840754	61.24	1.4	1.08	62.4	143.7	86	145.6	168	188.1	High	High	High	High	High	High	High	High	High	High	High	High	High	High	High	High	High	High	High
AT1G14980.1	chaperonin 10	0	28.303	48	4	43	4	98	10.8	7.42	136.89	4	1.407	1.721	2.253	0.0882904	0.0763196	0.00282764	0.636616	0.653638	0.0917024	50.79	29.02	4.87	118.9	185	164.5	162.1	337.1	372	High	High	High	High	High	High	High	High	High	High	High	High	High	High	High	High	High	High	High
AT5G08050.1	Protein of unknown function (DUF1118)	0	16.474	23	5	33	5	158	16.6	9.28	76.27	5	0.724	2.597	2.251	0.0946975	0.000319125	0.00237048	0.654753	0.0280238	0.0804792	18.51	28.06	4.07	105.9	101.4	132	78.7	262.4	273	High	High	High	High	High	High	High	High	High	High	High	High	High	High	High	High	High	High	High
AT3G44880.1	Pheophorbide a oxygenase family protein with Rieske [2Fe-2S] domain	0	46.783	25	11	58	11	537	60.7	7.49	149.54	11	1.588	1.854	2.242	0.0336182	0.0257388	0.00194249	0.400145	0.405132	0.0703666	28.25	3.62	14.8	107.2	99.3	102.7	176.5	210.4	238.4	High	High	High	High	High	High	High	High	High	High	High	High	High	High	High	High	High	High	High
AT5G15520.1	Ribosomal protein S19e family protein	0	32.117	35	5	64	1	143	15.8	10.14	186.32	5	0.535	3.006	2.241	0.0150893	5.04529e-05	0.00142779	0.252188	0.00616095	0.0545213	6.29	35.83	20.96	149.1	97.1	146.2	79.7	291.9	327.6	High	High	High	High	High	High	High	High	High	High	High	High	High	High	High	High	High	High	High
AT1G52220.1	FUNCTIONS IN: molecular_function unknown; INVOLVED IN: biological_process unknown; LOCATED IN: chloroplast thylakoid membrane, chloroplast; EXPRESSED IN: 23 plant structures; EXPRESSED DURING: 13 growth stages; BEST Arabidopsis thaliana protein match is: photosystem I P subunit (TAIR:AT2G46820.2); Has 291 Blast hits to 291 proteins in 50 species: Archae - 0; Bacteria - 90; Metazoa - 0; Fungi - 0;…	0.005	2.924	5	1	14	1	156	16.9	9.04	28.95	1	0.817	3.228	2.238	0.43193	1.6698e-06	0.00306216	0.969682	0.000383092	0.0958	1.88	18.18	43.62	100.5	120.5	159.6	81	374.4	351.8	High	High	High	High	High	High	High	High	High	High	High	High	High	High	High	High	High	High	High
AT3G28270.2	Protein of unknown function (DUF677)	0	45.08	30	11	41	11	374	41.6	5.31	120.56	11	1.53	2.307	2.208	0.0575673	0.00230112	0.00359748	0.529984	0.0925746	0.105568	23.32	4.46	23.6	103.8	103.7	149.4	149.5	278.6	365.1	High	High	High	High	High	High	High	High	High	High	High	High	High	High	High	High	High	High	High
AT2G39050.1	hydroxyproline-rich glycoprotein family protein	0	27.761	25	6	50	6	317	35.6	6.7	141.53	6	3.024	1.264	2.202	1.75017e-06	0.468003	0.00357085	0.000301149	0.995335	0.105194	10.47	12.24	40.54	94.8	118.1	105.2	265.5	153.4	215.3	High	High	High	High	High	High	High	High	High	High	High	High	High	High	High	High	High	High	High
AT4G27560.1	UDP-Glycosyltransferase superfamily protein	0	46.271	25	9	45	9	455	50.6	5.83	117.24	9	1.324	1.435	2.192	0.217778	0.214081	0.00391535	0.861382	0.898412	0.108982	1.37	15.25	9.83	107	104.3	93.1	152.5	144	215.9	High	High	High	High	High	High	High	High	High	High	High	High	High	High	High	High	High	High	High
AT5G17380.1	Thiamine pyrophosphate dependent pyruvate decarboxylase family protein	0	100.701	32	16	155	16	572	61.4	6.05	482.5	16	1.482	1.595	2.173	0.0690247	0.125237	0.00434587	0.569265	0.783618	0.119646	25.96	3.94	5.87	101.5	102.6	98.3	153	167	213.1	High	High	High	High	High	High	High	High	High	High	High	High	High	High	High	High	High	High	High
AT3G10920.1	manganese superoxide dismutase 1	0	54.395	48	9	80	9	231	25.4	8.48	237.1	9	0.905	2.614	2.153	0.660625	0.00153797	0.00483196	0.99628	0.078374	0.129726	7.78	5.93	21.5	98.7	104	121.5	89.3	289.7	277.4	High	High	High	High	High	High	High	High	High	High	High	High	High	High	High	High	High	High	High
AT2G40880.1	cystatin A	0	6.749	10	1	9	1	125	14.4	8.43	32.38	1	1.731	1.511	2.108	0.0110237	0.137658	0.00287683	0.21678	0.805999	0.092683	6.83	21.84	24.18	102.8	112.8	107.6	176.4	191.5	240.1	High	High	High	High	High	High	High	High	High	High	High	High	High	High	High	High	High	High	High
AT4G17030.1	expansin-like B1	0	15.66	14	3	13	3	250	27.9	7.09	39.63	3	2.868	1.977	2.096	3.10735e-06	0.0131207	0.00338127	0.000480118	0.283058	0.10281	16.22	12.4	36.83	94.1	97.5	99.2	272.6	179.8	226	High	High	High	High	High	High	High	High	High	High	High	High	High	High	High	High	High	High	High
AT2G04350.2	AMP-dependent synthetase and ligase family protein	0	64.323	28	18	96	16	720	78.3	7.61	233.87	18	1.618	1.95	2.087	0.036563	0.00782676	0.00687793	0.418048	0.216264	0.169035	11.37	25.07	4.93	108.2	96.4	113	170.7	178.9	216.1	High	High	High	High	High	High	High	High	High	High	High	High	High	High	High	High	High	High	High
AT4G34120.1	Cystathionine beta-synthase (CBS) family protein	0	16.399	21	4	27	4	238	25.9	8.35	67.39	4	1.232	2.212	2.084	0.360016	0.0041624	0.00698786	0.942885	0.141953	0.170662	37.34	8.41	15.52	95.6	136.2	139.9	113.8	269.3	307	High	High	High	High	High	High	High	High	High	High	High	High	High	High	High	High	High	High	High
AT2G25450.1	2-oxoglutarate (2OG) and Fe(II)-dependent oxygenase superfamily protein	0	56.469	25	8	99	8	359	40.3	6.29	289.84	8	1.986	1.554	2.082	0.00130108	0.155378	0.00704763	0.0505152	0.837823	0.171018	35.17	2.26	22.64	90.5	119.2	92.4	176.7	188.6	192.7	High	High	High	High	High	High	High	High	High	High	High	High	High	High	High	High	High	High	High
AT4G34230.1	cinnamyl alcohol dehydrogenase 5	0	116.128	54	17	149	16	357	38.7	5.67	439.21	17	2.185	2.511	2.078	0.000149449	0.00254852	0.00720242	0.0110929	0.0960907	0.173661	3.07	3.89	0.05	111.5	112.8	133.4	255.6	283.5	275.5	High	High	High	High	High	High	High	High	High	High	High	High	High	High	High	High	High	High	High
AT5G20830.2	sucrose synthase 1	0	98.974	31	23	148	19	808	92.9	6.2	404.33	23	1.632	2.343	2.075	0.0275915	0.000915962	0.00731028	0.358311	0.057312	0.175702	6.47	29.17	4.36	120.8	101.1	112.5	168.5	266	251.3	High	High	High	High	High	High	High	High	High	High	High	High	High	High	High	High	High	High	High
AT3G01520.1	Adenine nucleotide alpha hydrolases-like superfamily protein	0	25.193	38	7	34	6	175	19.6	5.9	89.39	7	1.44	1.699	2.07	0.0922833	0.0538361	0.00631961	0.645183	0.580629	0.157387	23.97	13.57	8.6	90.7	124.6	103.7	124.3	202.1	233.6	High	High	High	High	High	High	High	High	High	High	High	High	High	High	High	High	High	High	High
AT3G12580.1	heat shock protein 70	0	272.29	61	36	846	11	650	71.1	5.25	2334.32	36	2.177	2.216	2.06	0.000272779	0.0099141	0.00792816	0.0175018	0.246097	0.186991	7.94	4.92	21.6	83.7	106.9	116.6	198.3	227.2	237.9	High	High	High	High	High	High	High	High	High	High	High	High	High	High	High	High	High	High	High
AT1G18210.1	Calcium-binding EF-hand family protein	0	62.885	59	9	70	9	170	18.3	4.35	196.29	9	1.089	2.68	2.041	0.668785	9.93705e-05	0.008749	0.99628	0.011043	0.200117	2.96	7.63	8.69	145.6	126.4	172.5	133.4	332.9	323.8	High	High	High	High	High	High	High	High	High	High	High	High	High	High	High	High	High	High	High
AT3G23570.1	alpha/beta-Hydrolases superfamily protein	0	31.234	36	6	38	6	239	26.5	5.48	98.55	6	1.068	1.646	2.039	0.725779	0.0859078	0.00494306	0.99628	0.671909	0.129944	19.51	22	10.11	89.4	115.4	95.6	118.1	197.8	194.9	High	High	High	High	High	High	High	High	High	High	High	High	High	High	High	High	High	High	High
AT4G35220.1	Cyclase family protein	0	16.404	14	4	32	3	272	30	6.02	83.64	4	1.63	1.726	2.039	0.0460901	0.0432323	0.00616692	0.479212	0.533573	0.154419	54.78	9.09	0.16	77.6	134.8	109.9	131.6	221.7	233.2	High	High	High	High	High	High	High	High	High	High	High	High	High	High	High	High	High	High	High
AT2G27730.1	copper ion binding	0	34.234	40	4	57	3	113	11.9	9.64	172.73	4	1.309	2.032	2.037	0.183139	0.0199323	0.00895891	0.817384	0.365394	0.200944	63.67	9.22	2.74	90.4	123.2	133.1	114.8	260.8	276.2	High	High	High	High	High	High	High	High	High	High	High	High	High	High	High	High	High	High	High
AT1G74020.1	strictosidine synthase 2	0	48.186	42	9	45	8	335	35.3	5.81	145.81	9	2.593	1.646	2.035	5.405e-05	0.0432542	0.00905337	0.00487158	0.533573	0.201597	9.21	8.03	31.69	85.7	132.4	113.4	212.6	202.4	220.8	High	High	High	High	High	High	High	High	High	High	High	High	High	High	High	High	High	High	High
AT3G20100.1	cytochrome P450, family 705, subfamily A, polypeptide 19	0	20.077	15	6	33	4	513	58.2	8.38	73.72	6	1.906	1.823	2.033	0.00312365	0.0429173	0.00562798	0.0961348	0.531795	0.144439	12.1	3.93	4.65	104.7	106.8	106.5	194.6	204.3	250.9	High	High	High	High	High	High	High	High	High	High	High	High	High	High	High	High	High	High	High
AT1G54290.1	Translation initiation factor SUI1 family protein	0	25.994	21	4	28	4	113	12.6	8.43	87.43	4	1.652	1.496	2.032	0.0251937	0.126219	0.00918274	0.340609	0.783905	0.2021	57.53	42.44	24.15	79.9	129.7	118	139.6	199.9	244.5	High	High	High	High	High	High	High	High	High	High	High	High	High	High	High	High	High	High	High
AT3G16400.2	nitrile specifier protein 1	0	108.866	42	18	179	18	470	51.6	5.53	551.02	18	1.424	1.822	2.016	0.0967363	0.0495122	0.01002	0.660244	0.563694	0.214905	7.83	35.93	16.26	101	88.2	96.2	151.9	150.2	181.6	High	High	High	High	High	High	High	High	High	High	High	High	High	High	High	High	High	High	High
AT3G52180.1	dual specificity protein phosphatase (DsPTP1) family protein	0	67.303	41	15	128	15	379	42.6	6.55	325.53	15	1.263	1.239	2.007	0.295774	0.44806	0.0104873	0.916448	0.995335	0.220087	7.25	6.53	7.48	103.6	97.9	98	130.9	115.8	188.1	High	High	High	High	High	High	High	High	High	High	High	High	High	High	High	High	High	High	High
AT2G28900.1	outer plastid envelope protein 16-1	0	47.337	38	5	77	5	148	15.5	9.13	208.08	5	1.304	1.503	1.991	0.204371	0.18001	0.0114039	0.845421	0.870708	0.234616	14.94	1.6	15.8	71.6	114.9	107.3	88.6	167.2	202.2	High	High	High	High	High	High	High	High	High	High	High	High	High	High	High	High	High	High	High
AT1G69410.1	eukaryotic elongation factor 5A-3	0	42.96	66	10	107	5	158	17.2	5.94	234.29	10	1.869	1.35	1.99	0.00573627	0.264068	0.0114629	0.144283	0.928592	0.235192	11.71	15.36	3.48	103.1	184.5	126.1	221.4	252.2	267.2	High	High	High	High	High	High	High	High	High	High	High	High	High	High	High	High	High	High	High
AT5G06530.2	ABC-2 type transporter family protein	0	31.82	11	6	35	6	751	82.9	9.2	98.52	6	1.298	1.509	1.973	0.266667	0.18192	0.00811316	0.904701	0.870708	0.189583	17.59	14.02	7.06	116.5	104.3	96.7	134.1	154.4	187.4	High	High	High	High	High	High	High	High	High	High	High	High	High	High	High	High	High	High	High
ATCG00570.1	photosystem II reaction center protein F	0.004	2.967	21	1	17	1	39	4.4	10.74	36.56	1	1.11	1.807	1.969	0.691612	0.0248096	0.00924311	0.99628	0.400497	0.202839	10.72	0.8	5.68	110.8	117.1	128.3	88.5	265.2	218.7	High	High	High	High	High	High	High	High	High	High	High	High	High	High	High	High	High	High	High
AT4G16500.1	Cystatin/monellin superfamily protein	0	21.258	29	3	21	3	117	12.5	9.13	64.82	3	1.556	1.499	1.968	0.0520639	0.0993049	0.0129115	0.498505	0.722921	0.255602	23.72	6.27	9.55	78.6	152.3	119.9	110.9	230.2	217	High	High	High	High	High	High	High	High	High	High	High	High	High	High	High	High	High	High	High
AT5G25980.2	glucoside glucohydrolase 2	0	150.929	46	21	322	20	547	62.7	7.44	1067.29	21	1.229	0.691	1.968	0.372776	0.127314	0.0129279	0.946815	0.786091	0.255602	17.15	9.33	87.44	55.3	53	81	67.1	28.7	155.8	High	High	High	High	High	High	High	High	High	High	High	High	High	High	High	High	High	High	High
AT3G15660.1	glutaredoxin 4	0	16	20	4	32	4	169	18.7	6.33	80.63	4	1.597	2.19	1.968	0.0376451	0.00174945	0.0129303	0.424123	0.0814458	0.255602	12.17	17.67	1.12	100.2	127.4	149.8	147	305.4	301	High	High	High	High	High	High	High	High	High	High	High	High	High	High	High	High	High	High	High
AT4G24220.1	NAD(P)-binding Rossmann-fold superfamily protein	0	91.776	40	15	102	15	388	44.2	5.2	274.63	15	1.727	1.611	1.965	0.0234459	0.0709712	0.0130994	0.323331	0.640521	0.257599	2.64	7.54	0.13	97	93.1	93.9	158	142.4	180.3	High	High	High	High	High	High	High	High	High	High	High	High	High	High	High	High	High	High	High
AT3G48890.1	membrane-associated progesterone binding protein 3	0	60.589	42	9	108	9	233	25.4	4.63	365.62	9	1.493	1.472	1.963	0.0921367	0.14599	0.0132511	0.645183	0.817128	0.259235	52.92	0.59	2.59	91.8	136.5	123.7	133	216	240.7	High	High	High	High	High	High	High	High	High	High	High	High	High	High	High	High	High	High	High
AT1G66240.1	homolog of anti-oxidant 1	0	58.333	48	4	59	4	106	11.4	7.94	162.1	4	1.531	1.218	1.96	0.059235	0.50181	0.0134402	0.535165	0.995335	0.260245	33.95	7.45	4.4	91	135.7	114.2	154.1	169	236.8	High	High	High	High	High	High	High	High	High	High	High	High	High	High	High	High	High	High	High
AT5G60790.1	ABC transporter family protein	0	114.336	34	17	111	16	595	66.8	6.46	333.12	17	1.242	1.859	1.952	0.367016	0.016429	0.0140104	0.944761	0.323917	0.265847	5.03	18.43	23.59	111.7	93.7	96.7	125.9	156.9	166.3	High	High	High	High	High	High	High	High	High	High	High	High	High	High	High	High	High	High	High
AT2G25520.1	Drug/metabolite transporter superfamily protein	0	7.953	5	2	16	2	347	38.6	8.97	54.15	2	0.707	1.591	1.948	0.123427	0.135176	0.00891912	0.728915	0.803942	0.200944	3.08	61.35	65.48	165.8	117.1	118.6	135.8	186.3	230.6	High	High	High	High	High	High	High	High	High	High	High	High	High	High	High	High	High	High	High
AT4G27520.1	early nodulin-like protein 2	0	65.297	23	10	164	10	349	35	9.32	545.66	10	1.396	1.887	1.947	0.123819	0.0376147	0.0144053	0.730397	0.504036	0.270627	14.36	3.83	7.85	120.8	128.3	134.4	170.2	252.2	274.4	High	High	High	High	High	High	High	High	High	High	High	High	High	High	High	High	High	High	High
AT1G77710.1	CONTAINS InterPro DOMAIN/s: Ubiquitin-like, Ufm1 (InterPro:IPR005375); Has 244 Blast hits to 244 proteins in 106 species: Archae - 0; Bacteria - 0; Metazoa - 149; Fungi - 0; Plants - 47; Viruses - 0; Other Eukaryotes - 48 (source: NCBI BLink).	0	23.538	55	3	30	3	93	9.9	9.25	66.17	3	2.067	1.2	1.944	0.00053609	0.583927	0.0119017	0.0279913	0.997949	0.240472	28.09	4.85	5.77	57.9	134.1	91.4	127	158.9	182.1	High	High	High	High	High	High	High	High	High	High	High	High	High	High	High	High	High	High	High
AT5G24530.1	2-oxoglutarate (2OG) and Fe(II)-dependent oxygenase superfamily protein	0	24.384	18	5	24	5	341	39.3	5.68	64.44	5	1.393	1.103	1.943	0.242012	0.904178	0.00742819	0.892921	0.998349	0.17741	60.23	18.95	76.79	101	106.1	87.5	121.3	107.1	181.4	High	High	High	High	High	High	High	High	High	High	High	High	High	High	High	High	High	High	High
AT4G26690.1	PLC-like phosphodiesterase family protein	0	79.237	20	12	99	10	759	82.5	5.54	268.92	12	1.324	1.788	1.931	0.235371	0.0277668	0.0156739	0.884365	0.421364	0.284733	24.11	1.72	0.1	87.8	107.8	115.7	120.8	193.5	195.5	High	High	High	High	High	High	High	High	High	High	High	High	High	High	High	High	High	High	High
AT1G59700.1	glutathione S-transferase TAU 16	0	18.47	22	5	23	5	234	26.5	5.58	60.02	5	1.409	1.551	1.929	0.120837	0.118329	0.0158162	0.726598	0.768002	0.285905	22.98	11.45	10.44	83.7	115.2	104.1	101.1	172.7	192.6	High	High	High	High	High	High	High	High	High	High	High	High	High	High	High	High	High	High	High
AT1G23190.1	Phosphoglucomutase/phosphomannomutase family protein	0	265.268	67	31	451	20	583	63.1	6.3	1372.88	31	1.42	1.791	1.919	0.0993812	0.0563868	0.0166976	0.663881	0.584	0.296798	4.06	2.64	2.46	107.4	98.6	102.7	150.6	179.2	195.3	High	High	High	High	High	High	High	High	High	High	High	High	High	High	High	High	High	High	High
AT1G35720.1	annexin 1	0	174.033	73	24	460	24	317	36.2	5.38	1395.57	24	1.784	1.737	1.918	0.00742563	0.0704935	0.0167536	0.165635	0.639936	0.296798	3.31	0.46	3.4	104.7	104.6	109.3	175.8	194.7	218	High	High	High	High	High	High	High	High	High	High	High	High	High	High	High	High	High	High	High
AT5G20280.1	sucrose phosphate synthase 1F	0	145.131	28	28	201	23	1043	117.2	6.43	543.9	28	1.24	1.667	1.918	0.314229	0.0982968	0.0167784	0.931449	0.716961	0.296798	12.33	21.41	15.75	112.1	94.9	106.7	135.3	161.7	215.6	High	High	High	High	High	High	High	High	High	High	High	High	High	High	High	High	High	High	High
AT4G22240.1	Plastid-lipid associated protein PAP / fibrillin family protein	0	115.794	54	12	194	11	310	33.6	5.83	684.92	12	2.488	1.793	1.913	2.63603e-05	0.0558829	0.0172171	0.00273388	0.580629	0.302438	0.61	12.47	29.89	69.3	124.5	138.7	181.3	219.6	262.7	High	High	High	High	High	High	High	High	High	High	High	High	High	High	High	High	High	High	High
AT5G46180.1	ornithine-delta-aminotransferase	0	25.185	19	7	42	7	475	52.1	7.44	124.15	7	1.764	1.551	1.911	0.00920807	0.11424	0.0133323	0.193651	0.756112	0.259959	7.93	0.66	1.24	94.1	108.3	110.9	161	187.6	194.3	High	High	High	High	High	High	High	High	High	High	High	High	High	High	High	High	High	High	High
AT1G55670.1	photosystem I subunit G	0	16.69	22	5	70	5	160	17.1	9.57	180.84	5	1.422	1.921	1.904	0.100441	0.0327612	0.0180334	0.666872	0.46711	0.305814	6.54	32.63	15.05	88.1	130.6	138	97.1	255.5	274.2	High	High	High	High	High	High	High	High	High	High	High	High	High	High	High	High	High	High	High
AT3G44310.3	nitrilase 1	0	128.517	42	14	257	9	346	38.1	6.28	841.32	14	1.891	1.267	1.894	0.00327774	0.430118	0.0189965	0.0988675	0.992895	0.315401	35.56	5.64	3.26	96.9	100	90.3	183.7	134.7	171.4	High	High	High	High	High	High	High	High	High	High	High	High	High	High	High	High	High	High	High
AT4G15940.1	Fumarylacetoacetate (FAA) hydrolase family	0	22.649	29	5	34	5	222	24.1	7.49	87.42	5	1.295	1.723	1.887	0.248214	0.0286117	0.0196926	0.894444	0.4298	0.324115	19.1	13.25	1.9	90.2	130.2	135.4	118.3	250	239.6	High	High	High	High	High	High	High	High	High	High	High	High	High	High	High	High	High	High	High
AT1G71950.1	Proteinase inhibitor, propeptide	0	29.196	41	5	46	5	136	14.8	6.15	138.65	5	1.801	1.606	1.876	0.00607836	0.121432	0.0209654	0.149413	0.778318	0.336878	86.42	13.83	26.46	96.6	140.5	137.4	162.4	226.6	234.6	High	High	High	High	High	High	High	High	High	High	High	High	High	High	High	High	High	High	High
AT3G06860.1	multifunctional protein 2	0	94.031	34	20	166	20	725	78.8	9.17	456.93	20	1.317	1.713	1.871	0.190995	0.0777814	0.0214224	0.826173	0.657014	0.33956	8.85	1.97	3.98	111.5	99.2	108.9	137.6	170	201.5	High	High	High	High	High	High	High	High	High	High	High	High	High	High	High	High	High	High	High
AT5G23140.1	nuclear-encoded CLP protease P7	0	30.665	25	4	29	4	241	26.3	7.24	81.7	4	0.992	2.357	1.865	0.927637	0.000966893	0.0171818	0.998516	0.058098	0.302438	25.17	8.26	25.46	103.7	125.2	147.7	96	252.9	256.9	High	High	High	High	High	High	High	High	High	High	High	High	High	High	High	High	High	High	High
AT3G48140.1	B12D protein	0	8.732	33	3	33	3	88	10	9.45	78.28	3	0.693	2.144	1.864	0.12326	0.00598159	0.0222517	0.728495	0.176901	0.344543	17.42	19.37	42.82	101.3	134.3	136.4	73.5	273.8	244.5	High	High	High	High	High	High	High	High	High	High	High	High	High	High	High	High	High	High	High
AT1G06570.1	phytoene desaturation 1	0	21.606	13	6	23	6	473	51.9	6.06	54.3	6	1.4	1.585	1.857	0.211347	0.135063	0.0126281	0.858064	0.803933	0.253601	19.38	18.23	22.96	92.1	109.3	92.1	129	173.3	171.1	High	High	High	High	High	High	High	High	High	High	High	High	High	High	High	High	High	High	High
AT5G58090.1	O-Glycosyl hydrolases family 17 protein	0	7.177	5	3	16	3	477	52.2	5.92	40.73	3	1.048	1.362	1.847	0.872164	0.310449	0.0127545	0.996289	0.96398	0.254787	12.09	16.58	12.94	101	111.9	103.4	100.8	169.5	182.2	High	High	High	High	High	High	High	High	High	High	High	High	High	High	High	High	High	High	High
AT1G20630.1	catalase 1	0	97.678	36	15	194	5	492	56.7	7.42	547.01	15	1.231	1.511	1.841	0.348857	0.140327	0.0231139	0.936735	0.808645	0.350012	2.72	2.81	1	116.5	103.1	108.4	144.8	156.4	197.6	High	High	High	High	High	High	High	High	High	High	High	High	High	High	High	High	High	High	High
AT4G05020.2	NAD(P)H dehydrogenase B2	0	59.387	27	13	65	12	619	69.2	8.48	202.17	13	1.517	1.91	1.838	0.052181	0.0157479	0.0240326	0.498505	0.315954	0.355372	12.49	3.95	2.28	108.3	114.6	138.5	170.3	212.5	222.5	High	High	High	High	High	High	High	High	High	High	High	High	High	High	High	High	High	High	High
AT5G36160.1	Tyrosine transaminase family protein	0	25.475	17	4	23	4	420	46.4	5.02	87.24	4	1.722	1.271	1.836	0.0294036	0.431706	0.0139657	0.372265	0.992895	0.265664	1.02	4.5	22.34	83.2	94.5	59.5	143.4	113.3	147.7	High	High	High	High	High	High	High	High	High	High	High	High	High	High	High	High	High	High	High
AT4G01610.1	Cysteine proteinases superfamily protein	0	57.848	28	8	48	8	359	39.4	6.18	176.44	8	1.467	1.103	1.831	0.098045	0.768029	0.0264448	0.663359	0.998349	0.370081	2.84	20.02	19.75	109	119	88.8	152.1	137.3	153.8	High	High	High	High	High	High	High	High	High	High	High	High	High	High	High	High	High	High	High
AT2G40765.1	unknown protein; FUNCTIONS IN: molecular_function unknown; INVOLVED IN: biological_process unknown; LOCATED IN: mitochondrion, mitochondrial respiratory chain complex III; EXPRESSED IN: 24 plant structures; EXPRESSED DURING: 15 growth stages; Has 32 Blast hits to 32 proteins in 11 species: Archae - 0; Bacteria - 0; Metazoa - 0; Fungi - 0; Plants - 32; Viruses - 0; Other Eukaryotes - 0 (source: NC…	0	14.913	44	2	17	2	57	6	8.62	49.17	2	0.88	1.74	1.828	0.496291	0.0442071	0.0215741	0.990595	0.534548	0.340996	35.76	8.49	23.8	97.6	121.3	136.3	85.9	250.4	209.1	High	High	High	High	High	High	High	High	High	High	High	High	High	High	High	High	High	High	High
AT5G52240.1	membrane steroid binding protein 1	0	25.23	28	4	39	4	220	24.4	4.74	118.21	4	0.834	1.681	1.822	0.338161	0.0442691	0.0262096	0.936735	0.534548	0.368151	39.65	1.01	10.02	115.1	129.1	147.9	118.5	234.9	231.1	High	High	High	High	High	High	High	High	High	High	High	High	High	High	High	High	High	High	High
AT5G48540.1	receptor-like protein kinase-related family protein	0	13.053	19	4	17	4	263	29	8.57	36.88	4	1.588	1.981	1.821	0.0277383	0.00909416	0.0183073	0.3596	0.234989	0.309182	14.58	6.32	6.14	72.2	116.1	123.4	131.9	233.4	196.7	High	High	High	High	High	High	High	High	High	High	High	High	High	High	High	High	High	High	High
AT5G19550.1	aspartate aminotransferase 2	0	153.652	63	21	257	15	405	44.2	7.28	763.06	21	1.225	1.272	1.809	0.35684	0.433114	0.0296506	0.942885	0.992895	0.39873	16.87	13.37	4.42	97	110.2	93.6	117.5	152.1	166.9	High	High	High	High	High	High	High	High	High	High	High	High	High	High	High	High	High	High	High
AT4G12290.1	Copper amine oxidase family protein	0	41.087	14	11	64	11	741	83.2	6.23	157.09	11	2.119	1.161	1.806	0.00123627	0.691861	0.0301095	0.0490044	0.998349	0.403467	40.5	0.93	15.33	79.4	141.8	119.4	166.2	165.6	202.4	High	High	High	High	High	High	High	High	High	High	High	High	High	High	High	High	High	High	High
AT1G23130.1	Polyketide cyclase/dehydrase and lipid transport superfamily protein	0	28.417	38	5	51	5	160	17.8	6.21	152.08	5	1.465	1.098	1.801	0.0973908	0.736439	0.0307911	0.660765	0.998349	0.408266	29.76	0.13	30.73	81.8	120.4	98.8	117.5	137	187.5	High	High	High	High	High	High	High	High	High	High	High	High	High	High	High	High	High	High	High
AT5G38530.1	tryptophan synthase beta type 2	0	28.226	19	6	26	6	506	55.7	7.24	66.62	6	1.364	1.513	1.8	0.205398	0.162767	0.0227281	0.848025	0.8486	0.349035	3.34	20.63	6.98	92.9	92	99.7	122.2	142.2	170	High	High	High	High	High	High	High	High	High	High	High	High	High	High	High	High	High	High	High
AT1G76180.1	Dehydrin family protein	0	84.301	79	17	219	16	185	20.8	5.48	610.64	17	1.11	2.741	1.796	0.58941	0.00101309	0.0316887	0.99628	0.0599227	0.416519	16.46	5.29	3.3	128.4	123.5	158.8	129.4	333.4	291.2	High	High	High	High	High	High	High	High	High	High	High	High	High	High	High	High	High	High	High
AT1G44575.1	Chlorophyll A-B binding family protein	0	83.664	40	9	193	9	265	28	9.26	555.46	9	1.046	2.072	1.792	0.787765	0.0173003	0.0323001	0.99628	0.334989	0.420902	57.8	12.3	4.37	85.4	115.7	147.9	84.4	242.5	270.8	High	High	High	High	High	High	High	High	High	High	High	High	High	High	High	High	High	High	High
AT5G19440.1	NAD(P)-binding Rossmann-fold superfamily protein	0	75.23	55	14	111	13	326	35.6	7.12	360.25	14	1.195	1.361	1.79	0.398082	0.323302	0.0326181	0.958931	0.965437	0.424316	5.05	8.18	6.15	104.2	112.2	110.2	118.8	171.4	201.5	High	High	High	High	High	High	High	High	High	High	High	High	High	High	High	High	High	High	High
AT3G12500.1	basic chitinase	0	24.877	22	4	28	4	335	36.2	7.61	91.93	4	2.101	2.012	1.789	0.0038081	0.0057369	0.0193848	0.111749	0.171762	0.320442	28.53	10.99	38.41	77.6	94.9	93	163	190.9	166.3	High	High	High	High	High	High	High	High	High	High	High	High	High	High	High	High	High	High	High
AT2G45820.1	Remorin family protein	0	70.343	58	14	127	13	190	21	8.54	334	14	1.041	1.641	1.786	0.804436	0.104204	0.0333535	0.99628	0.740309	0.430763	41.92	2.34	2.46	145.4	130	144	137.8	199	243	High	High	High	High	High	High	High	High	High	High	High	High	High	High	High	High	High	High	High
AT2G38740.1	Haloacid dehalogenase-like hydrolase (HAD) superfamily protein	0	23.686	19	6	34	6	244	26.7	4.94	71.89	6	1.806	1.696	1.784	0.00570497	0.0571115	0.0320159	0.143974	0.585875	0.418269	32.22	2.24	2.78	75	116.3	122.3	128.4	196.6	222	High	High	High	High	High	High	High	High	High	High	High	High	High	High	High	High	High	High	High
AT5G65750.1	2-oxoglutarate dehydrogenase, E1 component	0	129.069	33	25	137	13	1025	116.3	7.3	409.07	25	0.886	1.802	1.78	0.499401	0.0253359	0.0276098	0.990595	0.403469	0.383548	0.72	2.22	0.42	122.8	98.1	110.1	112.3	166.3	193.8	High	High	High	High	High	High	High	High	High	High	High	High	High	High	High	High	High	High	High
AT4G37980.1	elicitor-activated gene 3-1	0	136.144	66	15	181	15	357	38.2	7.2	486.63	15	1.484	1.407	1.778	0.0673487	0.27238	0.034748	0.561561	0.936504	0.439929	15.03	8.95	2.39	87.1	87.6	79.9	137.7	118.7	126.6	High	High	High	High	High	High	High	High	High	High	High	High	High	High	High	High	High	High	High
AT1G54010.1	GDSL-like Lipase/Acylhydrolase superfamily protein	0	51.967	26	6	40	5	386	43.1	8.07	126.23	6	1.142	1.139	1.777	0.616832	0.758406	0.0292429	0.99628	0.998349	0.397931	38.68	0.12	4.71	72	97.3	84.9	80.3	112.4	144.4	High	High	High	High	High	High	High	High	High	High	High	High	High	High	High	High	High	High	High
AT1G78040.2	Pollen Ole e 1 allergen and extensin family protein	0	21.903	36	5	24	5	171	19.3	7.33	63.05	5	2.558	1.392	1.775	1.03528e-05	0.276583	0.0239275	0.00126247	0.936504	0.355372	5.51	1.03	9.99	98.3	113.9	99.2	251.6	158.5	185.5	High	High	High	High	High	High	High	High	High	High	High	High	High	High	High	High	High	High	High
AT4G17830.2	Peptidase M20/M25/M40 family protein	0	38.849	24	8	84	8	445	48.7	5.35	219.78	8	1.304	1.486	1.773	0.233453	0.206202	0.0356232	0.882127	0.890103	0.44579	4.32	2.19	0.44	88.6	111.5	106.7	112.2	164.7	182.1	High	High	High	High	High	High	High	High	High	High	High	High	High	High	High	High	High	High	High
AT5G17000.1	Zinc-binding dehydrogenase family protein	0	61.745	42	12	98	8	345	38.1	6.93	287.32	12	1.658	1.561	1.773	0.0431978	0.124366	0.0259039	0.465244	0.782041	0.365464	24.75	7.68	9.41	99.4	84.5	85.3	165.3	142	157.4	High	High	High	High	High	High	High	High	High	High	High	High	High	High	High	High	High	High	High
AT4G34480.1	O-Glycosyl hydrolases family 17 protein	0	23.109	13	6	26	6	504	53.1	6.44	70.58	6	1.194	1.454	1.773	0.396987	0.188895	0.0329108	0.957193	0.872506	0.426657	5.07	2.58	8.36	113.9	128.7	120.8	137.6	166.9	191	High	High	High	High	High	High	High	High	High	High	High	High	High	High	High	High	High	High	High
AT1G01800.1	NAD(P)-binding Rossmann-fold superfamily protein	0	85.025	52	13	124	13	295	31.6	5.39	358.75	13	1.015	1.574	1.769	0.91718	0.107875	0.0363237	0.996289	0.745863	0.451571	0.99	4.4	0.51	104.6	119.5	115.9	106.5	172.8	187.6	High	High	High	High	High	High	High	High	High	High	High	High	High	High	High	High	High	High	High
AT2G33255.1	Haloacid dehalogenase-like hydrolase (HAD) superfamily protein	0	15.876	18	4	25	4	245	27.5	6.24	55.83	4	0.752	2.002	1.761	0.313864	0.00509951	0.0234057	0.931449	0.160201	0.352353	2.12	2.58	7.17	118.7	105.3	117.9	91.3	211	213.4	High	High	High	High	High	High	High	High	High	High	High	High	High	High	High	High	High	High	High
AT3G23810.1	S-adenosyl-l-homocysteine (SAH) hydrolase 2	0	230.473	69	25	587	6	485	53.1	5.74	1782.68	25	1.191	1.694	1.757	0.391926	0.0840274	0.0387686	0.953057	0.666148	0.462232	8.08	13.3	17.2	123	94.7	109.5	145.5	158.9	202.4	High	High	High	High	High	High	High	High	High	High	High	High	High	High	High	High	High	High	High
AT5G17050.1	UDP-glucosyl transferase 78D2	0	39.906	20	8	61	6	460	50.5	5.94	194.03	8	1.151	1.236	1.757	0.549188	0.535624	0.0316322	0.99628	0.995765	0.4165	4.86	30.2	8.24	117.5	98.8	112.7	116.9	119.6	175.4	High	High	High	High	High	High	High	High	High	High	High	High	High	High	High	High	High	High	High
AT1G78830.1	Curculin-like (mannose-binding) lectin family protein	0	112.642	51	19	191	12	455	50.3	8.47	557.07	19	1.911	1.299	1.753	0.00414427	0.373088	0.039529	0.118822	0.987785	0.465048	7.43	14.4	21.66	68.5	125.1	94.1	134	160.9	161.3	High	High	High	High	High	High	High	High	High	High	High	High	High	High	High	High	High	High	High
AT2G40840.1	disproportionating enzyme 2	0	149.189	34	30	214	30	955	109.7	5.82	587.94	30	0.935	1.742	1.746	0.757398	0.0738694	0.0408277	0.99628	0.647298	0.471199	3.06	6.72	5.33	120.2	86.7	107.7	113.4	138.8	177.9	High	High	High	High	High	High	High	High	High	High	High	High	High	High	High	High	High	High	High
AT1G53580.1	glyoxalase II 3	0	86.226	46	9	137	9	294	32.3	7.01	437.23	9	2.35	1.25	1.74	8.94011e-05	0.45704	0.0421961	0.00735713	0.995335	0.481124	7.9	1.53	34.55	89.8	134.1	105.5	225.3	173.8	193.8	High	High	High	High	High	High	High	High	High	High	High	High	High	High	High	High	High	High	High
AT3G45140.1	lipoxygenase 2	0	377.417	67	51	875	51	896	102	5.62	2684.9	51	0.936	1.143	1.726	0.81795	0.649314	0.0452645	0.996289	0.998349	0.500288	24.3	18.38	53.52	136.4	85	102	122.8	98.4	176.6	High	High	High	High	High	High	High	High	High	High	High	High	High	High	High	High	High	High	High
AT5G66760.1	succinate dehydrogenase 1-1	0	115.452	33	17	165	17	634	69.6	6.29	519.4	17	1.312	1.576	1.722	0.205781	0.139161	0.0461607	0.848292	0.807298	0.507232	1.05	1.25	6.77	117	108.6	120.5	145.7	169	194.1	High	High	High	High	High	High	High	High	High	High	High	High	High	High	High	High	High	High	High
AT2G27030.3	calmodulin 5	0	68.431	65	12	208	12	181	20.6	4.82	642.97	12	0.972	2.962	1.72	0.907461	0.000403175	0.0468196	0.996289	0.0317962	0.508567	40.43	1.26	2.13	110.1	118	179.8	103.7	361	303	High	High	High	High	High	High	High	High	High	High	High	High	High	High	High	High	High	High	High
AT1G27770.1	autoinhibited Ca2+-ATPase 1	0	36.133	7	6	42	5	1020	111.2	5.68	125.76	6	1.299	1.592	1.718	0.233337	0.0943772	0.0386132	0.882127	0.704665	0.461722	3.26	43.79	8.31	112.5	108	108.7	140.8	142.1	181	High	High	High	High	High	High	High	High	High	High	High	High	High	High	High	High	High	High	High
AT3G21360.1	2-oxoglutarate (2OG) and Fe(II)-dependent oxygenase superfamily protein	0	4.499	4	1	9	1	330	37.2	6.06	25.1	1	1.15	1.131	1.716	0.596734	0.842221	0.0379938	0.99628	0.998349	0.459148	5.06	1.59	19.04	123.9	114.5	105.2	142.5	129.5	177.6	High	High	High	High	High	High	High	High	High	High	High	High	High	High	High	High	High	High	High
AT4G21580.1	oxidoreductase, zinc-binding dehydrogenase family protein	0	72.711	50	15	119	15	325	34.4	6.89	320.6	15	1.672	1.23	1.707	0.0189477	0.518061	0.0498359	0.288638	0.995765	0.527703	13.13	3.36	2.37	82.9	105.8	91.9	143	126.2	160.6	High	High	High	High	High	High	High	High	High	High	High	High	High	High	High	High	High	High	High
AT3G23490.1	cyanase	0	49.952	73	9	58	9	168	18.6	5.63	186.04	9	1.926	1.456	1.707	0.00548564	0.133243	0.0499442	0.140489	0.80085	0.527922	22.3	10.48	2.94	78.2	105.8	113.3	115.1	174.8	186.3	High	High	High	High	High	High	High	High	High	High	High	High	High	High	High	High	High	High	High
AT2G35860.1	FASCICLIN-like arabinogalactan protein 16 precursor	0	16.159	10	3	13	3	445	49.1	6.84	34.08	3	2.181	1.884	1.706	0.000525116	0.016321	0.0447955	0.0276087	0.323917	0.49905	84.2	2.19	30.05	91.1	131	164.1	208	244.7	280	High	High	High	High	High	High	High	High	High	High	High	High	High	High	High	High	High	High	High
AT4G32285.2	ENTH/ANTH/VHS superfamily protein	0	57.606	28	14	85	8	635	70.5	6.11	226.86	14	0.908	1.361	1.705	0.633574	0.317141	0.0388451	0.99628	0.96398	0.462393	8.97	2.62	15.81	129.1	97	116.4	118	176.2	198.5	High	High	High	High	High	High	High	High	High	High	High	High	High	High	High	High	High	High	High
AT1G10760.1	Pyruvate phosphate dikinase, PEP/pyruvate binding domain	0	279.857	38	46	390	46	1399	156.5	5.92	1165.15	46	1.237	1.404	1.703	0.304613	0.262789	0.0509551	0.925452	0.926247	0.533553	15.38	10.73	17.82	111.1	88.2	98.8	132.6	122.3	169.3	High	High	High	High	High	High	High	High	High	High	High	High	High	High	High	High	High	High	High
AT1G75270.1	dehydroascorbate reductase 2	0	56.82	64	12	67	12	213	23.4	6.14	167.64	12	1.209	1.862	1.701	0.371883	0.0201638	0.0484055	0.9458	0.366972	0.51971	11.56	6.27	1.05	93.5	107.9	110.9	109.5	196.2	217.1	High	High	High	High	High	High	High	High	High	High	High	High	High	High	High	High	High	High	High
AT4G01870.1	tolB protein-related	0	24.219	15	6	26	6	652	72.8	5.99	87.38	6	1.722	1.3	1.701	0.0244996	0.418664	0.0330102	0.333609	0.991571	0.427214	28.64	8.14	19.82	87.5	106.6	81.6	150.7	138.5	138.7	High	High	High	High	High	High	High	High	High	High	High	High	High	High	High	High	High	High	High
AT5G14780.1	formate dehydrogenase	0	140.157	63	23	342	23	384	42.4	7.5	965.67	23	1.648	1.478	1.694	0.0204188	0.198247	0.0534013	0.297665	0.87972	0.54051	0.95	6.79	16.2	85	121.9	107.8	144.7	178.9	189.1	High	High	High	High	High	High	High	High	High	High	High	High	High	High	High	High	High	High	High
AT1G30380.1	photosystem I subunit K	0	10.307	35	2	20	2	130	13.2	10.51	55.62	2	1.06	1.546	1.693	0.755914	0.0979741	0.0535702	0.99628	0.71609	0.541495	37.37	15.76	31.38	100.4	119.4	131.8	95.6	178.4	218.2	High	High	High	High	High	High	High	High	High	High	High	High	High	High	High	High	High	High	High
AT2G46650.1	cytochrome B5 isoform C	0	17.567	33	4	20	4	132	14.9	6.07	49.92	4	1.216	1.802	1.691	0.38181	0.0344165	0.0407825	0.950695	0.478984	0.471199	0	0	0	105.3	120.6	104.3	124	213.4	186.9	High	High	High	High	High	High	High	High	High	High	High	High	High	High	High	High	High	High	High
AT2G26340.2	unknown protein.	0	16.86	14	3	21	3	264	29.1	7.75	70.22	3	0.703	2.439	1.691	0.122657	0.000502257	0.0459361	0.727999	0.034569	0.505497	43	6.86	17.08	125	107.3	147.6	88	268.8	246.7	High	High	High	High	High	High	High	High	High	High	High	High	High	High	High	High	High	High	High
AT3G14350.1	STRUBBELIG-receptor family 7	0	42.347	11	7	36	7	717	77.6	6.7	114.72	7	1.24	0.911	1.687	0.349451	0.525117	0.0381195	0.936735	0.995765	0.459148	23.64	0.06	51.45	101.9	103.6	84.1	126.3	124.4	140.9	High	High	High	High	High	High	High	High	High	High	High	High	High	High	High	High	High	High	High
AT4G15530.6	pyruvate orthophosphate dikinase	0	89.456	26	21	122	21	963	105.1	6.38	315.49	21	1.442	1.769	1.687	0.101829	0.0625404	0.055331	0.668797	0.606578	0.551199	10.29	13.43	7.93	96.6	107.3	121.8	156.8	181.8	208.3	High	High	High	High	High	High	High	High	High	High	High	High	High	High	High	High	High	High	High
AT5G42570.1	B-cell receptor-associated 31-like	0	24.199	34	7	45	7	218	24.5	9.32	116.1	7	0.869	2.008	1.685	0.584935	0.00610749	0.0556927	0.99628	0.177215	0.553346	7.55	18.88	3.44	115.9	90.1	140.1	96.6	205.7	206.3	High	High	High	High	High	High	High	High	High	High	High	High	High	High	High	High	High	High	High
AT5G16970.1	alkenal reductase	0	96.25	58	16	144	10	345	38.1	6.18	482.51	16	1.776	1.265	1.683	0.0115462	0.464269	0.0528256	0.222433	0.995335	0.539734	14.04	6.49	27.18	83.5	106.2	88.9	145.9	135.8	142.3	High	High	High	High	High	High	High	High	High	High	High	High	High	High	High	High	High	High	High
AT3G06810.1	acyl-CoA dehydrogenase-related	0	40.581	16	11	38	11	824	91.7	8.32	108.94	11	1.527	1.504	1.682	0.135444	0.137566	0.0397279	0.751474	0.805999	0.465048	29.77	14.17	0.14	87.2	95.9	89.9	133.2	144.3	151.2	High	High	High	High	High	High	High	High	High	High	High	High	High	High	High	High	High	High	High
AT3G07720.1	Galactose oxidase/kelch repeat superfamily protein	0	60.236	36	8	70	8	329	35.7	5.22	209.19	8	1.477	1.219	1.682	0.0501985	0.443761	0.0566071	0.496801	0.995335	0.555211	8.07	23.59	7.85	96.8	94.3	92.6	148.2	114.9	156.6	High	High	High	High	High	High	High	High	High	High	High	High	High	High	High	High	High	High	High
AT2G17280.2	Phosphoglycerate mutase family protein	0	13.772	21	4	24	4	271	29.9	5.6	67.14	4	1.283	1.352	1.68	0.229506	0.311913	0.0540664	0.875359	0.96398	0.543608	8.46	8.1	1.46	91	113.9	113.4	102.1	170.4	186.1	High	High	High	High	High	High	High	High	High	High	High	High	High	High	High	High	High	High	High
AT5G54500.1	flavodoxin-like quinone reductase 1	0	61.953	53	8	84	5	204	21.8	6.38	326.65	8	1.169	1.589	1.678	0.491091	0.0802641	0.0577346	0.990595	0.657014	0.558962	10.81	7.55	8.45	81.1	108.2	108.5	99.7	180.7	172.9	High	High	High	High	High	High	High	High	High	High	High	High	High	High	High	High	High	High	High
AT1G12310.1	Calcium-binding EF-hand family protein	0	128.156	84	13	214	5	148	16.5	4.94	621.46	13	1.462	1.976	1.676	0.121092	0.00894503	0.0583995	0.726598	0.231927	0.559932	87.66	20.63	8.39	78.4	125.3	137.3	117	239.8	217.1	High	High	High	High	High	High	High	High	High	High	High	High	High	High	High	High	High	High	High
AT1G49750.1	Leucine-rich repeat (LRR) family protein	0	43.547	18	10	81	10	494	54.4	8.1	226.86	10	1.006	1.724	1.672	0.970873	0.0746954	0.0594705	0.999598	0.64952	0.562383	17.08	17.29	0.12	110.9	118	127.8	105.3	207.3	214.2	High	High	High	High	High	High	High	High	High	High	High	High	High	High	High	High	High	High	High
AT3G22200.2	Pyridoxal phosphate (PLP)-dependent transferases superfamily protein	0	169.089	51	19	231	19	513	56.3	8.25	759.65	19	1.41	1.602	1.669	0.10563	0.121949	0.0604023	0.685143	0.77848	0.562383	10.93	2.36	7.41	97.1	105.4	105.2	139.5	161.9	183.8	High	High	High	High	High	High	High	High	High	High	High	High	High	High	High	High	High	High	High
AT1G22840.1	CYTOCHROME C-1	0	24.674	36	4	34	4	114	12.4	9.31	96.09	4	1.788	1.409	1.669	0.0111084	0.194211	0.0604059	0.217317	0.873608	0.562383	8.89	8.48	7.34	73.1	114.6	122.4	112.9	163.2	218	High	High	High	High	High	High	High	High	High	High	High	High	High	High	High	High	High	High	High
AT1G03600.1	photosystem II family protein	0	28.479	27	5	62	5	174	18.8	9.88	169.13	5	0.733	2.318	1.665	0.187791	0.00143318	0.0615744	0.82278	0.0758786	0.57084	12.71	32.37	9.76	135.8	115.6	150.6	81.6	249.4	231.1	High	High	High	High	High	High	High	High	High	High	High	High	High	High	High	High	High	High	High
AT5G54160.1	O-methyltransferase 1	0	130.882	50	15	193	15	363	39.6	5.95	554.36	15	1.096	2.097	1.664	0.678749	0.0155382	0.062105	0.99628	0.313705	0.573411	22.05	2.94	2.23	85.2	105.5	128.1	90.8	240.8	219.6	High	High	High	High	High	High	High	High	High	High	High	High	High	High	High	High	High	High	High
AT3G48990.1	AMP-dependent synthetase and ligase family protein	0	117.174	39	16	195	16	514	55.5	6.54	537.15	16	1.515	1.227	1.66	0.0522801	0.494617	0.0630531	0.498505	0.995335	0.575952	16.99	10.05	14.11	95.4	117.2	92.8	150.3	139.5	152.1	High	High	High	High	High	High	High	High	High	High	High	High	High	High	High	High	High	High	High
AT3G15020.1	Lactate/malate dehydrogenase family protein	0	156.727	60	15	245	6	341	35.9	8.19	884.7	15	1.735	1.42	1.657	0.0176507	0.191372	0.0640564	0.277824	0.873608	0.575952	5.18	12.1	2.8	88.3	111.8	101.6	117.6	137.1	159.9	High	High	High	High	High	High	High	High	High	High	High	High	High	High	High	High	High	High	High
AT4G32250.1	Protein kinase superfamily protein	0	20.223	12	6	24	6	611	68.1	7.85	64.06	6	1.785	1.65	1.657	0.0680047	0.09146	0.043716	0.565784	0.69284	0.491059	0	0	0	67.7	121.1	129.5	120.9	199.7	214.5	High	High	High	High	High	High	High	High	High	High	High	High	High	High	High	High	High	High	High
AT5G56600.1	profilin 3	0	17.244	36	4	33	4	168	18.3	8.73	72.85	4	1.388	1.368	1.653	0.2072	0.297944	0.057354	0.851636	0.960516	0.558132	0.83	9.41	1.19	93.6	134.2	125	124.4	185.9	198	High	High	High	High	High	High	High	High	High	High	High	High	High	High	High	High	High	High	High
AT3G24170.3	glutathione-disulfide reductase	0	99.456	35	11	152	11	499	53.8	6.8	482.01	11	1.436	1.44	1.652	0.0948518	0.24432	0.0658084	0.655222	0.911483	0.584098	34.79	1.98	4.51	104.3	96.9	103.3	149	138.1	163.3	High	High	High	High	High	High	High	High	High	High	High	High	High	High	High	High	High	High	High
AT1G26550.1	FKBP-like peptidyl-prolyl cis-trans isomerase family protein	0	25.661	44	5	28	5	142	14.8	9.52	89.27	5	1.417	1.292	1.651	0.135417	0.481224	0.0513342	0.751474	0.995335	0.533553	13.55	20.02	1.35	96	131.1	107.4	130.7	158.4	155.1	High	High	High	High	High	High	High	High	High	High	High	High	High	High	High	High	High	High	High
AT5G65760.1	Serine carboxypeptidase S28 family protein	0	23.052	13	5	25	5	515	58.5	5.45	79.92	5	1.414	1.497	1.65	0.1354	0.161143	0.0568081	0.751474	0.847177	0.555211	3.2	3.51	0.57	87.9	121.9	107.2	102.7	189.8	171.4	High	High	High	High	High	High	High	High	High	High	High	High	High	High	High	High	High	High	High
AT1G34000.1	one-helix protein 2	0	27.12	26	5	42	5	172	18.7	9.35	107.45	5	0.948	2.071	1.646	0.826298	0.00332274	0.0678022	0.996289	0.118105	0.595511	11.98	0.24	5.38	112	117.4	130.6	101.2	224.5	210.7	High	High	High	High	High	High	High	High	High	High	High	High	High	High	High	High	High	High	High
AT2G34810.1	FAD-binding Berberine family protein	0	19.939	15	7	30	7	540	61.3	9.61	71.94	7	1.423	1.765	1.646	0.149678	0.0477404	0.0562596	0.767057	0.553087	0.555211	54.03	28.53	6.5	127.1	133.6	151.2	166.4	242.5	244.8	High	High	High	High	High	High	High	High	High	High	High	High	High	High	High	High	High	High	High
AT3G62830.1	NAD(P)-binding Rossmann-fold superfamily protein	0	55.373	25	11	70	2	445	49.9	9.14	173.83	11	1.13	1.546	1.645	0.618539	0.0895686	0.0481894	0.99628	0.68636	0.518242	27.38	13.17	25.48	88.3	93.2	78.9	99.8	144	129.8	High	High	High	High	High	High	High	High	High	High	High	High	High	High	High	High	High	High	High
AT4G19120.1	S-adenosyl-L-methionine-dependent methyltransferases superfamily protein	0	46.249	19	10	52	6	600	68.3	7.49	153.3	10	1.042	1.59	1.645	0.908614	0.127237	0.0473666	0.996289	0.786091	0.512304	0.16	0.05	1.58	120.9	80	113.6	141.1	166.9	228.6	High	High	High	High	High	High	High	High	High	High	High	High	High	High	High	High	High	High	High
AT1G04270.1	cytosolic ribosomal protein S15	0	47.526	37	5	104	2	152	17.1	10.35	316.28	5	0.803	2.108	1.644	0.373314	0.00536679	0.0684557	0.946815	0.164502	0.596849	16.46	8.4	12.41	113.8	117	145	89.1	255.8	225.7	High	High	High	High	High	High	High	High	High	High	High	High	High	High	High	High	High	High	High
AT5G02790.1	Glutathione S-transferase family protein	0	68.562	64	12	110	12	235	27.1	5.2	276.91	12	0.772	2.68	1.636	0.250362	0.0011416	0.0713245	0.896476	0.0640228	0.605379	19.8	0.07	29.67	111.6	97.2	143.8	86.3	243.6	235.3	High	High	High	High	High	High	High	High	High	High	High	High	High	High	High	High	High	High	High
AT5G20060.3	alpha/beta-Hydrolases superfamily protein	0	13.528	15	4	38	4	252	26.7	6.62	93.02	4	0.789	1.709	1.635	0.321687	0.0291923	0.071714	0.935692	0.437654	0.607323	3.28	16.54	6.58	122.1	103.1	107.8	94.4	156.7	174.8	High	High	High	High	High	High	High	High	High	High	High	High	High	High	High	High	High	High	High
AT1G17745.2	D-3-phosphoglycerate dehydrogenase	0	117.178	35	18	195	16	651	69.7	6.35	632.62	18	1.416	1.506	1.632	0.103813	0.184036	0.0726902	0.678729	0.870708	0.610808	4.11	2.24	1.35	104.2	98.1	117.3	150	145.2	182.2	High	High	High	High	High	High	High	High	High	High	High	High	High	High	High	High	High	High	High
AT5G11900.1	Translation initiation factor SUI1 family protein	0	27.904	30	5	37	5	198	21.6	7.64	110.56	5	1.293	1.292	1.631	0.291102	0.413789	0.0638455	0.914756	0.98901	0.575952	46.22	0.59	7.53	92	135	125.5	121.3	181.5	203.5	High	High	High	High	High	High	High	High	High	High	High	High	High	High	High	High	High	High	High
AT4G18030.1	S-adenosyl-L-methionine-dependent methyltransferases superfamily protein	0	65.892	34	19	121	19	621	70.3	7.68	321.02	19	0.938	1.659	1.63	0.757532	0.0504468	0.0734828	0.99628	0.571756	0.612707	11.13	3.08	0.27	120	92.1	107.6	121.7	121.8	155.7	High	High	High	High	High	High	High	High	High	High	High	High	High	High	High	High	High	High	High
AT5G54960.1	pyruvate decarboxylase-2	0	46.637	21	9	54	9	607	65.8	5.96	157.89	9	1.396	1.574	1.628	0.117083	0.103123	0.0650079	0.716397	0.73934	0.580395	2.8	13.96	2.72	97.8	91	114.5	120	149.6	176.4	High	High	High	High	High	High	High	High	High	High	High	High	High	High	High	High	High	High	High
AT3G43540.1	Protein of unknown function (DUF1350)	0	31.771	24	6	39	6	373	41	6.92	124.73	6	0.708	2.228	1.622	0.0972141	0.00211572	0.0685852	0.660765	0.0896552	0.596849	0.3	1.9	6.32	110.9	79	115.9	75	197.4	167.8	High	High	High	High	High	High	High	High	High	High	High	High	High	High	High	High	High	High	High
AT5G12890.1	UDP-Glycosyltransferase superfamily protein	0	34.33	15	6	44	6	488	54.8	6.42	121.71	6	1.183	1.338	1.622	0.540505	0.356897	0.0624653	0.99628	0.98389	0.57546	37.82	14.91	12.75	105.1	100.3	107.5	122.3	143.8	179.7	High	High	High	High	High	High	High	High	High	High	High	High	High	High	High	High	High	High	High
AT5G03160.1	homolog of mamallian P58IPK	0	45.684	26	10	50	10	482	53.7	6.33	109.23	10	1.049	1.459	1.621	0.876011	0.21824	0.061758	0.996289	0.904067	0.570903	14.57	16.18	2.91	100.5	95.8	99	99	130.1	152.6	High	High	High	High	High	High	High	High	High	High	High	High	High	High	High	High	High	High	High
AT1G52400.1	beta glucosidase 18	0	179.463	61	22	303	18	528	60.4	7.21	938.54	22	1.305	0.976	1.62	0.204353	0.955657	0.0771383	0.845421	0.998349	0.629326	3.27	7.75	6.95	87.9	105.5	96	111.3	116.7	177.1	High	High	High	High	High	High	High	High	High	High	High	High	High	High	High	High	High	High	High
AT3G49720.1	unknown protein; FUNCTIONS IN: molecular_function unknown; INVOLVED IN: biological_process unknown; LOCATED IN: chloroplast thylakoid membrane, Golgi apparatus, plasma membrane, membrane; EXPRESSED IN: 25 plant structures; EXPRESSED DURING: 15 growth stages; BEST Arabidopsis thaliana protein match is: unknown protein (TAIR:AT5G65810.1); Has 64 Blast hits to 64 proteins in 11 species: Archae - 0; …	0	33.633	32	7	43	6	261	28.5	9.28	116.16	7	1.053	1.619	1.614	0.897095	0.0929969	0.0728675	0.996289	0.699881	0.610919	20.91	4.11	15.63	104	103.3	104.2	94.3	160.7	155	High	High	High	High	High	High	High	High	High	High	High	High	High	High	High	High	High	High	High
AT2G42220.1	Rhodanese/Cell cycle control phosphatase superfamily protein	0	46.271	47	8	73	8	234	25.5	8.66	220.56	8	0.967	1.505	1.612	0.934285	0.187091	0.0801353	0.998516	0.871159	0.639984	24.96	2.54	11.53	99.6	113.3	113	94.3	174.2	178	High	High	High	High	High	High	High	High	High	High	High	High	High	High	High	High	High	High	High
AT5G48810.1	cytochrome B5 isoform D	0	27.134	33	3	40	3	140	15.1	5.14	130.77	3	1.223	1.947	1.611	0.417767	0.0122293	0.0805709	0.969682	0.272317	0.642034	22.45	0.54	0.25	93.4	111.2	126.7	116.4	206.2	186.4	High	High	High	High	High	High	High	High	High	High	High	High	High	High	High	High	High	High	High
AT3G46970.1	alpha-glucan phosphorylase 2	0	314.984	61	39	457	38	841	95.1	6.11	1632.94	39	1.002	1.45	1.607	0.938956	0.220522	0.0822349	0.998516	0.904104	0.648542	20.08	9.09	6.08	112.8	89.1	104.2	116.5	127.6	165.7	High	High	High	High	High	High	High	High	High	High	High	High	High	High	High	High	High	High	High
AT5G01650.1	Tautomerase/MIF superfamily protein	0	30.34	60	5	35	5	115	12.1	6.62	93.05	5	0.772	1.53	1.6	0.301568	0.106921	0.0851289	0.920057	0.74471	0.656375	37.5	2.52	0.16	85.6	101.5	108.8	76.5	176.1	168.7	High	High	High	High	High	High	High	High	High	High	High	High	High	High	High	High	High	High	High
AT4G20830.1	FAD-binding Berberine family protein	0	90.699	34	21	127	21	570	63.5	9.58	332.77	21	1.806	1.243	1.6	0.00662171	0.494207	0.0852294	0.156178	0.995335	0.656375	39.8	7.4	2.18	92.3	110.8	92.2	166	142.6	150.6	High	High	High	High	High	High	High	High	High	High	High	High	High	High	High	High	High	High	High
AT3G03070.1	NADH-ubiquinone oxidoreductase-related	0.002	3.537	12	1	13	1	110	12.2	7.43	30.73	1	1.377	1.882	1.598	0.185358	0.0148033	0.0738867	0.817384	0.309567	0.614721	22.59	16.58	16.23	87.9	136.8	141.1	121	228.6	245.6	High	High	High	High	High	High	High	High	High	High	High	High	High	High	High	High	High	High	High
AT4G35360.1	Uncharacterised conserved protein (UCP030210)	0	39.726	25	8	51	6	367	41	4.92	135.72	8	0.992	1.451	1.595	0.947934	0.218015	0.0777959	0.998909	0.904067	0.631289	14.67	30.67	6.95	120.3	126.8	112.6	112.4	177.6	187.1	High	High	High	High	High	High	High	High	High	High	High	High	High	High	High	High	High	High	High
AT4G32770.1	tocopherol cyclase, chloroplast / vitamin E deficient 1 (VTE1) / sucrose export defective 1 (SXD1)	0	45.198	20	9	64	9	488	54.7	6.32	159.58	9	1.01	1.583	1.595	0.924351	0.0988619	0.0872233	0.998305	0.720388	0.661063	11.89	0.01	0.97	111.1	101.9	111	121.2	145.1	171.4	High	High	High	High	High	High	High	High	High	High	High	High	High	High	High	High	High	High	High
AT3G02080.1	Ribosomal protein S19e family protein	0	43.096	47	6	86	2	143	15.8	10.08	262.59	6	0.794	1.805	1.595	0.339095	0.0224408	0.0873426	0.936735	0.385973	0.661271	40.33	33.01	17.57	95.7	106.7	117.5	76	192.4	193.3	High	High	High	High	High	High	High	High	High	High	High	High	High	High	High	High	High	High	High
AT3G04520.1	threonine aldolase 2	0	55.588	38	9	51	9	355	38.2	6.47	157.91	9	1.151	1.233	1.586	0.567966	0.439727	0.091058	0.99628	0.992895	0.669621	8.38	11.11	8.73	99.9	103.4	92.2	121.2	132.9	142.6	High	High	High	High	High	High	High	High	High	High	High	High	High	High	High	High	High	High	High
AT5G62530.1	aldehyde dehydrogenase 12A1	0	97.814	37	14	124	14	556	61.7	6.73	365.52	14	1.243	1.354	1.583	0.318001	0.272413	0.09242	0.932089	0.936504	0.669621	21.17	5.31	9.96	101.8	103.2	102.8	131.3	140.2	167.4	High	High	High	High	High	High	High	High	High	High	High	High	High	High	High	High	High	High	High
AT3G61220.2	NAD(P)-binding Rossmann-fold superfamily protein	0	54.018	39	10	74	10	303	33.6	5.62	211.96	10	1.256	1.42	1.582	0.26987	0.214765	0.090237	0.906069	0.898412	0.669621	1.85	0.85	17.09	94.7	105.2	119.4	111.8	156.2	179.4	High	High	High	High	High	High	High	High	High	High	High	High	High	High	High	High	High	High	High
AT1G09560.1	germin-like protein 5	0	7.667	11	3	24	2	219	22.9	8.44	49.51	3	1.531	1.529	1.581	0.0627573	0.109536	0.0932612	0.548449	0.75103	0.672457	5.95	0.31	1.23	77.4	118.8	104.1	112.2	183.3	172.2	High	High	High	High	High	High	High	High	High	High	High	High	High	High	High	High	High	High	High
AT3G57280.1	Transmembrane proteins 14C	0	16.684	19	3	20	3	226	24.3	9.03	56.64	3	1.076	1.416	1.579	0.729008	0.239595	0.0860237	0.99628	0.906243	0.656375	32.47	15.56	25.31	84.1	110	116.3	86.7	154.9	194.9	High	High	High	High	High	High	High	High	High	High	High	High	High	High	High	High	High	High	High
AT4G20260.4	plasma-membrane associated cation-binding protein 1	0	129.002	77	22	299	22	226	24.7	4.96	936.96	22	1.071	1.563	1.577	0.704641	0.142479	0.0954523	0.99628	0.811893	0.67598	10.42	1	22.59	131.9	120.7	148.8	135.4	212.7	234.4	High	High	High	High	High	High	High	High	High	High	High	High	High	High	High	High	High	High	High
AT1G52040.1	myrosinase-binding protein 1	0	76.326	30	10	75	7	462	50.1	5.6	227.05	10	1.072	1.015	1.576	0.78347	0.995317	0.0955025	0.99628	0.99988	0.67598	6.73	1.37	13.85	104.9	91.1	123.9	104.9	107.6	151.9	High	High	High	High	High	High	High	High	High	High	High	High	High	High	High	High	High	High	High
AT4G09020.1	isoamylase 3	0	65.384	23	12	58	12	764	86.3	6.05	187.44	12	1.169	1.345	1.575	0.576746	0.411396	0.0852679	0.99628	0.987785	0.656375	0.2	11.77	19.68	116.7	95.3	115.9	120.3	136.6	139.6	High	High	High	High	High	High	High	High	High	High	High	High	High	High	High	High	High	High	High
AT3G28940.1	AIG2-like (avirulence induced gene) family protein	0	57.075	60	9	99	8	169	19.5	5.07	296.65	9	1.307	0.926	1.572	0.260631	0.736447	0.0976229	0.904701	0.998349	0.68056	3.14	4.5	68.61	77.5	99	97.2	94.4	86.4	182.9	High	High	High	High	High	High	High	High	High	High	High	High	High	High	High	High	High	High	High
AT1G17290.1	alanine aminotransferas	0	105.545	44	20	233	13	543	59.8	6.43	678.41	20	1.124	1.399	1.57	0.5504	0.267344	0.0983486	0.99628	0.93224	0.68056	13.31	6.95	3.7	107.1	101.8	100.5	126	139.1	156.7	High	High	High	High	High	High	High	High	High	High	High	High	High	High	High	High	High	High	High
AT5G03340.1	ATPase, AAA-type, CDC48 protein	0	321.987	57	38	546	2	810	89.9	5.2	1766.47	38	1.317	1.407	1.569	0.211314	0.248886	0.0911503	0.858064	0.914988	0.669621	20.51	6.27	25.03	82	80.8	75	99.6	114.3	116.6	High	High	High	High	High	High	High	High	High	High	High	High	High	High	High	High	High	High	High
AT3G51000.1	alpha/beta-Hydrolases superfamily protein	0	31.999	24	6	39	6	323	36.7	5.63	104.32	6	1.483	1.456	1.569	0.0915111	0.156844	0.0990404	0.64495	0.840359	0.68291	9.45	1.96	0.09	92.5	110	110.7	145.6	169	173.8	High	High	High	High	High	High	High	High	High	High	High	High	High	High	High	High	High	High	High
AT4G12650.1	Endomembrane protein 70 protein family	0	53.272	18	8	62	6	652	74.1	6.18	239.86	8	1.375	1.222	1.567	0.13106	0.516987	0.0878154	0.747297	0.995765	0.662862	13.46	3.03	18.52	112	97.6	107.8	136.3	133	181.5	High	High	High	High	High	High	High	High	High	High	High	High	High	High	High	High	High	High	High
AT1G02880.3	thiamin pyrophosphokinase1	0	37.3	31	6	32	6	267	29.9	5.6	80.78	6	1.41	1.085	1.566	0.143644	0.965147	0.0852032	0.758295	0.998349	0.656375	22.29	10.84	19.32	94.4	98.1	91.8	131.6	99.4	118.3	High	High	High	High	High	High	High	High	High	High	High	High	High	High	High	High	High	High	High
AT4G34260.1	1,2-alpha-L-fucosidases	0	45.584	12	9	56	9	843	93.7	7.24	124.39	9	1.129	1.472	1.566	0.555861	0.176089	0.0939086	0.99628	0.866529	0.675196	3.09	0.11	5.38	103.9	93.6	99.9	112.7	133	144.1	High	High	High	High	High	High	High	High	High	High	High	High	High	High	High	High	High	High	High
AT5G39510.1	Vesicle transport v-SNARE family protein	0	21.634	21	4	26	4	221	24.9	9.44	69.12	4	1.081	1.847	1.562	0.777996	0.0272219	0.0894701	0.99628	0.416357	0.668026	10.76	34.43	1.08	102.9	119.4	105.5	111.4	190.8	157.7	High	High	High	High	High	High	High	High	High	High	High	High	High	High	High	High	High	High	High
AT4G22310.1	Uncharacterised protein family (UPF0041)	0	23.525	66	5	19	5	108	12	9.35	45.9	5	0.865	1.395	1.562	0.578885	0.237184	0.0967698	0.99628	0.906243	0.679003	2.29	5.61	4.29	99.8	113.1	102.4	92.6	161.4	147.8	High	High	High	High	High	High	High	High	High	High	High	High	High	High	High	High	High	High	High
AT1G78680.1	gamma-glutamyl hydrolase 2	0	34.869	27	7	33	7	347	38.6	7.14	106.85	7	1.408	1.306	1.561	0.111897	0.408301	0.0924255	0.699565	0.987785	0.669621	2.06	10.21	12.17	93.5	95.5	101.9	136.1	120.7	156.1	High	High	High	High	High	High	High	High	High	High	High	High	High	High	High	High	High	High	High
AT4G39730.1	Lipase/lipooxygenase, PLAT/LH2 family protein	0	46.301	27	5	118	4	181	20.1	5.19	382.74	5	1.878	1.129	1.56	0.00363415	0.677566	0.103269	0.107899	0.998349	0.69746	0.87	1.98	19.01	85	122.3	111.6	173.2	130.8	177.9	High	High	High	High	High	High	High	High	High	High	High	High	High	High	High	High	High	High	High
AT1G11890.1	Synaptobrevin family protein	0	27.958	31	6	47	5	218	25.3	9	128.77	6	0.862	1.604	1.557	0.410656	0.0874211	0.0955353	0.967353	0.681317	0.67598	47.29	13.18	13.62	96.5	104.5	111	113.7	184.2	164.4	High	High	High	High	High	High	High	High	High	High	High	High	High	High	High	High	High	High	High
AT4G29010.1	Enoyl-CoA hydratase/isomerase family	0	112.784	33	18	180	18	721	77.8	9.32	500.61	18	1.252	1.388	1.556	0.30946	0.292604	0.105406	0.928701	0.955284	0.708099	19.07	2.31	7.3	108.4	98.4	103.8	128.4	134.1	155.5	High	High	High	High	High	High	High	High	High	High	High	High	High	High	High	High	High	High	High
AT5G25610.1	BURP domain-containing protein	0	31.959	20	8	78	8	392	42.2	9.36	182.99	8	1.729	1.324	1.553	0.0137791	0.317578	0.107175	0.239269	0.96398	0.715538	9.23	8.58	18.85	117.1	99	122.3	192.8	137.8	189.3	High	High	High	High	High	High	High	High	High	High	High	High	High	High	High	High	High	High	High
AT3G23300.1	S-adenosyl-L-methionine-dependent methyltransferases superfamily protein	0	86.001	30	17	101	6	611	69.3	6.73	281.67	17	0.896	1.386	1.553	0.684664	0.255244	0.10448	0.99628	0.917202	0.704322	37.09	17.68	7.98	129.7	105.9	97.4	109	145.1	144.3	High	High	High	High	High	High	High	High	High	High	High	High	High	High	High	High	High	High	High
AT5G40390.1	Raffinose synthase family protein	0	39.872	12	8	27	8	783	86.2	5.07	73.04	8	1.255	1.91	1.551	0.273189	0.0126208	0.0969862	0.906761	0.278764	0.679891	3.73	10.21	19.79	122.7	81.2	91.8	126.6	154.4	156.5	High	High	High	High	High	High	High	High	High	High	High	High	High	High	High	High	High	High	High
AT5G39950.1	thioredoxin 2	0	18.022	32	4	23	4	133	14.7	6.01	59.84	4	0.904	1.701	1.551	0.627626	0.0454433	0.0946853	0.99628	0.538421	0.67598	44.26	22.97	13.25	129	149.5	145.5	127.1	247.7	214.8	High	High	High	High	High	High	High	High	High	High	High	High	High	High	High	High	High	High	High
AT4G05160.1	AMP-dependent synthetase and ligase family protein	0	73.232	35	15	92	15	544	59.8	8.46	234.93	15	1.37	1.281	1.55	0.172751	0.330749	0.108789	0.810318	0.968432	0.718082	15.7	12.76	0.28	99.9	93.4	93.6	133.5	120.3	147.3	High	High	High	High	High	High	High	High	High	High	High	High	High	High	High	High	High	High	High
AT5G47720.4	Thiolase family protein	0	25.113	22	5	21	5	415	43.3	6.43	64.53	5	1.159	1.049	1.549	0.620411	0.918008	0.0863671	0.99628	0.998349	0.656375	13.34	2.55	3.21	103.4	119.7	102.1	144.4	123	158.2	High	High	High	High	High	High	High	High	High	High	High	High	High	High	High	High	High	High	High
AT4G00165.2	Bifunctional inhibitor/lipid-transfer protein/seed storage 2S albumin superfamily protein	0	9.935	19	2	15	2	128	13.3	8.57	39.82	2	1.11	1.9	1.549	0.671342	0.0149004	0.100571	0.99628	0.309919	0.687205	24.35	15.11	9.59	83.6	83.9	111.8	86.1	155.5	171.6	High	High	High	High	High	High	High	High	High	High	High	High	High	High	High	High	High	High	High
AT5G15450.1	casein lytic proteinase B3	0	226.099	46	38	343	37	968	108.9	6.23	1047.4	38	0.954	1.611	1.542	0.886847	0.117347	0.113024	0.996289	0.765241	0.727651	0.03	19.37	13.96	123.9	91.4	107.5	120.2	149.3	165.6	High	High	High	High	High	High	High	High	High	High	High	High	High	High	High	High	High	High	High
AT2G31570.1	glutathione peroxidase 2	0	52.624	81	13	136	11	169	18.9	5.72	370.81	13	1.39	1.413	1.541	0.120962	0.254264	0.113322	0.726598	0.916247	0.727651	32.27	8.52	11.34	94.4	136.4	114.3	131.8	189.6	181.5	High	High	High	High	High	High	High	High	High	High	High	High	High	High	High	High	High	High	High
AT3G19770.1	Vacuolar sorting protein 9 (VPS9) domain	0	44.901	25	10	51	10	520	57.9	4.91	131.49	10	1.213	1.379	1.539	0.382356	0.334349	0.0947344	0.950695	0.969446	0.67598	5.54	5.9	0.12	85	110.5	105.9	116.4	140.9	128.6	High	High	High	High	High	High	High	High	High	High	High	High	High	High	High	High	High	High	High
AT5G13420.1	Aldolase-type TIM barrel family protein	0	111.414	46	17	182	17	438	47.7	6.43	563.54	17	0.91	1.508	1.538	0.720074	0.176161	0.115245	0.99628	0.866529	0.727781	0.58	16.01	5.8	104.4	111.3	111.7	92.2	162.6	173.8	High	High	High	High	High	High	High	High	High	High	High	High	High	High	High	High	High	High	High
AT2G25080.1	glutathione peroxidase 1	0	54.402	46	9	72	8	236	26	9.38	189.06	9	0.777	1.953	1.537	0.287599	0.0284194	0.115866	0.911815	0.428612	0.727781	1.67	17.34	0.15	111.8	95.7	111.7	87.9	179.6	153.9	High	High	High	High	High	High	High	High	High	High	High	High	High	High	High	High	High	High	High
AT1G52410.2	TSK-associating protein 1	0	227.97	55	36	377	35	759	84.3	4.65	1187.8	36	0.94	1.138	1.536	0.832351	0.660438	0.116341	0.996289	0.998349	0.729155	19.52	25.84	28.73	125	109.6	120.9	116.6	127.8	177.1	High	High	High	High	High	High	High	High	High	High	High	High	High	High	High	High	High	High	High
AT3G08590.1	Phosphoglycerate mutase, 2,3-bisphosphoglycerate-independent	0	190.525	59	26	332	18	560	60.7	5.85	1068.65	26	1.196	1.29	1.535	0.382187	0.397937	0.116649	0.950695	0.987785	0.729275	20.4	0.38	4	105.7	99.6	99.5	137.5	138.5	156.5	High	High	High	High	High	High	High	High	High	High	High	High	High	High	High	High	High	High	High
AT3G27300.1	glucose-6-phosphate dehydrogenase 5	0	72.742	36	17	115	11	516	59.1	8.31	344.13	17	1.184	1.395	1.535	0.451577	0.211773	0.116788	0.976546	0.898125	0.729541	2.09	3.89	0.87	108.2	103	103.5	125.1	141.6	160.2	High	High	High	High	High	High	High	High	High	High	High	High	High	High	High	High	High	High	High
AT5G40760.1	glucose-6-phosphate dehydrogenase 6	0	86.977	45	19	105	12	515	59.1	6.43	323.89	19	1.048	1.372	1.535	0.772835	0.309889	0.103096	0.99628	0.96398	0.696913	12.59	8.13	3.69	142	100.3	119.1	116.5	150.1	164.9	High	High	High	High	High	High	High	High	High	High	High	High	High	High	High	High	High	High	High
AT5G08540.1	unknown protein; FUNCTIONS IN: molecular_function unknown; INVOLVED IN: biological_process unknown; LOCATED IN: chloroplast thylakoid membrane, chloroplast, chloroplast envelope; EXPRESSED IN: 24 plant structures; EXPRESSED DURING: 13 growth stages; Has 30201 Blast hits to 17322 proteins in 780 species: Archae - 12; Bacteria - 1396; Metazoa - 17338; Fungi - 3422; Plants - 5037; Viruses - 0; Other…	0	57.98	38	10	108	10	346	38.6	5.85	299.07	10	0.738	1.836	1.534	0.18522	0.0171248	0.117353	0.817384	0.332441	0.730265	15.34	15.95	5.15	107.7	105	124.5	77.5	180.3	193.1	High	High	High	High	High	High	High	High	High	High	High	High	High	High	High	High	High	High	High
AT3G50440.1	methyl esterase 10	0	22.33	14	3	29	3	288	32.9	6.04	73.31	3	1.865	1.326	1.534	0.00527021	0.354658	0.109039	0.137116	0.982458	0.718433	3.47	0.57	4.5	75.6	103.5	92.1	140.9	129.5	145.7	High	High	High	High	High	High	High	High	High	High	High	High	High	High	High	High	High	High	High
AT2G34790.1	FAD-binding Berberine family protein	0	16.76	10	5	13	5	532	59.6	6.42	34.39	5	1.396	1.246	1.532	0.21898	0.495613	0.0946785	0.861382	0.995335	0.67598	0.25	0.27	18.98	104.8	131.9	122	146.3	164.3	186.9	High	High	High	High	High	High	High	High	High	High	High	High	High	High	High	High	High	High	High
AT4G09010.1	ascorbate peroxidase 4	0	135.246	59	16	191	16	349	37.9	8.46	622.69	16	0.978	1.719	1.531	0.915679	0.0758569	0.118979	0.996289	0.650411	0.736595	9.11	2.99	10.56	88.6	102.5	115.4	82.2	176.3	174.8	High	High	High	High	High	High	High	High	High	High	High	High	High	High	High	High	High	High	High
AT4G01900.1	GLNB1 homolog	0	37.304	29	6	52	6	196	21.3	9.06	157.49	6	1.198	1.891	1.527	0.515014	0.0181829	0.108447	0.99628	0.344157	0.717816	24.33	5.24	7.79	69.2	104.2	98.7	104.8	145.3	154.7	High	High	High	High	High	High	High	High	High	High	High	High	High	High	High	High	High	High	High
AT5G63680.1	Pyruvate kinase family protein	0	84.897	40	16	118	6	510	55	6.65	300.17	16	0.91	1.238	1.527	0.75176	0.511118	0.118071	0.99628	0.995765	0.733164	1.39	5.85	13.62	107.3	93.4	94.5	103.9	120.8	143.4	High	High	High	High	High	High	High	High	High	High	High	High	High	High	High	High	High	High	High
AT3G25780.1	allene oxide cyclase 3	0	32.931	39	9	59	5	258	28.4	9.14	158.92	9	1.551	1.252	1.523	0.0447021	0.50728	0.108935	0.471365	0.995765	0.718421	16.86	12.61	0.69	92.7	109.9	102.5	133.8	134.8	163.2	High	High	High	High	High	High	High	High	High	High	High	High	High	High	High	High	High	High	High
AT1G20510.1	OPC-8:0 CoA ligase1	0	44.641	28	11	46	11	546	59.3	8.32	112.7	11	1.347	1.537	1.521	0.168753	0.104111	0.120733	0.803873	0.740309	0.740949	9.36	2.27	22.91	98	109.4	111.9	144.7	136	179.8	High	High	High	High	High	High	High	High	High	High	High	High	High	High	High	High	High	High	High
AT5G43430.1	electron transfer flavoprotein beta	0	20.227	24	4	24	4	251	27.4	7.24	60.43	4	1.157	1.515	1.521	0.587914	0.137671	0.115256	0.99628	0.805999	0.727781	27.23	6.13	3.8	81.9	121.5	116.7	101.5	180	169.8	High	High	High	High	High	High	High	High	High	High	High	High	High	High	High	High	High	High	High
AT1G74730.1	Protein of unknown function (DUF1118)	0	15.469	10	2	28	2	198	20.7	9.31	79.89	2	1.067	1.572	1.521	0.790507	0.143486	0.124787	0.99628	0.813075	0.746082	33.52	15.29	4.33	85.2	118.1	125.3	105.5	187.1	182.3	High	High	High	High	High	High	High	High	High	High	High	High	High	High	High	High	High	High	High
AT3G11820.1	syntaxin of plants 121	0	21.848	17	6	38	5	346	37.9	8.95	114.57	6	0.871	1.832	1.521	0.492764	0.0235695	0.114852	0.990595	0.39331	0.727651	21.49	24.42	5.47	114.8	111	152.3	106.8	208.2	252.6	High	High	High	High	High	High	High	High	High	High	High	High	High	High	High	High	High	High	High
AT5G15970.1	stress-responsive protein (KIN2) / stress-induced protein (KIN2) / cold-responsive protein (COR6.6) / cold-regulated protein (COR6.6)	0	47.267	71	4	44	3	66	6.5	9.13	150.33	4	1.616	2.371	1.521	0.0370838	0.000881882	0.124955	0.420932	0.0565824	0.746082	1.95	19.98	11.99	92.5	91.9	142.6	160.8	246.1	236.3	High	High	High	High	High	High	High	High	High	High	High	High	High	High	High	High	High	High	High
AT5G25265.1	unknown protein; FUNCTIONS IN: molecular_function unknown; INVOLVED IN: biological_process unknown; LOCATED IN: plasma membrane, membrane; EXPRESSED IN: cultured cell, leaf; BEST Arabidopsis thaliana protein match is: unknown protein (TAIR:AT2G25260.1); Has 30201 Blast hits to 17322 proteins in 780 species: Archae - 12; Bacteria - 1396; Metazoa - 17338; Fungi - 3422; Plants - 5037; Viruses - 0; O…	0	23.144	13	3	18	3	366	40.9	8.57	48.48	3	1.095	1.251	1.521	0.751825	0.507537	0.114794	0.99628	0.995765	0.727651	22.6	15.29	0.58	99.2	116	107.4	107	165.6	170.5	High	High	High	High	High	High	High	High	High	High	High	High	High	High	High	High	High	High	High
AT3G17810.1	pyrimidine 1	0	90.972	47	16	127	16	426	46.8	6.8	344.18	16	1.608	1.423	1.52	0.0255361	0.218837	0.125297	0.343399	0.904067	0.747535	10.74	14.65	3.64	89	117.8	101.9	139.5	150	152.5	High	High	High	High	High	High	High	High	High	High	High	High	High	High	High	High	High	High	High
AT5G02490.1	Heat shock protein 70 (Hsp 70) family protein	0	278.154	67	38	855	10	653	71.3	5.12	2371.03	38	1.083	1.459	1.52	0.697629	0.189797	0.125578	0.99628	0.873428	0.748035	3.56	1.67	8.16	107.7	113.7	118.5	115.6	163.9	179.6	High	High	High	High	High	High	High	High	High	High	High	High	High	High	High	High	High	High	High
AT1G06430.1	FTSH protease 8	0	290.25	56	27	576	7	685	73.2	5.95	1836.09	27	1.294	1.493	1.518	0.243699	0.181477	0.126457	0.893399	0.870708	0.748397	1.1	3.46	0.3	95.2	101.5	104.7	125.1	146.6	146	High	High	High	High	High	High	High	High	High	High	High	High	High	High	High	High	High	High	High
AT1G54000.1	GDSL-like Lipase/Acylhydrolase superfamily protein	0	40.895	18	5	33	4	391	43.2	7.11	91.97	5	0.838	1.799	1.518	0.411749	0.0295303	0.11824	0.968723	0.437904	0.733164	2.04	19.85	11.55	104.8	101.5	122.7	94	196	184.4	High	High	High	High	High	High	High	High	High	High	High	High	High	High	High	High	High	High	High
AT4G28750.1	Photosystem I reaction centre subunit IV / PsaE protein	0	59.552	61	6	165	4	143	15	9.92	420.95	6	1.705	1.411	1.518	0.0182569	0.171424	0.12694	0.282665	0.864273	0.749656	19.17	26.65	3.82	84.9	107.8	106.8	127.4	155.4	160.5	High	High	High	High	High	High	High	High	High	High	High	High	High	High	High	High	High	High	High
AT3G55610.1	delta 1-pyrroline-5-carboxylate synthase 2	0	96.993	31	20	134	10	726	78.8	6.81	355.66	20	1.4	1.434	1.517	0.120611	0.207271	0.120994	0.72587	0.890103	0.740949	33.84	0.49	8	99.3	82.2	84.5	119	134.5	129.2	High	High	High	High	High	High	High	High	High	High	High	High	High	High	High	High	High	High	High
AT2G29960.1	cyclophilin 5	0	28.626	29	7	122	3	201	21.5	9.03	289.37	7	1.313	1.445	1.516	0.210215	0.217711	0.127662	0.857049	0.904067	0.750414	53.96	8.2	2.33	85.2	125.1	126	119.6	181.8	193.3	High	High	High	High	High	High	High	High	High	High	High	High	High	High	High	High	High	High	High
AT2G06050.1	oxophytodienoate-reductase 3	0	67.346	31	10	91	10	391	42.7	7.87	258.48	10	1.316	1.319	1.509	0.244681	0.292479	0.132095	0.893399	0.955284	0.762605	1.4	3.49	9.16	105.1	97.3	106.8	134.4	127.5	162.1	High	High	High	High	High	High	High	High	High	High	High	High	High	High	High	High	High	High	High
AT5G11520.1	aspartate aminotransferase 3	0	87.776	41	16	160	11	449	48.9	9.29	403.52	16	1.373	1.286	1.509	0.12149	0.35164	0.132437	0.726598	0.981441	0.762605	26.95	13	3.87	95.9	95.4	89.1	127.4	134.1	134.3	High	High	High	High	High	High	High	High	High	High	High	High	High	High	High	High	High	High	High
AT5G47030.1	ATPase, F1 complex, delta/epsilon subunit	0	19.554	17	3	45	3	203	21.5	6.7	135.91	3	1.012	1.34	1.508	0.962332	0.272739	0.132877	0.999598	0.936504	0.762605	31.35	0.15	1.46	99.2	118.1	112.9	108.6	163.5	178.6	High	High	High	High	High	High	High	High	High	High	High	High	High	High	High	High	High	High	High
AT1G69800.2	Cystathionine beta-synthase (CBS) protein	0	33.485	26	7	20	7	476	51.4	7.01	63.78	7	0.894	1.321	1.507	0.607395	0.458931	0.122994	0.99628	0.995335	0.744567	16.87	7.84	18.6	89.6	95	96.1	86.6	150.6	143.3	High	High	High	High	High	High	High	High	High	High	High	High	High	High	High	High	High	High	High
AT4G34890.1	xanthine dehydrogenase 1	0	29.802	6	8	30	8	1361	149.1	6.65	67.35	8	1.383	1.439	1.507	0.147328	0.188571	0.114199	0.762733	0.872506	0.727651	5.47	8.68	17.78	109	99.8	80.8	135.5	144.1	135.6	High	High	High	High	High	High	High	High	High	High	High	High	High	High	High	High	High	High	High
AT5G08570.1	Pyruvate kinase family protein	0	82.042	38	16	114	5	510	54.9	6.29	307.78	16	1.195	1.048	1.506	0.411576	0.946043	0.127434	0.968618	0.998349	0.750414	32.46	3.48	7.75	91.5	84.4	82.1	122.3	92.5	129.2	High	High	High	High	High	High	High	High	High	High	High	High	High	High	High	High	High	High	High
AT1G32900.1	UDP-Glycosyltransferase superfamily protein	0	176.724	61	26	183	26	610	66.8	8.53	568.03	26	1.036	0.974	1.506	0.87686	0.895563	0.134378	0.996289	0.998349	0.766676	19.64	13.48	34.27	93.4	71.8	97.7	100.7	70	148.8	High	High	High	High	High	High	High	High	High	High	High	High	High	High	High	High	High	High	High
AT3G10520.1	haemoglobin 2	0	4.877	7	1	10	1	158	17.9	5.58	28.08	1	0.94	1.562	1.506	0.802076	0.140608	0.121153	0.99628	0.808645	0.740949	2.45	3.98	19.86	97.6	94.4	99.7	91.8	166	167.2	High	High	High	High	High	High	High	High	High	High	High	High	High	High	High	High	High	High	High
AT4G20760.1	NAD(P)-binding Rossmann-fold superfamily protein	0	13.27	14	4	28	4	298	32.5	9.63	65.07	4	0.976	1.514	1.505	0.837507	0.130388	0.123656	0.996289	0.791145	0.745839	21.92	3.56	25.49	99.6	108.3	107.7	96.7	163	168.7	High	High	High	High	High	High	High	High	High	High	High	High	High	High	High	High	High	High	High
AT5G25100.2	Endomembrane protein 70 protein family	0	80.268	18	11	123	5	651	74.8	8.13	362.06	11	0.808	1.11	1.504	0.371069	0.76394	0.135305	0.945283	0.998349	0.766988	3.86	5.01	4.99	125.5	88.4	107.8	116	114.6	151.9	High	High	High	High	High	High	High	High	High	High	High	High	High	High	High	High	High	High	High
AT5G45280.2	Pectinacetylesterase family protein	0	66.315	43	12	85	8	391	42	8.66	250.76	12	1.255	1.424	1.504	0.33092	0.186599	0.135345	0.936735	0.871159	0.766988	7.89	7.35	13.19	92.4	104.1	111.6	115.5	145.2	160.4	High	High	High	High	High	High	High	High	High	High	High	High	High	High	High	High	High	High	High
AT5G47880.1	eukaryotic release factor 1-1	0	65.301	28	10	80	5	436	48.7	5.3	239.38	10	1.234	1.273	1.504	0.340732	0.442582	0.124364	0.936735	0.995335	0.745847	1.43	38.62	1.34	93.6	97.4	92.6	138.1	125.9	142.9	High	High	High	High	High	High	High	High	High	High	High	High	High	High	High	High	High	High	High
AT4G36195.3	Serine carboxypeptidase S28 family protein	0	74.206	28	12	102	11	488	54.7	6.52	338.19	12	1.354	1.129	1.503	0.196489	0.644023	0.135947	0.83284	0.998349	0.768674	10.41	0.97	4.44	91	113.5	106.7	119.1	131	161.2	High	High	High	High	High	High	High	High	High	High	High	High	High	High	High	High	High	High	High
AT2G04690.1	Pyridoxamine 5'-phosphate oxidase family protein	0	24.54	22	3	15	3	210	23.6	7.49	43.57	3	1.113	1.728	1.502	0.602909	0.0526563	0.12239	0.99628	0.579032	0.744138	2.47	7.9	3.57	89.3	112.9	123.7	85.8	205.6	169.8	High	High	High	High	High	High	High	High	High	High	High	High	High	High	High	High	High	High	High
AT3G54110.1	plant uncoupling mitochondrial protein 1	0	69.418	43	11	80	11	306	32.6	9.57	236.9	11	1.151	1.284	1.502	0.557154	0.380242	0.13691	0.99628	0.987785	0.769371	1.93	2.3	13.23	80.7	109.5	106.1	94.2	150.9	153.2	High	High	High	High	High	High	High	High	High	High	High	High	High	High	High	High	High	High	High
AT4G34180.1	Cyclase family protein	0	41.729	34	7	72	6	255	28.4	6.44	209.32	7	1.823	1.11	1.5	0.0107315	0.717763	0.138116	0.212136	0.998349	0.773427	4.04	1.41	4.26	80	145.3	119.9	161.7	169.7	178.3	High	High	High	High	High	High	High	High	High	High	High	High	High	High	High	High	High	High	High
AT1G64970.1	gamma-tocopherol methyltransferase	0	40.501	26	6	37	6	348	38.1	7.17	120.4	6	1.128	1.173	1.498	0.596221	0.677355	0.133367	0.99628	0.998349	0.764021	11.33	0.91	20.04	88.9	103.1	102.4	120.1	130.1	154.7	High	High	High	High	High	High	High	High	High	High	High	High	High	High	High	High	High	High	High
AT5G02240.1	NAD(P)-binding Rossmann-fold superfamily protein	0	85.324	58	12	145	10	253	27.1	6.62	463.1	12	1.408	1.353	1.497	0.107499	0.318127	0.139677	0.68914	0.96398	0.774722	24.8	1.74	16.22	91.1	121.4	112.8	126.2	171.4	178.4	High	High	High	High	High	High	High	High	High	High	High	High	High	High	High	High	High	High	High
AT4G12060.1	Double Clp-N motif protein	0	45.635	25	5	53	5	241	26.5	8.82	159.31	5	0.712	2.291	1.495	0.161784	0.00175637	0.140967	0.794854	0.0814458	0.776345	38.56	3.3	9.47	96.4	105.8	150.7	68.4	220.7	216	High	High	High	High	High	High	High	High	High	High	High	High	High	High	High	High	High	High	High
AT3G01590.2	Galactose mutarotase-like superfamily protein	0	21.775	25	6	32	6	306	34.7	6.29	70.68	6	0.896	1.478	1.495	0.691132	0.211868	0.123694	0.99628	0.898125	0.745839	3.12	2.59	17.17	137.1	109.6	97	115.3	132.6	161.9	High	High	High	High	High	High	High	High	High	High	High	High	High	High	High	High	High	High	High
AT3G14067.1	Subtilase family protein	0	125.737	31	15	168	15	777	81.8	6.77	541.71	15	1.527	1.135	1.493	0.0563466	0.694882	0.142522	0.521516	0.998349	0.777534	14.61	2.68	6.62	99.9	92.4	91	143.5	103.5	139.7	High	High	High	High	High	High	High	High	High	High	High	High	High	High	High	High	High	High	High
AT2G42490.1	Copper amine oxidase family protein	0	39.221	15	9	43	9	776	86.6	7.12	102.2	9	1.171	1.301	1.493	0.465993	0.454676	0.127596	0.983286	0.995335	0.750414	11.76	1.67	2.37	102.9	95.4	94	122.5	122.7	136.9	High	High	High	High	High	High	High	High	High	High	High	High	High	High	High	High	High	High	High
AT1G71695.1	Peroxidase superfamily protein	0	95.997	40	11	112	11	358	39.5	8.28	343.02	11	1.318	1.234	1.493	0.167484	0.509534	0.14285	0.802707	0.995765	0.778509	23.89	4.38	1.55	92.9	126.5	111.3	108.8	167.8	171.7	High	High	High	High	High	High	High	High	High	High	High	High	High	High	High	High	High	High	High
AT5G20500.1	Glutaredoxin family protein	0	33.199	50	5	51	5	135	14.8	5.96	153.43	5	1.451	1.312	1.492	0.10047	0.308926	0.143337	0.666872	0.96398	0.778509	61.76	0.81	1	91.6	143.6	127.3	137.1	174.1	204.2	High	High	High	High	High	High	High	High	High	High	High	High	High	High	High	High	High	High	High
AT2G44490.1	Glycosyl hydrolase superfamily protein	0	40.031	18	8	58	7	560	63.9	5.96	173.97	8	1.033	1.318	1.492	0.914692	0.367878	0.131268	0.996289	0.987785	0.760953	4.79	11.96	8.4	104.9	104.1	96.6	103.9	132.2	129.5	High	High	High	High	High	High	High	High	High	High	High	High	High	High	High	High	High	High	High
AT3G62580.1	Late embryogenesis abundant protein (LEA) family protein	0	12.113	6	1	11	1	213	23.6	9.74	36.7	1	1.165	1.261	1.49	0.462775	0.465222	0.122663	0.981124	0.995335	0.744138	7.67	24.22	0.85	119.6	95.6	91.9	128.9	119.1	135	High	High	High	High	High	High	High	High	High	High	High	High	High	High	High	High	High	High	High
AT3G05970.1	long-chain acyl-CoA synthetase 6	0	50.601	17	11	52	10	701	76.6	7.93	144.35	11	1.163	1.082	1.49	0.517543	0.769115	0.144625	0.99628	0.998349	0.778509	28.22	5.99	8.1	110.9	110.2	98.6	123.3	123	146.1	High	High	High	High	High	High	High	High	High	High	High	High	High	High	High	High	High	High	High
AT5G01600.1	ferretin 1	0	48.256	32	8	90	7	255	28.2	6.11	234.08	8	1.918	1.634	1.489	0.00471178	0.057788	0.145062	0.12787	0.585875	0.778509	4.38	34.45	5.66	85.9	93.4	108.9	146.4	190.4	159.2	High	High	High	High	High	High	High	High	High	High	High	High	High	High	High	High	High	High	High
AT3G15730.1	phospholipase D alpha 1	0	217.235	50	30	362	30	810	91.8	5.87	1092.85	30	0.944	1.7	1.488	0.850212	0.0819283	0.145979	0.996289	0.657014	0.780617	6.55	20.64	17.66	118.6	82.7	106.6	106.4	145.7	159.1	High	High	High	High	High	High	High	High	High	High	High	High	High	High	High	High	High	High	High
AT5G26000.1	thioglucoside glucohydrolase 1	0	185.825	44	21	404	20	541	61.1	5.92	1307.21	21	1.369	1.264	1.488	0.137864	0.43596	0.146102	0.754943	0.992895	0.780617	11.24	0.03	12.9	88.3	114	126.7	109.5	163.4	194.5	High	High	High	High	High	High	High	High	High	High	High	High	High	High	High	High	High	High	High
AT5G13450.1	delta subunit of Mt ATP synthase	0	79.749	60	13	148	13	238	26.3	9.23	415.53	13	0.905	1.858	1.487	0.702635	0.0426163	0.146818	0.99628	0.530671	0.781733	24.22	7.39	18.32	96.4	113.6	134.1	86.6	212.7	203.6	High	High	High	High	High	High	High	High	High	High	High	High	High	High	High	High	High	High	High
AT3G17820.1	glutamine synthetase 1.3	0	95.528	51	12	176	8	354	38.6	6.06	503.63	12	0.974	1.343	1.484	0.920592	0.348583	0.149031	0.996694	0.978903	0.786282	6.48	8.85	4.13	121.6	126.2	120.3	125.1	153.2	164.4	High	High	High	High	High	High	High	High	High	High	High	High	High	High	High	High	High	High	High
AT5G61500.1	autophagy 3 (APG3)	0	17.583	16	4	22	4	313	35.3	4.79	65.37	4	1.196	1.273	1.483	0.528542	0.516625	0.126551	0.99628	0.995765	0.748397	35.67	3.03	16.34	102.9	103.2	103.7	124.1	129.3	138.7	High	High	High	High	High	High	High	High	High	High	High	High	High	High	High	High	High	High	High
AT2G43820.1	UDP-glucosyltransferase 74F2	0	34.372	19	6	19	6	449	50.7	5.35	61.57	6	1.824	1.332	1.483	0.0137258	0.407189	0.135496	0.239269	0.987785	0.76727	5.56	6.08	6.7	82.2	107	92.5	156.3	139.2	136.4	High	High	High	High	High	High	High	High	High	High	High	High	High	High	High	High	High	High	High
AT3G03250.1	UDP-GLUCOSE PYROPHOSPHORYLASE 1	0	247.353	67	26	387	11	469	51.7	6.13	1152.91	26	1.334	1.238	1.481	0.171573	0.475324	0.15061	0.810094	0.995335	0.79406	10.62	1.98	1.55	94.9	94.4	94.5	130.8	123.2	148.1	High	High	High	High	High	High	High	High	High	High	High	High	High	High	High	High	High	High	High
AT4G30610.1	alpha/beta-Hydrolases superfamily protein	0	22.605	12	5	15	5	465	52.8	9.13	37.42	5	0.825	1.3	1.481	0.554672	0.458686	0.131102	0.99628	0.995335	0.760953	0	0	0	71.3	99.5	78	58.9	129.3	115.5	High	High	High	High	High	High	High	High	High	High	High	High	High	High	High	High	High	High	High
AT1G47710.1	Serine protease inhibitor (SERPIN) family protein	0	94.333	55	15	101	15	391	42.6	5.08	331.18	15	1.299	1.229	1.479	0.252781	0.450523	0.152102	0.899011	0.995335	0.800305	4.83	3.52	3.9	93.6	106.9	107.6	120.2	134.3	149.5	High	High	High	High	High	High	High	High	High	High	High	High	High	High	High	High	High	High	High
AT5G56350.1	Pyruvate kinase family protein	0	99.654	44	18	133	15	498	54.4	6.86	367.36	18	1.145	1.337	1.478	0.558771	0.267881	0.153394	0.99628	0.93224	0.801719	23.71	12.83	8.48	127.1	109.6	113.1	130.4	176.2	172.7	High	High	High	High	High	High	High	High	High	High	High	High	High	High	High	High	High	High	High
AT5G26667.1	P-loop containing nucleoside triphosphate hydrolases superfamily protein	0	66.183	56	12	100	11	208	23.1	6.8	300.36	12	1.014	2.002	1.477	0.934862	0.0232605	0.154128	0.998516	0.393092	0.801719	46.5	0.48	1.5	104.8	113.7	140	112.8	226	197.4	High	High	High	High	High	High	High	High	High	High	High	High	High	High	High	High	High	High	High
AT5G53560.1	cytochrome B5 isoform E	0	55.485	57	7	73	7	134	15.1	5.33	270.36	7	1.49	1.255	1.476	0.0404676	0.481373	0.154336	0.445968	0.995335	0.801719	71.81	25.14	13.25	80.6	134.5	129.1	125.4	180.9	192.7	High	High	High	High	High	High	High	High	High	High	High	High	High	High	High	High	High	High	High
AT4G08530.1	Bifunctional inhibitor/lipid-transfer protein/seed storage 2S albumin superfamily protein	0.007	2.743	12	1	14	1	103	11.7	7.2	43.62	1	1.437	1.46	1.475	0.0796437	0.161472	0.146622	0.614035	0.847177	0.781733	34.59	12.41	15.5	72.2	93.6	95.2	101.5	141.7	138.6	High	High	High	High	High	High	High	High	High	High	High	High	High	High	High	High	High	High	High
AT4G04950.1	thioredoxin family protein	0	85.192	43	15	78	15	488	53.1	5.08	247.31	15	0.864	1.266	1.475	0.54952	0.483697	0.141415	0.99628	0.995335	0.777138	6.5	12.12	0.82	109.4	101.5	105.8	94.3	134.1	150.1	High	High	High	High	High	High	High	High	High	High	High	High	High	High	High	High	High	High	High
AT3G58750.1	citrate synthase 2	0	74.887	28	13	85	8	514	56.6	8.62	211.08	13	1.282	1.899	1.471	0.28024	0.0175755	0.134324	0.909056	0.336807	0.766676	4.14	18.63	19.7	92.8	87.6	97.6	121.9	144.2	142.8	High	High	High	High	High	High	High	High	High	High	High	High	High	High	High	High	High	High	High
AT2G41475.1	Embryo-specific protein 3, (ATS3)	0	11.807	21	4	19	4	179	19.9	8.82	45.89	4	1.561	0.941	1.468	0.0458122	0.643399	0.157613	0.477747	0.998349	0.815074	9.22	5.98	14.19	110.5	114.7	92.6	157.6	107.9	134.1	High	High	High	High	High	High	High	High	High	High	High	High	High	High	High	High	High	High	High
AT2G30060.1	Pleckstrin homology (PH) domain superfamily protein	0	65.246	47	11	143	8	217	24.4	4.88	444.43	11	1.135	1.425	1.465	0.494621	0.253363	0.162637	0.990595	0.915604	0.826078	35.53	46.6	5.48	121.1	156.8	153.9	125.9	207.1	198.8	High	High	High	High	High	High	High	High	High	High	High	High	High	High	High	High	High	High	High
AT5G20630.1	germin 3	0	50.595	25	3	75	3	211	21.8	6.76	269.57	3	1.434	1.351	1.465	0.118042	0.258222	0.162676	0.720139	0.922168	0.826078	3.79	22.56	7.01	60.5	101.2	102	99.1	129.8	142	High	High	High	High	High	High	High	High	High	High	High	High	High	High	High	High	High	High	High
AT5G10730.1	NAD(P)-binding Rossmann-fold superfamily protein	0	20.159	22	5	31	5	287	31	9.55	82.87	5	1.378	1.235	1.463	0.138783	0.535722	0.141429	0.755928	0.995765	0.777138	6.41	11.19	13.45	101.6	105.1	105	135.4	125.1	144.8	High	High	High	High	High	High	High	High	High	High	High	High	High	High	High	High	High	High	High
AT3G26060.2	Thioredoxin superfamily protein	0	82.054	47	10	135	10	217	23.8	9.51	453.32	10	1.22	1.602	1.461	0.335652	0.121718	0.165735	0.936735	0.778318	0.833485	8.58	12.67	12.43	86.3	125.8	133.7	105	201.5	190.5	High	High	High	High	High	High	High	High	High	High	High	High	High	High	High	High	High	High	High
AT1G53210.1	sodium/calcium exchanger family protein / calcium-binding EF hand family protein	0	56.849	17	7	102	7	585	63.4	5.34	349.15	7	1.311	1.287	1.461	0.181298	0.43375	0.166089	0.817384	0.992895	0.833485	7.2	28.05	0.19	117.5	100	88.3	145.4	125.5	144.9	High	High	High	High	High	High	High	High	High	High	High	High	High	High	High	High	High	High	High
AT2G24420.2	DNA repair ATPase-related	0	56.301	22	11	94	11	440	50.3	9.33	260.2	11	1.019	1.526	1.46	0.910356	0.137238	0.166655	0.996289	0.805999	0.833485	21.35	1.37	0.6	104	107.1	118.4	109.1	163.5	172.9	High	High	High	High	High	High	High	High	High	High	High	High	High	High	High	High	High	High	High
AT5G43970.1	translocase of outer membrane 22-V	0	12.049	32	3	22	3	99	10.4	9.82	59.54	3	0.948	1.49	1.459	0.822081	0.154547	0.154264	0.996289	0.83564	0.801719	38.69	10.71	0.36	72.9	128	132.3	94.4	201.7	180.2	High	High	High	High	High	High	High	High	High	High	High	High	High	High	High	High	High	High	High
AT3G54960.1	PDI-like 1-3	0	88.289	32	16	128	16	579	64.2	4.83	389.23	16	1.377	1.246	1.459	0.139313	0.475727	0.167654	0.757209	0.995335	0.834212	30.06	0.71	3.6	87.7	126.4	110.9	125.6	148.6	159.1	High	High	High	High	High	High	High	High	High	High	High	High	High	High	High	High	High	High	High
AT4G39230.1	NmrA-like negative transcriptional regulator family protein	0	18.302	21	6	19	6	308	34.1	6.8	35.87	6	0.947	1.352	1.458	0.804556	0.365319	0.1447	0.99628	0.987785	0.778509	0	0	0	101.7	107.4	113.6	101.3	147.2	152.5	High	High	High	High	High	High	High	High	High	High	High	High	High	High	High	High	High	High	High
AT1G80360.1	Pyridoxal phosphate (PLP)-dependent transferases superfamily protein	0	42.528	27	8	55	8	394	43.7	6.37	161.04	8	1.18	1.339	1.455	0.483315	0.254507	0.170278	0.990595	0.916687	0.843148	21.28	10.51	3.27	106	93.8	95	128.7	129.3	129.4	High	High	High	High	High	High	High	High	High	High	High	High	High	High	High	High	High	High	High
AT3G54900.1	CAX interacting protein 1	0	29.618	25	3	28	3	173	19.3	8.44	96.04	3	1.368	1.117	1.455	0.139724	0.808359	0.159929	0.757318	0.998349	0.819748	52.79	4.81	3.6	77.6	116.7	112.3	108.2	163.6	165.4	High	High	High	High	High	High	High	High	High	High	High	High	High	High	High	High	High	High	High
AT2G35010.2	thioredoxin O1	0	53.056	34	6	71	6	194	21.2	9.39	209.55	6	1.415	1.325	1.454	0.0783972	0.368089	0.171496	0.607518	0.987785	0.846471	57.29	1.72	4.57	84	136	127.8	107.6	176.7	175.1	High	High	High	High	High	High	High	High	High	High	High	High	High	High	High	High	High	High	High
AT2G38270.1	CAX-interacting protein 2	0	75.467	58	13	135	13	293	32.2	7.9	386.74	13	0.989	1.193	1.452	0.980043	0.550469	0.172527	0.999955	0.995765	0.846536	30.43	4.79	0.19	101.4	116.6	100.8	102.5	140.1	144.7	High	High	High	High	High	High	High	High	High	High	High	High	High	High	High	High	High	High	High
AT4G35000.1	ascorbate peroxidase 3	0	81.991	46	15	135	15	287	31.6	6.95	360.07	15	0.736	1.946	1.452	0.162578	0.0295125	0.172685	0.79571	0.437904	0.84676	11.39	24.48	11.43	114	108.8	142.6	84.7	214.6	213	High	High	High	High	High	High	High	High	High	High	High	High	High	High	High	High	High	High	High
AT3G20290.2	EPS15 homology domain 1	0	30.302	17	6	25	6	545	61.2	7.42	55.76	6	0.808	1.45	1.452	0.416734	0.207885	0.155605	0.969682	0.890897	0.806908	0.67	59.62	21.9	154.8	116.5	102.4	127.1	173.2	152.2	High	High	High	High	High	High	High	High	High	High	High	High	High	High	High	High	High	High	High
AT1G51760.1	peptidase M20/M25/M40 family protein	0	35.283	21	6	35	6	440	48.2	6.73	66.04	6	1.882	1.274	1.45	0.00582402	0.37654	0.174357	0.146005	0.987785	0.850603	9.65	6.52	21.05	89.3	129.1	115.2	172	174.9	153.2	High	High	High	High	High	High	High	High	High	High	High	High	High	High	High	High	High	High	High
AT5G13930.1	Chalcone and stilbene synthase family protein	0	28.085	22	6	38	6	395	43.1	6.54	101.63	6	0.89	0.994	1.45	0.63167	0.888551	0.174612	0.99628	0.998349	0.850603	1.46	5.14	52.05	111.5	93.9	139.6	99	101.7	216	High	High	High	High	High	High	High	High	High	High	High	High	High	High	High	High	High	High	High
AT5G67360.1	Subtilase family protein	0	113.61	32	13	151	13	757	79.4	6.35	449.94	13	1.163	1.1	1.449	0.504605	0.775979	0.175242	0.991946	0.998349	0.850603	1.83	4.12	1.52	105.3	98.1	95.1	124.8	104.8	138.8	High	High	High	High	High	High	High	High	High	High	High	High	High	High	High	High	High	High	High
AT4G02530.1	chloroplast thylakoid lumen protein	0	58.079	51	9	124	9	216	23.6	8.51	396.78	9	0.901	1.741	1.448	0.657259	0.0693098	0.175952	0.99628	0.630798	0.850603	24.44	1.04	3.93	93.2	109.2	135.9	84.6	200.2	207.9	High	High	High	High	High	High	High	High	High	High	High	High	High	High	High	High	High	High	High
AT2G44060.1	Late embryogenesis abundant protein, group 2	0	149.638	69	22	229	22	325	36	4.84	669.49	22	1.232	1.57	1.448	0.31294	0.13829	0.176465	0.931153	0.805999	0.850603	44.47	5.07	2.22	93.7	120.4	109.1	107.9	186.1	166.4	High	High	High	High	High	High	High	High	High	High	High	High	High	High	High	High	High	High	High
AT4G23680.1	Polyketide cyclase/dehydrase and lipid transport superfamily protein	0	45.674	47	9	90	8	151	17.5	6.34	223.81	9	1.735	1.583	1.447	0.0127075	0.138559	0.176539	0.230163	0.806324	0.850603	97.74	23.3	24.05	79.9	135.2	168.8	144.9	227.4	242.9	High	High	High	High	High	High	High	High	High	High	High	High	High	High	High	High	High	High	High
AT3G62700.1	multidrug resistance-associated protein 10	0	88.46	14	20	142	14	1539	172	8.54	384.46	20	1.049	1.468	1.447	0.824221	0.165348	0.177064	0.996289	0.852719	0.850603	4.84	4.74	1.82	125.8	96.3	108.3	124.5	125.9	154.6	High	High	High	High	High	High	High	High	High	High	High	High	High	High	High	High	High	High	High
AT1G55090.1	carbon-nitrogen hydrolase family protein	0	21.188	14	6	36	6	725	80.8	5.85	96.76	6	1.169	1.146	1.447	0.602159	0.787247	0.152672	0.99628	0.998349	0.801706	6.02	0.9	4.43	90.3	96.7	106.7	107.9	110.2	140.2	High	High	High	High	High	High	High	High	High	High	High	High	High	High	High	High	High	High	High
AT5G50870.2	ubiquitin-conjugating enzyme 27	0	17.539	28	5	16	5	203	22.6	5.88	33.18	5	1.42	1.371	1.446	0.16715	0.333395	0.167768	0.802664	0.969389	0.834212	11.24	10.71	2.62	82.1	109.6	107.5	104.9	146.6	152.4	High	High	High	High	High	High	High	High	High	High	High	High	High	High	High	High	High	High	High
AT5G55480.1	SHV3-like 1	0	74.71	18	12	66	12	766	84.1	5.67	184.63	12	0.935	1.63	1.446	0.738887	0.0670528	0.162049	0.99628	0.622892	0.825531	16.22	2.26	11.87	88.5	100.8	108.9	88.8	157.3	153.1	High	High	High	High	High	High	High	High	High	High	High	High	High	High	High	High	High	High	High
AT2G38670.1	phosphorylethanolamine cytidylyltransferase 1	0	46.199	25	7	50	7	421	46.9	7.61	162.27	7	1.014	1.302	1.445	0.90051	0.391173	0.172483	0.996289	0.987785	0.846536	21.7	2.89	0.63	112.8	108.7	109.9	123.4	128.5	159.6	High	High	High	High	High	High	High	High	High	High	High	High	High	High	High	High	High	High	High
AT3G25770.1	allene oxide cyclase 2	0	55.467	44	9	117	6	253	27.6	7.43	392.55	9	1.752	0.945	1.445	0.0111007	0.828851	0.178688	0.217317	0.998349	0.851644	44.17	29.35	23.85	102.6	98.3	108.4	175.4	95	158.7	High	High	High	High	High	High	High	High	High	High	High	High	High	High	High	High	High	High	High
AT2G33530.1	serine carboxypeptidase-like 46	0	18.417	12	6	27	6	465	51.9	8.44	63.87	6	1.288	0.999	1.441	0.299782	0.821573	0.174495	0.920057	0.998349	0.850603	6.34	13.74	5.09	94.6	110.9	97.6	133.4	117.1	144.5	High	High	High	High	High	High	High	High	High	High	High	High	High	High	High	High	High	High	High
AT5G16010.1	3-oxo-5-alpha-steroid 4-dehydrogenase family protein	0	9.289	7	2	18	2	268	30.1	9.35	50.37	2	1.588	1.021	1.441	0.0495842	0.862122	0.147381	0.49395	0.998349	0.783034	1.71	14.37	4.58	115.4	96.8	81.4	165.6	106.9	123.4	High	High	High	High	High	High	High	High	High	High	High	High	High	High	High	High	High	High	High
AT1G53310.3	phosphoenolpyruvate carboxylase 1	0	302.51	52	47	562	16	967	110.2	6.06	1633.65	47	1.066	1.569	1.438	0.739084	0.144673	0.184346	0.99628	0.81685	0.85295	17.22	0.76	7.77	110.8	93.9	108.1	117.4	143.4	160.5	High	High	High	High	High	High	High	High	High	High	High	High	High	High	High	High	High	High	High
AT2G45990.1	unknown protein; FUNCTIONS IN: molecular_function unknown; INVOLVED IN: biological_process unknown; LOCATED IN: chloroplast, chloroplast stroma; EXPRESSED IN: 22 plant structures; EXPRESSED DURING: 13 growth stages; Has 312 Blast hits to 312 proteins in 90 species: Archae - 0; Bacteria - 131; Metazoa - 0; Fungi - 0; Plants - 67; Viruses - 0; Other Eukaryotes - 114 (source: NCBI BLink).	0	38.709	37	10	86	10	268	30.1	5.17	235.02	10	1.052	1.31	1.438	0.809237	0.342532	0.184425	0.99628	0.973235	0.85295	4.19	6.01	4.19	90.7	105.6	106	94.9	147.3	153.8	High	High	High	High	High	High	High	High	High	High	High	High	High	High	High	High	High	High	High
AT5G64250.2	Aldolase-type TIM barrel family protein	0	21.423	23	7	27	7	333	36	5.55	66.84	7	1.683	1.112	1.438	0.0266345	0.859846	0.17794	0.350695	0.998349	0.851644	10.02	33.83	0.84	67.4	88.2	90.2	115.2	93.4	124.7	High	High	High	High	High	High	High	High	High	High	High	High	High	High	High	High	High	High	High
AT2G31750.1	UDP-glucosyl transferase 74D1	0	23.745	11	5	39	4	456	51	5.38	116.8	5	0.923	1.569	1.434	0.790267	0.10874	0.185103	0.99628	0.750447	0.853027	4.02	25.61	0.9	118.1	105.3	108.3	111.3	180.6	158.5	High	High	High	High	High	High	High	High	High	High	High	High	High	High	High	High	High	High	High
AT3G10370.1	FAD-dependent oxidoreductase family protein	0	33.927	16	9	46	9	629	68.4	8	116.98	9	1.287	1.352	1.433	0.249614	0.317152	0.181854	0.896433	0.96398	0.85295	7.29	14.79	2.32	95.9	105.1	100.3	118.8	124.5	149.5	High	High	High	High	High	High	High	High	High	High	High	High	High	High	High	High	High	High	High
AT5G12140.1	cystatin-1	0	36.534	65	5	58	5	101	11.2	5.22	184.75	5	1.77	1.628	1.431	0.0101585	0.115335	0.190359	0.206537	0.760608	0.861705	81.83	18.27	13.72	69.6	118.9	118.5	127.2	192.2	176.3	High	High	High	High	High	High	High	High	High	High	High	High	High	High	High	High	High	High	High
AT2G38280.2	AMP deaminase, putative / myoadenylate deaminase, putative	0	41.433	13	8	37	8	839	95.1	6.33	119.45	8	0.881	1.155	1.431	0.615674	0.702336	0.18863	0.99628	0.998349	0.860248	2.59	12.67	3.37	116	109.4	99.5	100.2	125.4	140.6	High	High	High	High	High	High	High	High	High	High	High	High	High	High	High	High	High	High	High
AT5G15650.1	reversibly glycosylated polypeptide 2	0	144.522	65	20	279	7	360	40.9	6.13	842.13	20	1.112	1.202	1.43	0.621765	0.542038	0.19087	0.99628	0.995765	0.861705	22.36	10.35	9.93	100.6	84.6	90.1	104.9	115.6	140.3	High	High	High	High	High	High	High	High	High	High	High	High	High	High	High	High	High	High	High
AT5G15490.1	UDP-glucose 6-dehydrogenase family protein	0	193.359	59	21	230	10	480	53.1	6.04	751.75	21	1.175	1.457	1.43	0.442858	0.188568	0.191343	0.971349	0.872506	0.863089	1.31	0.53	12.13	115.9	89.7	123.9	124	135.3	172	High	High	High	High	High	High	High	High	High	High	High	High	High	High	High	High	High	High	High
AT1G07040.1	unknown protein; INVOLVED IN: biological_process unknown; LOCATED IN: chloroplast; EXPRESSED IN: 24 plant structures; EXPRESSED DURING: 14 growth stages; BEST Arabidopsis thaliana protein match is: unknown protein (TAIR:AT1G27030.1); Has 540 Blast hits to 538 proteins in 187 species: Archae - 0; Bacteria - 333; Metazoa - 0; Fungi - 0; Plants - 67; Viruses - 0; Other Eukaryotes - 140 (source: NCBI…	0	43.539	36	11	62	11	371	40.6	8.78	169.4	11	1.447	1.709	1.429	0.0847668	0.0476629	0.1848	0.62805	0.553087	0.853027	11.64	3.21	5.9	95.4	105.9	117.4	128.5	169	161.6	High	High	High	High	High	High	High	High	High	High	High	High	High	High	High	High	High	High	High
AT1G12050.1	fumarylacetoacetase, putative	0	44.201	28	8	54	8	421	46.1	5.55	166.24	8	1.012	1.575	1.427	0.943701	0.0822266	0.193888	0.998909	0.657014	0.865521	2.29	0.38	13.2	111.5	87	116	114.2	143.1	147.5	High	High	High	High	High	High	High	High	High	High	High	High	High	High	High	High	High	High	High
AT4G12340.1	copper ion binding	0	11.176	18	4	22	4	170	19.4	8.97	57.78	4	1.576	0.998	1.427	0.0625687	0.791418	0.181413	0.548449	0.998349	0.85295	38.08	17.6	30.74	93.8	156.8	119.8	112.2	154.1	186.9	High	High	High	High	High	High	High	High	High	High	High	High	High	High	High	High	High	High	High
AT3G25480.1	Rhodanese/Cell cycle control phosphatase superfamily protein	0	17.47	28	5	39	5	264	29	8.47	94.82	5	0.823	1.496	1.426	0.360917	0.163324	0.188717	0.942885	0.8486	0.860248	5.43	1.02	8.3	95.8	96.1	104.2	86.9	144.1	150.8	High	High	High	High	High	High	High	High	High	High	High	High	High	High	High	High	High	High	High
AT4G38810.2	Calcium-binding EF-hand family protein	0	30.009	13	3	22	3	375	41.1	4.63	87.45	3	1.208	1.768	1.425	0.456593	0.0313947	0.182163	0.979339	0.454473	0.85295	8.05	13.02	2.5	91.7	109.4	103.2	103.1	174.4	137.9	High	High	High	High	High	High	High	High	High	High	High	High	High	High	High	High	High	High	High
AT4G00740.1	S-adenosyl-L-methionine-dependent methyltransferases superfamily protein	0	12.321	7	4	24	4	600	67.5	8.85	57.98	4	0.965	1.434	1.425	0.865733	0.243203	0.181127	0.996289	0.911239	0.85295	0	0	0	135.1	103.5	106.5	130.4	148.4	151.7	High	High	High	High	High	High	High	High	High	High	High	High	High	High	High	High	High	High	High
AT4G05180.1	photosystem II subunit Q-2	0	70.216	40	8	165	6	230	24.6	9.72	483.88	8	0.658	2.397	1.424	0.0551742	0.00434712	0.196635	0.512616	0.146929	0.870114	0.98	8.65	34.73	111.2	88.4	152.2	78.8	191.6	208.9	High	High	High	High	High	High	High	High	High	High	High	High	High	High	High	High	High	High	High
AT3G59870.1	unknown protein; FUNCTIONS IN: molecular_function unknown; INVOLVED IN: biological_process unknown; LOCATED IN: chloroplast; EXPRESSED IN: 23 plant structures; EXPRESSED DURING: 13 growth stages; BEST Arabidopsis thaliana protein match is: unknown protein (TAIR:AT2G43945.1); Has 292 Blast hits to 292 proteins in 84 species: Archae - 0; Bacteria - 122; Metazoa - 0; Fungi - 0; Plants - 46; Viruses …	0	41.583	28	6	50	3	288	32.4	7.37	159.71	6	0.809	1.266	1.421	0.293241	0.478727	0.186927	0.915346	0.995335	0.856154	0.36	1.19	9.85	122.5	111.8	114.6	90.6	153.7	187.4	High	High	High	High	High	High	High	High	High	High	High	High	High	High	High	High	High	High	High
AT1G73260.1	kunitz trypsin inhibitor 1	0	51.8	43	8	38	8	215	23.8	7.18	121.12	8	5.065	1.256	1.421	2.44293e-12	0.448131	0.193201	1.08797e-09	0.995335	0.865206	75.82	8.2	47.5	64.7	154.9	85.8	305	185.4	121.9	High	High	High	High	High	High	High	High	High	High	High	High	High	High	High	High	High	High	High
AT4G14880.2	O-acetylserine (thiol) lyase (OAS-TL) isoform A1	0	139.068	72	16	274	10	322	33.8	6.14	788.89	16	1.183	1.243	1.421	0.410009	0.468561	0.199299	0.966484	0.995335	0.874215	7.26	4.66	8.78	84.4	116.7	93.1	103.6	137.2	129.4	High	High	High	High	High	High	High	High	High	High	High	High	High	High	High	High	High	High	High
AT2G24180.1	cytochrome p450 71b6	0	42.657	23	11	40	11	503	57	7.85	101.42	11	1.607	1.227	1.421	0.0466928	0.626326	0.184902	0.480953	0.998349	0.853027	17.88	37.73	27.97	87.4	110.7	99.9	137.3	134.6	155.8	High	High	High	High	High	High	High	High	High	High	High	High	High	High	High	High	High	High	High
AT1G17890.1	NAD(P)-binding Rossmann-fold superfamily protein	0	41.063	26	6	36	5	328	36.2	6.74	112.76	6	1.08	1.106	1.421	0.825279	0.889451	0.189251	0.996289	0.998349	0.861067	7.22	2.84	0.38	90.3	101	81.4	101.9	107	111.2	High	High	High	High	High	High	High	High	High	High	High	High	High	High	High	High	High	High	High
AT4G13840.1	HXXXD-type acyl-transferase family protein	0	28.22	21	6	22	6	428	47.4	5.57	69.45	6	1	1.566	1.421	0.998645	0.094541	0.192279	0.999955	0.704708	0.864355	4.77	41.24	18.11	112.5	69	92.7	111.2	119.1	124.4	High	High	High	High	High	High	High	High	High	High	High	High	High	High	High	High	High	High	High
AT1G33810.1	unknown protein; FUNCTIONS IN: molecular_function unknown; INVOLVED IN: biological_process unknown; LOCATED IN: chloroplast thylakoid membrane, chloroplast, chloroplast envelope; EXPRESSED IN: 22 plant structures; EXPRESSED DURING: 13 growth stages; Has 39 Blast hits to 39 proteins in 18 species: Archae - 0; Bacteria - 0; Metazoa - 0; Fungi - 0; Plants - 39; Viruses - 0; Other Eukaryotes - 0 (sou…	0	29.496	42	5	21	5	138	15.7	8.88	59.91	5	1.194	1.753	1.42	0.405775	0.05491	0.186024	0.966484	0.580629	0.855777	2.69	17.83	4.97	69.8	101.2	114.3	84.9	172.5	131.2	High	High	High	High	High	High	High	High	High	High	High	High	High	High	High	High	High	High	High
AT4G35450.5	ankyrin repeat-containing protein 2	0	99.005	77	17	189	14	350	38	4.64	559.52	17	0.924	1.466	1.418	0.743767	0.220195	0.201845	0.99628	0.904067	0.877753	3.54	3.33	2.38	108.1	110.3	105.5	94.3	150.7	142	High	High	High	High	High	High	High	High	High	High	High	High	High	High	High	High	High	High	High
AT5G48300.1	APS1-ADP glucose pyrophosphorylase 1	0	170.676	52	20	357	20	520	56.6	6.57	1093.27	20	1.071	1.188	1.416	0.706229	0.563039	0.204111	0.99628	0.996112	0.880854	23.72	1.3	5.23	102.2	84.9	94.1	110.6	106.2	132.9	High	High	High	High	High	High	High	High	High	High	High	High	High	High	High	High	High	High	High
AT1G27970.2	nuclear transport factor 2B	0	38.582	40	4	46	4	134	15	6.35	155.05	4	1.428	0.93	1.414	0.110677	0.709838	0.205656	0.695057	0.998349	0.884168	5.31	6.46	2.24	78.7	119.7	100.3	112.7	107.4	140.3	High	High	High	High	High	High	High	High	High	High	High	High	High	High	High	High	High	High	High
AT2G44310.1	Calcium-binding EF-hand family protein	0	22.709	32	4	26	4	142	15.8	4.51	68.92	4	0.952	2.37	1.414	0.810471	0.000909397	0.200591	0.99628	0.057312	0.87741	43.84	7.53	19.52	101.3	92.7	140	107.9	208.4	210.9	High	High	High	High	High	High	High	High	High	High	High	High	High	High	High	High	High	High	High
AT5G06320.1	NDR1/HIN1-like 3	0	26.637	24	5	39	5	231	25.9	9.2	105.15	5	1.773	1.081	1.413	0.0198337	0.948666	0.195926	0.295011	0.998349	0.868982	11.84	4.16	4.22	84.3	122	117.5	149.5	134.2	170.7	High	High	High	High	High	High	High	High	High	High	High	High	High	High	High	High	High	High	High
AT1G11840.6	glyoxalase I homolog	0	93.895	35	13	227	11	322	36.3	5.5	660.93	13	1.22	1.092	1.413	0.335245	0.760024	0.206993	0.936735	0.998349	0.886168	12.82	3.58	5	107.2	101.6	103.7	131.4	115.9	150.5	High	High	High	High	High	High	High	High	High	High	High	High	High	High	High	High	High	High	High
AT1G04690.1	potassium channel beta subunit 1	0	68.671	31	12	129	12	328	36.5	7.42	343.23	12	0.946	1.472	1.413	0.811174	0.213727	0.207057	0.99628	0.898412	0.886168	1.21	11.45	14.43	115	94.4	106.9	111.5	140.9	163.9	High	High	High	High	High	High	High	High	High	High	High	High	High	High	High	High	High	High	High
AT2G33150.1	peroxisomal 3-ketoacyl-CoA thiolase 3	0	208.833	63	21	266	19	462	48.5	8.34	937.45	21	1.387	1.333	1.411	0.123166	0.340642	0.208526	0.728495	0.973235	0.888895	18.05	2.84	0.68	96.3	102.8	102.1	127.8	140.2	147.9	High	High	High	High	High	High	High	High	High	High	High	High	High	High	High	High	High	High	High
AT3G28220.1	TRAF-like family protein	0	29.033	19	7	64	7	370	42.9	8.5	175.06	7	1.016	1.012	1.411	0.879577	0.908984	0.209026	0.996289	0.998349	0.889147	8.51	3.47	42.29	103.5	85.1	99	105.2	74.5	134.7	High	High	High	High	High	High	High	High	High	High	High	High	High	High	High	High	High	High	High
AT3G16760.1	Tetratricopeptide repeat (TPR)-like superfamily protein	0	25.377	13	5	28	5	475	48.8	9.2	80.27	5	0.597	1.202	1.408	0.0214673	0.676735	0.19664	0.307238	0.998349	0.870114	39.78	19.71	0.35	170.5	128.3	118.3	101.8	154.2	166.9	High	High	High	High	High	High	High	High	High	High	High	High	High	High	High	High	High	High	High
AT5G20660.1	Zn-dependent exopeptidases superfamily protein	0	30.473	8	7	33	7	910	100	7.12	91.52	7	1.112	1.308	1.407	0.604846	0.38353	0.202199	0.99628	0.987785	0.878786	16.58	21.18	8.27	100.2	95	109.2	135.9	110.9	133	High	High	High	High	High	High	High	High	High	High	High	High	High	High	High	High	High	High	High
AT4G03200.2	catalytics	0	72.924	30	18	74	18	685	76.8	5.57	184.08	18	1.111	1.374	1.406	0.745193	0.320882	0.192713	0.99628	0.96398	0.864355	4.11	7.9	7.95	98.5	96.2	104.8	108.4	131.9	148.6	High	High	High	High	High	High	High	High	High	High	High	High	High	High	High	High	High	High	High
AT4G16130.1	arabinose kinase	0	51.498	14	11	55	11	1039	114.2	6.3	159.88	11	1.516	1.051	1.405	0.0873998	0.895918	0.203949	0.635275	0.998349	0.880833	3.26	3.39	3.35	74.4	93.3	86.9	105	105.4	120.5	High	High	High	High	High	High	High	High	High	High	High	High	High	High	High	High	High	High	High
AT4G23850.1	AMP-dependent synthetase and ligase family protein	0	147.888	47	29	197	27	666	74.5	5.87	552	29	1.185	1.313	1.405	0.435647	0.371046	0.214196	0.969682	0.987785	0.896659	12.31	14.8	0.34	106.2	96	99.9	125.2	126.4	144.4	High	High	High	High	High	High	High	High	High	High	High	High	High	High	High	High	High	High	High
AT4G31480.2	Coatomer, beta subunit	0	219.125	44	34	312	3	948	106.1	5.83	848.92	34	1.005	1.447	1.405	0.936932	0.194246	0.209273	0.998516	0.873608	0.889205	32.12	17.05	6.11	102.1	92.8	106.3	104.4	118.5	133.4	High	High	High	High	High	High	High	High	High	High	High	High	High	High	High	High	High	High	High
AT4G21470.1	riboflavin kinase/FMN hydrolase	0	23.166	15	5	26	5	379	42.1	6.38	57.03	5	1.106	1.386	1.404	0.632306	0.280393	0.19953	0.99628	0.940566	0.874459	1.71	0.04	13.32	97.8	101	104.4	106.9	143.8	149.9	High	High	High	High	High	High	High	High	High	High	High	High	High	High	High	High	High	High	High
AT4G02620.1	vacuolar ATPase subunit F family protein	0	24.865	49	5	50	5	128	14.3	6.57	135.83	5	1.146	1.194	1.404	0.537899	0.487246	0.215251	0.99628	0.995335	0.896659	0.05	2.5	3.58	97.8	120.6	115.8	106	140.1	159.1	High	High	High	High	High	High	High	High	High	High	High	High	High	High	High	High	High	High	High
AT4G32390.1	Nucleotide-sugar transporter family protein	0	15.377	5	3	24	3	350	39	8.43	77.78	3	0.847	1.625	1.403	0.396627	0.0667168	0.201283	0.957095	0.620532	0.877753	10.67	37.02	13.31	153.5	102.6	110.5	124.7	153.8	210.6	High	High	High	High	High	High	High	High	High	High	High	High	High	High	High	High	High	High	High
AT1G05010.1	ethylene-forming enzyme	0	89.786	46	12	146	9	323	36.7	5.36	446.93	12	1.518	1.005	1.402	0.0347977	0.983804	0.217558	0.407192	0.998946	0.897635	38.98	6.84	16.31	82.9	107.2	86.4	119.8	104.4	115.6	High	High	High	High	High	High	High	High	High	High	High	High	High	High	High	High	High	High	High
AT1G73230.1	Nascent polypeptide-associated complex NAC	0	68.144	75	11	107	8	165	18	6.21	341.87	11	1.345	0.942	1.401	0.181047	0.783334	0.218273	0.817384	0.998349	0.897635	3.5	14.53	25.65	94.2	134.6	104.6	109.4	134.7	152.3	High	High	High	High	High	High	High	High	High	High	High	High	High	High	High	High	High	High	High
AT4G39080.1	vacuolar proton ATPase A3	0	134.363	31	21	248	13	821	92.8	5.94	811.86	21	1.219	1.273	1.397	0.373424	0.415913	0.222071	0.946815	0.989903	0.898437	20.67	7.4	5.76	103.6	89.1	92.9	124.7	111.5	133.4	High	High	High	High	High	High	High	High	High	High	High	High	High	High	High	High	High	High	High
AT3G47520.1	malate dehydrogenase	0	145.491	67	18	208	16	403	42.4	8.51	747.41	18	1.068	1.321	1.397	0.714943	0.356168	0.222452	0.99628	0.98389	0.898437	10.41	1.13	5.12	91	101.9	105.7	97.8	137	152.4	High	High	High	High	High	High	High	High	High	High	High	High	High	High	High	High	High	High	High
AT2G44350.2	Citrate synthase family protein	0	128.395	46	17	220	17	474	52.7	6.89	643.47	17	0.981	1.353	1.397	0.984047	0.31722	0.222658	0.999955	0.96398	0.898437	6.95	2.63	0.84	98.2	109.1	111.8	97.4	153	154.3	High	High	High	High	High	High	High	High	High	High	High	High	High	High	High	High	High	High	High
AT2G41790.1	Insulinase (Peptidase family M16) family protein	0	73.492	17	17	111	17	970	110.9	6.04	314.33	17	1.019	1.374	1.397	0.920822	0.236942	0.222679	0.996789	0.906243	0.898437	1.43	4.55	1.24	115	95.6	103.7	114.2	132.7	139.3	High	High	High	High	High	High	High	High	High	High	High	High	High	High	High	High	High	High	High
AT2G30880.1	Pleckstrin homology (PH) domain-containing protein	0	31.755	22	9	36	9	504	56	5.87	89.3	9	1.099	1.312	1.396	0.740634	0.453742	0.219045	0.99628	0.995335	0.898198	39.24	6.7	6.02	108.5	109.2	106.3	134.6	146.3	144	High	High	High	High	High	High	High	High	High	High	High	High	High	High	High	High	High	High	High
AT2G30110.1	ubiquitin-activating enzyme 1	0	266.093	48	43	420	38	1080	120.2	5.27	1251.95	43	0.978	1.397	1.395	0.976406	0.269553	0.223942	0.999644	0.933479	0.898437	11.35	15.8	9.07	115.4	91.7	103	111.7	127.7	140.9	High	High	High	High	High	High	High	High	High	High	High	High	High	High	High	High	High	High	High
AT5G55200.1	Co-chaperone GrpE family protein	0	32.07	19	5	38	5	302	33.2	7.06	103.75	5	1.708	1.308	1.395	0.042673	0.388768	0.204187	0.462199	0.987785	0.880854	4.19	12.94	26.3	95.5	145.5	129.2	168.1	190.2	174.6	High	High	High	High	High	High	High	High	High	High	High	High	High	High	High	High	High	High	High
AT1G79930.1	heat shock protein 91	0	357.64	62	44	608	9	831	91.7	5.25	1816.16	44	0.858	1.848	1.394	0.565422	0.0225326	0.224917	0.99628	0.385973	0.898437	4.51	27.71	9.58	108.5	96	108.2	104.4	152.9	147.5	High	High	High	High	High	High	High	High	High	High	High	High	High	High	High	High	High	High	High
AT3G03100.1	NADH:ubiquinone oxidoreductase, 17.2kDa subunit	0	25.602	38	6	39	6	159	18.3	9.23	92.82	6	0.844	1.441	1.394	0.4769	0.169754	0.225036	0.990595	0.863714	0.898437	9.5	14.78	9.41	109.6	114.8	120.9	86.4	154.4	162.9	High	High	High	High	High	High	High	High	High	High	High	High	High	High	High	High	High	High	High
AT5G65840.1	Thioredoxin superfamily protein	0	21.977	23	5	28	5	275	29.9	8.28	85.96	5	1.224	1.449	1.394	0.3445	0.214257	0.215862	0.936735	0.898412	0.896659	19.54	2.77	0.48	91.9	107.3	115.8	120.1	155.7	169.4	High	High	High	High	High	High	High	High	High	High	High	High	High	High	High	High	High	High	High
AT2G21390.1	Coatomer, alpha subunit	0	237.333	43	40	359	18	1218	136.4	6.92	1078.1	40	0.84	1.435	1.394	0.434567	0.252972	0.22546	0.969682	0.915604	0.898437	2.05	22.15	0.68	121.4	88.2	109.5	105.3	127.1	143.4	High	High	High	High	High	High	High	High	High	High	High	High	High	High	High	High	High	High	High
AT3G49560.1	Mitochondrial import inner membrane translocase subunit Tim17/Tim22/Tim23 family protein	0	40.895	25	6	58	6	261	28	9.5	174.85	6	0.739	1.793	1.392	0.221397	0.0227727	0.227258	0.86313	0.386751	0.898437	8.75	12.66	11.8	92.4	97.5	114.6	77.7	164.9	155.8	High	High	High	High	High	High	High	High	High	High	High	High	High	High	High	High	High	High	High
AT5G63840.1	Glycosyl hydrolases family 31 protein	0	100.284	22	17	99	17	921	104.2	6.27	313.88	17	0.881	1.591	1.389	0.576396	0.0738182	0.230115	0.99628	0.647298	0.898437	1.13	4.78	11.67	121.2	88.7	112.4	109.9	137.5	150.5	High	High	High	High	High	High	High	High	High	High	High	High	High	High	High	High	High	High	High
AT4G25370.1	Double Clp-N motif protein	0	49.982	33	7	89	7	238	26	9.19	243.61	7	0.833	1.683	1.389	0.426183	0.0541391	0.23077	0.969682	0.580629	0.898437	25.56	5.48	9.88	100.3	107.3	119.1	81.8	185	177.3	High	High	High	High	High	High	High	High	High	High	High	High	High	High	High	High	High	High	High
AT2G36130.1	Cyclophilin-like peptidyl-prolyl cis-trans isomerase family protein	0	9.44	18	3	24	3	164	18.2	8.44	56.71	3	1.112	1.348	1.387	0.625205	0.370451	0.222645	0.99628	0.987785	0.898437	25.31	2	19.4	103.5	130	131.4	114.9	170.6	177.6	High	High	High	High	High	High	High	High	High	High	High	High	High	High	High	High	High	High	High
AT2G27720.1	60S acidic ribosomal protein family	0	46.727	64	5	63	3	115	11.4	4.61	216.4	5	0.912	2.001	1.386	0.745662	0.0061218	0.233634	0.99628	0.177215	0.904473	42.06	1.1	11.4	89.7	105.2	137.2	83.6	211.9	190.6	High	High	High	High	High	High	High	High	High	High	High	High	High	High	High	High	High	High	High
AT1G70580.1	alanine-2-oxoglutarate aminotransferase 2	0	188.878	58	20	314	8	481	53.4	6.58	1050.04	20	0.914	1.352	1.385	0.713661	0.286756	0.234408	0.99628	0.948512	0.904473	43.28	12.56	13.18	125.9	90	89.6	114.1	114.8	141.2	High	High	High	High	High	High	High	High	High	High	High	High	High	High	High	High	High	High	High
AT5G16450.2	Ribonuclease E inhibitor RraA/Dimethylmenaquinone methyltransferase	0	29.101	38	6	57	2	166	17.8	5.58	161.7	6	1.476	1.082	1.385	0.0836335	0.867007	0.229319	0.626367	0.998349	0.898437	3.44	7.41	1.92	98.9	114.5	109.9	145.9	124.2	152.2	High	High	High	High	High	High	High	High	High	High	High	High	High	High	High	High	High	High	High
AT5G39730.1	AIG2-like (avirulence induced gene) family protein	0	61.353	58	9	98	9	172	20	5.1	258.08	9	1.415	1.358	1.385	0.125143	0.216668	0.23475	0.735601	0.902803	0.904473	50.99	77.25	21.14	73.1	122.3	134.6	115.7	183.1	184.4	High	High	High	High	High	High	High	High	High	High	High	High	High	High	High	High	High	High	High
AT3G55040.1	glutathione transferase lambda 2	0	36.005	25	6	61	6	292	33	7.28	201.13	6	0.933	1.543	1.384	0.798753	0.101604	0.235815	0.99628	0.731498	0.904896	30.07	12.07	10.83	95.1	106.9	111	77.8	153	148.9	High	High	High	High	High	High	High	High	High	High	High	High	High	High	High	High	High	High	High
AT1G21250.1	cell wall-associated kinase	0	17.364	6	4	22	4	735	81.2	5.68	60.2	4	1.296	0.839	1.383	0.33451	0.350715	0.225997	0.936735	0.980486	0.898437	54.67	18.73	37.42	104.3	131.1	89.2	135.2	109.9	123.4	High	High	High	High	High	High	High	High	High	High	High	High	High	High	High	High	High	High	High
AT3G45980.1	Histone superfamily protein	0	48.837	46	8	117	2	150	16.4	10.02	315.33	8	0.737	2.341	1.382	0.197877	0.000823546	0.238243	0.833186	0.0537506	0.904943	31.19	28.13	19.1	108.2	101.1	153.1	78.5	237.1	241.8	High	High	High	High	High	High	High	High	High	High	High	High	High	High	High	High	High	High	High
AT5G35160.2	Endomembrane protein 70 protein family	0	50.613	17	10	77	8	658	74.5	7.96	199.13	10	0.794	1.211	1.381	0.327608	0.490537	0.238577	0.936735	0.995335	0.904943	3.46	0.48	18.19	124.7	98.9	108	106	133.8	153.4	High	High	High	High	High	High	High	High	High	High	High	High	High	High	High	High	High	High	High
AT3G02350.1	galacturonosyltransferase 9	0	30.659	12	6	27	6	561	64.1	9.11	78.03	6	1.016	1.087	1.38	0.966946	0.935764	0.230194	0.999598	0.998349	0.898437	16.79	11.98	9.09	103.1	95.3	92.7	110.2	97.7	131.7	High	High	High	High	High	High	High	High	High	High	High	High	High	High	High	High	High	High	High
AT4G25650.2	ACD1-like	0	33.554	18	8	42	8	559	63.8	8.65	103.27	8	0.96	1.155	1.38	0.878102	0.628736	0.239487	0.996289	0.998349	0.906637	1.36	2.19	22.15	116.6	93.3	99.5	107.4	130.3	138.7	High	High	High	High	High	High	High	High	High	High	High	High	High	High	High	High	High	High	High
AT1G08780.1	ABI3-interacting protein 3	0	13.282	16	2	16	2	129	14.9	4.6	58.98	2	0.883	1.321	1.38	0.566662	0.381732	0.23066	0.99628	0.987785	0.898437	24.62	4.82	6.07	102.6	117.2	116.9	94.1	152.5	141.4	High	High	High	High	High	High	High	High	High	High	High	High	High	High	High	High	High	High	High
AT3G12800.1	short-chain dehydrogenase-reductase B	0	74.257	56	12	77	12	298	31.8	9.14	224.99	12	1.114	1.142	1.38	0.634876	0.618206	0.239931	0.99628	0.998349	0.907805	15.86	5.89	4.39	106.3	102.2	102.2	120.1	119	139.6	High	High	High	High	High	High	High	High	High	High	High	High	High	High	High	High	High	High	High
AT2G17190.1	ubiquitin family protein	0	60.104	19	8	59	4	538	57.2	4.79	171.46	8	1.182	1.057	1.378	0.436721	0.903581	0.241561	0.969682	0.998349	0.911171	31.69	14.8	8.08	88.4	114.1	96.3	105.9	129.6	137.9	High	High	High	High	High	High	High	High	High	High	High	High	High	High	High	High	High	High	High
AT1G41830.1	SKU5-similar 6	0	67.155	27	13	100	7	542	60.5	9.45	266.63	13	1.04	1.114	1.377	0.810509	0.803573	0.228686	0.99628	0.998349	0.898437	11.12	3.26	7.15	109.8	93.1	99.3	117.8	101.3	135.6	High	High	High	High	High	High	High	High	High	High	High	High	High	High	High	High	High	High	High
AT1G18270.3	ketose-bisphosphate aldolase class-II family protein	0	105.636	21	22	130	22	1393	149.3	5.95	384.43	22	1.165	1.38	1.376	0.486853	0.225792	0.243783	0.990595	0.906243	0.915061	4.33	10.03	1.82	97.2	97.2	99.8	124.1	136.1	137.7	High	High	High	High	High	High	High	High	High	High	High	High	High	High	High	High	High	High	High
AT1G02305.1	Cysteine proteinases superfamily protein	0	27.605	25	6	34	6	362	40	6.9	112.46	6	1.392	1.005	1.375	0.1354	0.83549	0.22916	0.751474	0.998349	0.898437	8.66	26.77	1.29	103.7	118	111.2	157.4	118.6	152.9	High	High	High	High	High	High	High	High	High	High	High	High	High	High	High	High	High	High	High
AT3G52990.1	Pyruvate kinase family protein	0	135.923	54	22	233	9	527	57.5	7.11	687.08	22	1.06	1.272	1.375	0.736723	0.375808	0.245302	0.99628	0.987785	0.917722	18.81	24.02	9.62	120.4	100.3	103.2	130.7	134.1	134.3	High	High	High	High	High	High	High	High	High	High	High	High	High	High	High	High	High	High	High
AT5G16880.2	Target of Myb protein 1	0	66.739	32	11	94	11	407	45.3	4.86	280.86	11	0.991	1.303	1.375	0.994306	0.292962	0.245724	0.999955	0.955629	0.917722	6.22	1.84	3.85	103.5	123.8	109.6	101.7	162.6	142.9	High	High	High	High	High	High	High	High	High	High	High	High	High	High	High	High	High	High	High
AT2G42600.2	phosphoenolpyruvate carboxylase 2	0	366.208	57	52	734	35	963	109.7	5.8	2119.33	52	1.038	1.431	1.373	0.812983	0.237495	0.247075	0.99628	0.906243	0.919215	29.51	10.15	10.85	116.1	85.1	97.5	118.9	131.4	140.1	High	High	High	High	High	High	High	High	High	High	High	High	High	High	High	High	High	High	High
AT2G39010.1	PIP2E - plasma membrane intrinsic protein 2E	0	33.481	18	6	55	6	289	31	8.15	127.55	6	0.966	1.147	1.371	0.878861	0.5935	0.249665	0.996289	0.997949	0.920418	20.18	19.46	3.58	177.1	122.9	99.1	128.7	121	156.7	High	High	High	High	High	High	High	High	High	High	High	High	High	High	High	High	High	High	High
AT1G78900.1	vacuolar ATP synthase subunit A	0	405.2	82	44	793	44	623	68.8	5.24	2471.6	44	1.222	1.288	1.369	0.331874	0.400391	0.25145	0.936735	0.987785	0.923692	8.02	4.27	0.77	105.8	94	102.1	120.9	124.3	142.2	High	High	High	High	High	High	High	High	High	High	High	High	High	High	High	High	High	High	High
AT4G16190.1	Papain family cysteine protease	0	13.043	11	3	25	3	373	41.2	6.96	72.63	3	1.127	1.145	1.368	0.566876	0.743167	0.237833	0.99628	0.998349	0.904943	31.38	6.8	2.98	120.2	107.1	114.4	130.5	111.7	156.5	High	High	High	High	High	High	High	High	High	High	High	High	High	High	High	High	High	High	High
AT3G19240.1	Vacuolar import/degradation, Vid27-related protein	0	49.472	23	13	61	12	648	72.2	5.72	150.33	13	1.269	1.397	1.368	0.267487	0.239072	0.249572	0.904701	0.906243	0.920418	7.42	0.51	6.38	96.6	101.4	100.3	125.9	141.1	134.9	High	High	High	High	High	High	High	High	High	High	High	High	High	High	High	High	High	High	High
AT3G48380.3	Peptidase C78, ubiquitin fold modifier-specific peptidase 1/ 2	0	5.58	2	1	10	1	653	72.8	6.83	24.41	1	0.754	1.2	1.367	0.264672	0.662337	0.238281	0.904701	0.998349	0.904943	29.24	16.49	15.01	142.1	100.7	96	107.2	131.3	154.1	High	High	High	High	High	High	High	High	High	High	High	High	High	High	High	High	High	High	High
AT4G15210.1	beta-amylase 5	0	80.479	40	13	98	13	498	56	5.36	350.43	13	0.872	1.385	1.367	0.561963	0.224332	0.254409	0.99628	0.906243	0.929601	41.78	15.84	24.24	119.1	99	153.9	91.3	143.8	206.9	High	High	High	High	High	High	High	High	High	High	High	High	High	High	High	High	High	High	High
AT2G36145.1	unknown protein; FUNCTIONS IN: molecular_function unknown; INVOLVED IN: biological_process unknown; LOCATED IN: chloroplast thylakoid membrane, chloroplast stroma, chloroplast; EXPRESSED IN: 19 plant structures; EXPRESSED DURING: 13 growth stages; Has 49 Blast hits to 49 proteins in 17 species: Archae - 0; Bacteria - 0; Metazoa - 0; Fungi - 0; Plants - 49; Viruses - 0; Other Eukaryotes - 0 (sourc…	0	26.21	23	4	32	4	186	19.9	9.2	84.24	4	0.913	1.89	1.365	0.742462	0.0128134	0.255964	0.99628	0.278764	0.932406	57.62	55.01	13.64	112.3	134	132.2	105.9	229.7	197.2	High	High	High	High	High	High	High	High	High	High	High	High	High	High	High	High	High	High	High
AT1G59610.1	dynamin-like 3	0	256.723	53	44	343	21	920	100.2	9.04	1014.7	44	1.223	1.413	1.364	0.362751	0.193264	0.257518	0.943126	0.873608	0.934186	4.61	13.8	2.09	94.4	98.4	108.5	116.4	134.2	145.4	High	High	High	High	High	High	High	High	High	High	High	High	High	High	High	High	High	High	High
AT1G11910.1	aspartic proteinase A1	0	196.192	51	18	220	18	506	54.6	5.54	734.84	18	1.184	1.171	1.363	0.405957	0.593376	0.258693	0.966484	0.997949	0.934616	8.42	0.58	2.71	100.6	100.3	100.6	116.3	113	127.6	High	High	High	High	High	High	High	High	High	High	High	High	High	High	High	High	High	High	High
AT3G48000.1	aldehyde dehydrogenase 2B4	0	165.064	51	21	258	19	538	58.6	7.46	819.66	21	1.318	1.376	1.363	0.189484	0.291319	0.258829	0.823245	0.953143	0.934616	48.48	0.46	7.6	82.1	95.4	102.6	115.1	130.6	135.6	High	High	High	High	High	High	High	High	High	High	High	High	High	High	High	High	High	High	High
AT1G07890.2	ascorbate peroxidase 1	0	155.148	77	18	461	17	250	27.5	6.13	1422.77	18	1.208	1.361	1.36	0.358145	0.308259	0.261906	0.942885	0.96398	0.934616	19.09	0.81	3.51	88.6	125.8	118.1	107.8	173.2	159.8	High	High	High	High	High	High	High	High	High	High	High	High	High	High	High	High	High	High	High
AT1G60710.1	NAD(P)-linked oxidoreductase superfamily protein	0	88.34	40	14	150	9	345	37.9	6.3	451.42	14	1.271	1.085	1.36	0.278502	0.784487	0.262033	0.909056	0.998349	0.934616	4.15	3.21	4.69	102	101.6	97.5	126.7	116.9	130.9	High	High	High	High	High	High	High	High	High	High	High	High	High	High	High	High	High	High	High
AT5G50950.2	FUMARASE 2	0	135.954	44	16	166	7	499	54	6.33	510.44	16	1.284	1.593	1.36	0.260116	0.113064	0.262334	0.904701	0.754857	0.934616	7.22	4.27	11.43	121.9	101.4	98.9	153.7	152.2	135	High	High	High	High	High	High	High	High	High	High	High	High	High	High	High	High	High	High	High
AT3G59820.2	LETM1-like protein	0	47.37	19	9	46	9	760	86.3	8.62	138.39	9	0.841	1.427	1.359	0.527956	0.210824	0.247632	0.99628	0.896437	0.91948	9.58	18.05	4.47	95.2	91.5	121.3	95.6	134.1	153.1	High	High	High	High	High	High	High	High	High	High	High	High	High	High	High	High	High	High	High
AT1G14670.1	Endomembrane protein 70 protein family	0	55.001	19	12	117	5	592	68	7.08	309.75	12	0.882	1.119	1.359	0.620675	0.76602	0.259922	0.99628	0.998349	0.934616	0.35	2.04	15.13	120.2	88.3	98.7	110.2	112	117.2	High	High	High	High	High	High	High	High	High	High	High	High	High	High	High	High	High	High	High
AT3G20970.1	NFU domain protein 4	0	24.275	24	5	24	5	283	30.5	5.01	71.93	5	1.359	1.136	1.359	0.215204	0.823224	0.260524	0.861382	0.998349	0.934616	23.49	22.68	5.92	89.3	132	98.1	123.2	140.6	133.3	High	High	High	High	High	High	High	High	High	High	High	High	High	High	High	High	High	High	High
AT3G53990.1	Adenine nucleotide alpha hydrolases-like superfamily protein	0	73.286	60	10	101	10	160	17.8	5.94	308.88	10	1.261	1.539	1.358	0.214172	0.169398	0.264003	0.861382	0.863305	0.934616	53.14	12.03	3.02	83.7	130.7	130.8	107.1	211.8	191.2	High	High	High	High	High	High	High	High	High	High	High	High	High	High	High	High	High	High	High
AT1G76450.1	Photosystem II reaction center PsbP family protein	0	38.24	39	6	53	6	247	27.5	6.8	171.79	6	1.238	1.131	1.358	0.347925	0.689936	0.264307	0.936735	0.998349	0.935078	4.53	5.87	5.45	96.1	107.2	94.8	116.8	120.1	141.2	High	High	High	High	High	High	High	High	High	High	High	High	High	High	High	High	High	High	High
AT5G56950.1	nucleosome assembly protein 1;3	0	57.851	36	11	59	8	374	43.3	4.53	173.93	11	0.86	1.674	1.358	0.546535	0.0475833	0.264895	0.99628	0.553087	0.935568	29	3.71	10.18	110	115.5	108.8	101.5	164.4	153.8	High	High	High	High	High	High	High	High	High	High	High	High	High	High	High	High	High	High	High
AT3G27570.1	Sucrase/ferredoxin-like family protein	0	22.306	15	6	58	5	379	41.6	5.74	149.66	6	1.252	1.108	1.356	0.336676	0.698096	0.266916	0.936735	0.998349	0.935829	0.85	7.51	14.86	95.4	98.5	98.5	114.4	109.2	129.6	High	High	High	High	High	High	High	High	High	High	High	High	High	High	High	High	High	High	High
AT1G50480.1	10-formyltetrahydrofolate synthetase	0	173.38	39	22	270	22	634	67.8	6.71	924.62	22	1.172	1.263	1.356	0.432972	0.436709	0.26692	0.969682	0.992895	0.935829	13.54	6.67	7.42	98	95.6	94.8	116.7	121.5	129.5	High	High	High	High	High	High	High	High	High	High	High	High	High	High	High	High	High	High	High
AT1G30360.1	Early-responsive to dehydration stress protein (ERD4)	0	97.582	31	19	211	19	724	81.9	9.23	563.67	19	1.293	1.031	1.355	0.220181	0.903644	0.267528	0.861382	0.998349	0.935829	11.8	6	5.52	98	97.2	94.8	124.5	107	135.4	High	High	High	High	High	High	High	High	High	High	High	High	High	High	High	High	High	High	High
AT3G55430.1	O-Glycosyl hydrolases family 17 protein	0	12.699	9	4	24	4	449	48.4	9.39	49.81	4	0.86	1.347	1.355	0.50725	0.382624	0.267027	0.992013	0.987785	0.935829	12.29	9.97	7.28	114.8	114.6	126.5	98.7	154.4	171.5	High	High	High	High	High	High	High	High	High	High	High	High	High	High	High	High	High	High	High
AT2G33120.2	synaptobrevin-related protein 1	0	36.067	31	8	57	7	229	25.8	8.78	153.63	8	0.995	1.272	1.355	0.974899	0.36963	0.267885	0.999598	0.987785	0.935829	25.06	9.25	1.14	102.5	100.8	104.1	102	120.6	134.3	High	High	High	High	High	High	High	High	High	High	High	High	High	High	High	High	High	High	High
AT5G08080.1	syntaxin of plants 132	0	36.543	30	8	61	7	304	34.2	6.44	207	8	0.55	1.924	1.355	0.00508195	0.0141184	0.260678	0.134061	0.299406	0.934616	62.88	0.55	0.71	124.5	95.5	126.6	86.2	198.5	152.5	High	High	High	High	High	High	High	High	High	High	High	High	High	High	High	High	High	High	High
AT4G09320.1	Nucleoside diphosphate kinase family protein	0	42.808	37	7	149	7	169	18.8	8.27	472.46	7	1.104	1.129	1.354	0.606521	0.678709	0.269176	0.99628	0.998349	0.936916	21.79	8.35	11.95	75.5	109	105.6	80	133.5	145	High	High	High	High	High	High	High	High	High	High	High	High	High	High	High	High	High	High	High
AT4G30210.1	P450 reductase 2	0	65.873	21	13	74	11	712	79	5.33	247.03	13	1.351	1.482	1.354	0.168823	0.141465	0.266396	0.803873	0.810425	0.935829	8.53	1.52	12.08	101.7	97.9	104.9	122.3	154.4	135.8	High	High	High	High	High	High	High	High	High	High	High	High	High	High	High	High	High	High	High
AT4G33090.1	aminopeptidase M1	0	242.966	53	38	322	38	879	98.1	5.5	972.31	38	1.021	1.325	1.354	0.872213	0.351375	0.269641	0.996289	0.981283	0.936916	5.92	9.64	3.98	116.6	95.5	101.8	117.7	128.6	138.8	High	High	High	High	High	High	High	High	High	High	High	High	High	High	High	High	High	High	High
AT1G80300.1	nucleotide transporter 1	0	52.2	18	9	54	5	624	68.1	9.35	183.07	9	1.236	1.423	1.353	0.350039	0.216807	0.270348	0.936735	0.902885	0.936916	4.78	8.31	19.6	111.1	81.6	97.6	125.1	119	144.4	High	High	High	High	High	High	High	High	High	High	High	High	High	High	High	High	High	High	High
AT3G02360.1	6-phosphogluconate dehydrogenase family protein	0	144.464	60	24	247	21	486	53.5	7.42	719.53	24	1.254	1.311	1.353	0.276445	0.368926	0.270747	0.907984	0.987785	0.936916	21.91	10.06	2.1	113.5	109.8	108.3	139.5	143.7	149.9	High	High	High	High	High	High	High	High	High	High	High	High	High	High	High	High	High	High	High
AT2G03820.1	nonsense-mediated mRNA decay NMD3 family protein	0	16.24	10	4	26	4	516	59.3	5.74	77.08	4	0.988	1.255	1.352	0.864332	0.50351	0.259789	0.996289	0.995335	0.934616	18.7	3.05	7.09	108.7	108.5	92.9	107.7	126.4	126.7	High	High	High	High	High	High	High	High	High	High	High	High	High	High	High	High	High	High	High
AT3G29360.1	UDP-glucose 6-dehydrogenase family protein	0	195.548	59	22	257	11	480	53.1	6	799.29	22	1.048	1.362	1.35	0.81148	0.28275	0.274028	0.99628	0.945122	0.937219	5.9	14.47	3.86	119.8	93.8	114.5	129.9	138	148.2	High	High	High	High	High	High	High	High	High	High	High	High	High	High	High	High	High	High	High
AT3G48170.1	aldehyde dehydrogenase 10A9	0	74.481	38	11	83	9	503	54.9	5.52	217.21	11	1.227	1.321	1.35	0.337149	0.366629	0.268053	0.936735	0.987785	0.935829	2.91	2.42	2.24	117.9	94.4	101.5	123.3	127.9	154.1	High	High	High	High	High	High	High	High	High	High	High	High	High	High	High	High	High	High	High
AT1G06210.1	ENTH/VHS/GAT family protein	0	25.578	18	7	40	7	383	42.8	4.78	105.33	7	0.92	1.265	1.35	0.609976	0.465643	0.265059	0.99628	0.995335	0.935568	7.39	3.02	12.93	109.6	137.2	121.7	114.1	177.1	171	High	High	High	High	High	High	High	High	High	High	High	High	High	High	High	High	High	High	High
AT5G02940.1	Protein of unknown function (DUF1012)	0	93.634	27	22	149	19	813	92.1	7.64	422.4	22	0.839	1.416	1.349	0.457247	0.165566	0.274522	0.980129	0.852719	0.937219	3.19	2.14	0.67	131.5	94.9	104.4	109.6	117.4	138.4	High	High	High	High	High	High	High	High	High	High	High	High	High	High	High	High	High	High	High
AT1G17880.1	basic transcription factor 3	0	65.987	72	11	103	8	165	17.9	7.25	314.41	11	1.029	1.158	1.349	0.891741	0.613958	0.275046	0.996289	0.998349	0.937219	47.22	14.23	27.62	87.6	134	106.1	108.6	125.7	143.8	High	High	High	High	High	High	High	High	High	High	High	High	High	High	High	High	High	High	High
AT2G20260.1	photosystem I subunit E-2	0	56.738	57	6	137	4	145	15.2	9.95	431.33	6	1.238	1.352	1.348	0.283351	0.289929	0.276501	0.909056	0.950239	0.937219	31.88	4.11	2.83	93.4	116.4	112.6	117.6	155.8	148	High	High	High	High	High	High	High	High	High	High	High	High	High	High	High	High	High	High	High
AT2G47390.1	Prolyl oligopeptidase family protein	0	193.366	36	25	250	25	961	106.2	6.42	769.02	25	1.016	1.472	1.347	0.888838	0.202974	0.27799	0.996289	0.887249	0.937219	8.17	1.11	8.52	111.4	91.7	100.4	112.1	131.1	135.4	High	High	High	High	High	High	High	High	High	High	High	High	High	High	High	High	High	High	High
AT4G00630.2	K+ efflux antiporter 2	0	136.448	21	18	103	14	1185	127.5	5.2	312.63	18	1.197	1.193	1.346	0.425021	0.548611	0.278394	0.969682	0.995765	0.937219	4.88	6.79	2.48	101.1	105.4	107.8	126.2	123.1	134.9	High	High	High	High	High	High	High	High	High	High	High	High	High	High	High	High	High	High	High
AT2G17980.1	Sec1/munc18-like (SM) proteins superfamily	0	47.368	16	7	51	7	627	69.1	6.39	145.34	7	1.013	1.187	1.345	0.952776	0.546575	0.280078	0.999511	0.995765	0.937219	10.51	11.26	5.72	102.9	87.5	95.4	103.2	101	129.2	High	High	High	High	High	High	High	High	High	High	High	High	High	High	High	High	High	High	High
AT5G15910.1	NAD(P)-binding Rossmann-fold superfamily protein	0	35.587	33	7	55	7	269	28.8	9.67	143.06	7	1.123	1.232	1.345	0.622516	0.543595	0.270766	0.99628	0.995765	0.936916	1.81	7.45	0.88	95.6	120.1	105.9	107	147.9	148.6	High	High	High	High	High	High	High	High	High	High	High	High	High	High	High	High	High	High	High
AT5G54750.2	Transport protein particle (TRAPP) component	0	28.989	31	5	56	5	199	22.2	4.44	164.07	5	1.308	1.095	1.344	0.242729	0.935019	0.275623	0.893399	0.998349	0.937219	33.81	15.12	0.41	71.6	107	97.9	91	120.6	143.5	High	High	High	High	High	High	High	High	High	High	High	High	High	High	High	High	High	High	High
AT2G07340.1	PREFOLDIN 1	0	29.266	48	5	41	5	128	14.6	4.93	125.55	5	1.264	1.664	1.344	0.384856	0.0773051	0.28051	0.951122	0.656336	0.937219	25.41	2.91	0.23	79.4	111.3	135.4	103	180.1	175.3	High	High	High	High	High	High	High	High	High	High	High	High	High	High	High	High	High	High	High
AT1G06410.1	trehalose-phosphatase/synthase 7	0	63.996	19	14	77	13	851	96.6	5.85	200.7	14	0.842	1.627	1.342	0.488949	0.0690879	0.276802	0.990595	0.630798	0.937219	12.84	47.14	8.51	117.5	94.6	100.9	110.6	117.6	130.9	High	High	High	High	High	High	High	High	High	High	High	High	High	High	High	High	High	High	High
AT2G39330.1	jacalin-related lectin 23	0	187.977	68	28	279	23	459	50.4	7.25	862.96	28	1.22	1.279	1.342	0.335082	0.413075	0.283822	0.936735	0.988897	0.940379	11.72	21.41	26.99	102.7	99.6	122.6	122.8	128.6	168.8	High	High	High	High	High	High	High	High	High	High	High	High	High	High	High	High	High	High	High
AT2G23420.1	nicotinate phosphoribosyltransferase 2	0	39.024	23	10	38	4	557	62.2	6.2	110.08	10	0.951	0.938	1.342	0.885392	0.636727	0.263422	0.996289	0.998349	0.934616	36.76	13.55	31.99	95.5	93.9	83.9	90.8	88	112.6	High	High	High	High	High	High	High	High	High	High	High	High	High	High	High	High	High	High	High
AT5G23210.1	serine carboxypeptidase-like 34	0	29.433	11	5	22	5	499	56.3	8.46	66.81	5	1.252	1.108	1.342	0.436955	0.814059	0.272778	0.969682	0.998349	0.937219	32.95	13.36	6.57	77.3	99.1	96	97.5	126.3	131.1	High	High	High	High	High	High	High	High	High	High	High	High	High	High	High	High	High	High	High
AT4G26910.1	Dihydrolipoamide succinyltransferase	0	69.19	30	12	106	3	464	50	9.09	315.75	12	1.064	1.192	1.341	0.749004	0.573762	0.279879	0.99628	0.996112	0.937219	0.08	3.99	8.14	99.5	102.9	97.4	102.8	121.9	122.4	High	High	High	High	High	High	High	High	High	High	High	High	High	High	High	High	High	High	High
AT3G15980.2	Coatomer, beta' subunit	0	115.101	28	22	160	7	918	103.3	4.91	445.73	22	0.668	1.441	1.341	0.0855302	0.194661	0.284942	0.629524	0.873608	0.940379	0.2	36.92	12.38	131.6	85.2	96.7	99.2	122.6	132.4	High	High	High	High	High	High	High	High	High	High	High	High	High	High	High	High	High	High	High
AT1G49670.2	ARP protein (REF)	0	46.862	21	11	42	11	652	70.5	9.01	128.02	11	1.238	1.303	1.34	0.333137	0.414961	0.277534	0.936735	0.98901	0.937219	28.3	10.42	0.66	101.8	94.4	90.2	97.2	115.1	119.2	High	High	High	High	High	High	High	High	High	High	High	High	High	High	High	High	High	High	High
AT2G34310.3	unknown protein; FUNCTIONS IN: molecular_function unknown; INVOLVED IN: biological_process unknown; LOCATED IN: cellular_component unknown; EXPRESSED IN: 24 plant structures; EXPRESSED DURING: 13 growth stages; BEST Arabidopsis thaliana protein match is: unknown protein (TAIR:AT1G29530.1); Has 236 Blast hits to 216 proteins in 70 species: Archae - 0; Bacteria - 10; Metazoa - 74; Fungi - 47; Plant…	0	66.58	57	11	48	11	242	26.1	5.05	155.37	11	1.458	1.282	1.339	0.106964	0.366594	0.286993	0.68914	0.987785	0.941838	20.89	12.49	19.97	93.8	106.5	110.7	141.3	139.7	147.8	High	High	High	High	High	High	High	High	High	High	High	High	High	High	High	High	High	High	High
AT5G39590.1	TLD-domain containing nucleolar protein	0	67.529	26	11	48	11	542	59.9	5.57	143.24	11	1.56	1.252	1.338	0.047105	0.459606	0.287271	0.483891	0.995335	0.942328	7.24	8.91	3.04	79.5	92.4	96.6	132.6	110	115.5	High	High	High	High	High	High	High	High	High	High	High	High	High	High	High	High	High	High	High
AT3G44340.1	clone eighty-four	0	58.741	12	12	50	11	1096	117.6	7.21	138.14	12	1.08	1.112	1.338	0.680941	0.873604	0.276522	0.99628	0.998349	0.937219	0.02	1.57	4.11	117.2	102.7	107.4	112.9	125.5	145.5	High	High	High	High	High	High	High	High	High	High	High	High	High	High	High	High	High	High	High
AT5G10840.1	Endomembrane protein 70 protein family	0	71.483	20	11	121	4	648	74.4	7.96	340.86	11	1.082	1.23	1.337	0.71709	0.482881	0.290299	0.99628	0.995335	0.94444	1.23	19.23	13.98	123.8	94.5	107.9	127	110.9	150.3	High	High	High	High	High	High	High	High	High	High	High	High	High	High	High	High	High	High	High
AT3G13870.1	Root hair defective 3 GTP-binding protein (RHD3)	0	128.273	36	24	178	21	802	89	5.57	518.9	24	0.934	1.458	1.336	0.768229	0.142524	0.290724	0.99628	0.811893	0.94444	2.69	2.85	1.1	118.7	91.4	111.3	106.9	128.9	140	High	High	High	High	High	High	High	High	High	High	High	High	High	High	High	High	High	High	High
AT3G28200.1	Peroxidase superfamily protein	0	27.882	23	6	56	6	316	35.3	9.06	157.32	6	1.091	1.203	1.336	0.68018	0.539603	0.290757	0.99628	0.995765	0.94444	25.13	4.86	0.32	87	114.8	104.6	91.9	132.3	140.2	High	High	High	High	High	High	High	High	High	High	High	High	High	High	High	High	High	High	High
AT1G50320.1	thioredoxin X	0	24.134	26	4	33	4	182	19.6	8.88	85.31	4	1.124	1.43	1.336	0.616029	0.145566	0.29085	0.99628	0.817128	0.94444	60.62	26.81	7.94	79.6	115.7	111.8	91.5	166.4	147.9	High	High	High	High	High	High	High	High	High	High	High	High	High	High	High	High	High	High	High
AT3G59760.1	O-acetylserine (thiol) lyase isoform C	0	88.164	48	15	106	13	433	46.1	8.37	314.73	15	1.068	1.283	1.336	0.726928	0.431463	0.290973	0.99628	0.992895	0.94444	4.73	5.52	5.54	93.6	111.8	112.7	97.3	147.8	147.3	High	High	High	High	High	High	High	High	High	High	High	High	High	High	High	High	High	High	High
AT1G08200.1	UDP-D-apiose/UDP-D-xylose synthase 2	0	150.066	59	21	241	4	389	43.8	5.87	735.38	21	1.067	1.345	1.336	0.780929	0.235821	0.291067	0.99628	0.906243	0.94444	8.85	0.75	5.72	106	83.8	90.1	116.1	109.4	115.7	High	High	High	High	High	High	High	High	High	High	High	High	High	High	High	High	High	High	High
AT5G54870.1	unknown protein; FUNCTIONS IN: molecular_function unknown; INVOLVED IN: biological_process unknown; LOCATED IN: vacuole; EXPRESSED IN: 24 plant structures; EXPRESSED DURING: 15 growth stages; BEST Arabidopsis thaliana protein match is: unknown protein (TAIR:AT4G27020.1); Has 1807 Blast hits to 1807 proteins in 277 species: Archae - 0; Bacteria - 0; Metazoa - 736; Fungi - 347; Plants - 385; Viruse…	0	26.149	18	8	28	6	531	59.7	5.07	74.64	8	1.171	1.062	1.336	0.546772	0.930183	0.286324	0.99628	0.998349	0.941491	6.58	26.71	29.74	96	89.5	89.7	109.7	103.7	120.5	High	High	High	High	High	High	High	High	High	High	High	High	High	High	High	High	High	High	High
AT1G31130.1	unknown protein; FUNCTIONS IN: molecular_function unknown; INVOLVED IN: biological_process unknown; LOCATED IN: cellular_component unknown; EXPRESSED IN: 23 plant structures; EXPRESSED DURING: 13 growth stages; BEST Arabidopsis thaliana protein match is: unknown protein (TAIR:AT4G19950.1); Has 246 Blast hits to 244 proteins in 29 species: Archae - 2; Bacteria - 16; Metazoa - 0; Fungi - 0; Plants …	0	10.003	9	2	20	2	321	35.7	8.97	44.69	2	1.199	1.244	1.335	0.425752	0.507378	0.287456	0.969682	0.995765	0.942328	35.18	37.38	12.81	82.9	83	106.3	93.6	103.7	129.1	High	High	High	High	High	High	High	High	High	High	High	High	High	High	High	High	High	High	High
AT4G39800.1	myo-inositol-1-phosphate synthase 1	0	80.52	35	14	99	7	511	56.5	5.57	295.15	14	1.517	1.754	1.334	0.0647158	0.0320717	0.293521	0.553631	0.459008	0.94841	4.54	10.63	2.56	102.8	82.2	110.5	145	134	145.4	High	High	High	High	High	High	High	High	High	High	High	High	High	High	High	High	High	High	High
AT3G55410.1	2-oxoglutarate dehydrogenase, E1 component	0	234.743	43	33	305	21	1017	115.1	6.93	972.9	33	0.926	1.495	1.334	0.724693	0.19075	0.293869	0.99628	0.873608	0.94841	7.67	3.59	13.24	116.1	90.2	102.2	109.9	137.3	135.8	High	High	High	High	High	High	High	High	High	High	High	High	High	High	High	High	High	High	High
AT1G80230.1	Rubredoxin-like superfamily protein	0	64.601	51	7	81	4	171	18.6	5.73	279.97	7	1.941	1.127	1.334	0.00139999	0.66557	0.294054	0.0535369	0.998349	0.94841	72.54	40.91	35.01	68.7	137.3	123.1	139.2	150.4	171.7	High	High	High	High	High	High	High	High	High	High	High	High	High	High	High	High	High	High	High
AT1G78820.1	D-mannose binding lectin protein with Apple-like carbohydrate-binding domain	0	88.679	45	16	175	9	455	50.6	8.47	502.64	16	1.771	0.885	1.333	0.0165207	0.625054	0.294327	0.268408	0.998349	0.94841	14.22	29.32	16.27	81.7	117.6	93.6	126.9	111.4	128.8	High	High	High	High	High	High	High	High	High	High	High	High	High	High	High	High	High	High	High
AT3G09840.1	cell division cycle 48	0	367.685	61	41	629	7	809	89.3	5.25	2133.26	41	0.841	1.407	1.332	0.42944	0.265725	0.295992	0.969682	0.931473	0.949164	2.56	10	5.41	128.6	105.1	117	113.9	147.2	153.7	High	High	High	High	High	High	High	High	High	High	High	High	High	High	High	High	High	High	High
AT4G12720.2	MutT/nudix family protein	0	30.764	32	7	49	7	282	31.9	5.44	131.36	7	1.437	0.927	1.332	0.120417	0.693617	0.295493	0.72587	0.998349	0.949164	30.92	11.28	2.19	106.1	111.8	101.6	139.1	103.6	137.6	High	High	High	High	High	High	High	High	High	High	High	High	High	High	High	High	High	High	High
AT1G09640.1	Translation elongation factor EF1B, gamma chain	0	177.879	50	18	390	7	414	46.6	5.48	1176.59	18	0.991	1.285	1.332	0.976064	0.404017	0.296133	0.999598	0.987785	0.949164	19.7	1.01	2.91	109.1	92.9	93.2	105.2	118	121.2	High	High	High	High	High	High	High	High	High	High	High	High	High	High	High	High	High	High	High
AT5G43780.1	Pseudouridine synthase/archaeosine transglycosylase-like family protein	0	53.523	34	14	74	5	469	52.1	8.87	188.51	14	1.162	1.447	1.33	0.477904	0.22448	0.296337	0.990595	0.906243	0.949164	28.43	4.01	2.99	77.3	87.7	94.8	96.4	146.6	137.2	High	High	High	High	High	High	High	High	High	High	High	High	High	High	High	High	High	High	High
AT1G06290.1	acyl-CoA oxidase 3	0	86.262	27	16	140	16	675	75.6	7.99	419.21	16	1.072	1.527	1.33	0.739738	0.132844	0.298459	0.99628	0.799499	0.953833	4.31	4.47	0.94	117.2	95.1	107.6	117	140.5	142.9	High	High	High	High	High	High	High	High	High	High	High	High	High	High	High	High	High	High	High
AT4G34980.1	subtilisin-like serine protease 2	0	58.077	18	11	76	11	764	81	9.35	224.16	11	0.861	1.295	1.329	0.535392	0.345821	0.299777	0.99628	0.978404	0.955625	23.21	18.46	5.9	110.3	104.5	112.2	107.8	123.1	145.6	High	High	High	High	High	High	High	High	High	High	High	High	High	High	High	High	High	High	High
AT4G35790.1	phospholipase D delta	0	130.425	31	22	125	22	868	98.9	7.17	379.87	22	0.996	1.46	1.329	0.990999	0.18093	0.300335	0.999955	0.870708	0.956198	3.68	9.15	4.57	116.1	97.4	111.6	114	145.1	153.1	High	High	High	High	High	High	High	High	High	High	High	High	High	High	High	High	High	High	High
AT3G03980.1	NAD(P)-binding Rossmann-fold superfamily protein	0	20.063	22	6	36	5	270	28.1	6.55	80.97	6	1.218	0.993	1.328	0.431832	0.792915	0.285192	0.969682	0.998349	0.940379	2.77	1.47	1.64	79.5	105.2	85.6	100	95.6	125.8	High	High	High	High	High	High	High	High	High	High	High	High	High	High	High	High	High	High	High
AT1G55020.1	lipoxygenase 1	0	45.808	16	10	42	10	859	98	5.52	108.55	10	0.965	1.278	1.327	0.792208	0.505085	0.301186	0.99628	0.995765	0.957134	8.78	32.73	2.5	119.4	94.7	105.1	115.3	121.1	139.5	High	High	High	High	High	High	High	High	High	High	High	High	High	High	High	High	High	High	High
AT3G17900.1	unknown protein; FUNCTIONS IN: molecular_function unknown; INVOLVED IN: biological_process unknown; LOCATED IN: cellular_component unknown; EXPRESSED IN: 23 plant structures; EXPRESSED DURING: 13 growth stages; Has 45 Blast hits to 44 proteins in 14 species: Archae - 0; Bacteria - 0; Metazoa - 2; Fungi - 2; Plants - 39; Viruses - 0; Other Eukaryotes - 2 (source: NCBI BLink).	0	30.019	11	8	22	8	838	91.5	5.78	52.74	8	0.934	1.725	1.327	0.809189	0.0605729	0.296566	0.99628	0.597911	0.949164	39.62	6.34	6.99	107.6	93.2	87.8	100.5	160.8	116.6	High	High	High	High	High	High	High	High	High	High	High	High	High	High	High	High	High	High	High
AT1G63770.3	Peptidase M1 family protein	0	307.35	58	43	471	43	987	110.7	6.48	1459.85	43	0.943	1.342	1.327	0.844602	0.330463	0.303058	0.996289	0.968432	0.957134	21.75	11.76	0.53	120.2	89.5	103.4	103.9	125.9	135.3	High	High	High	High	High	High	High	High	High	High	High	High	High	High	High	High	High	High	High
AT2G21620.1	Adenine nucleotide alpha hydrolases-like superfamily protein	0	73.61	71	10	98	10	187	20.6	5.62	304.59	10	1.629	1.066	1.327	0.0191874	0.830048	0.303096	0.291118	0.998349	0.957134	7.69	0.93	4.89	87	112.5	100	138.7	122.9	123.7	High	High	High	High	High	High	High	High	High	High	High	High	High	High	High	High	High	High	High
AT5G23060.1	calcium sensing receptor	0	187.271	48	17	294	17	387	41.3	9.39	1029.93	17	0.828	1.418	1.326	0.43467	0.249531	0.304032	0.969682	0.914988	0.957134	3.77	4.73	11.93	98.1	85.7	100.2	84.7	126.8	135.2	High	High	High	High	High	High	High	High	High	High	High	High	High	High	High	High	High	High	High
AT5G11560.1	catalytics	0	125.808	33	27	158	27	982	108.8	6.81	428.15	27	0.885	1.262	1.326	0.621443	0.384872	0.304298	0.99628	0.987785	0.957134	2.25	1.48	4.86	117.9	87.1	100.1	104.6	109.7	127.6	High	High	High	High	High	High	High	High	High	High	High	High	High	High	High	High	High	High	High
AT2G31670.1	Stress responsive alpha-beta barrel domain protein	0	68.383	49	11	113	11	263	28.8	6.96	347.25	11	0.982	1.476	1.325	0.937194	0.200087	0.304779	0.998516	0.87972	0.957134	36.73	7.86	6.56	92.5	127.3	128.4	90.8	199.5	171.9	High	High	High	High	High	High	High	High	High	High	High	High	High	High	High	High	High	High	High
AT4G38510.5	ATPase, V1 complex, subunit B protein	0	245.596	64	24	479	4	494	55.1	5.25	1533.2	24	1.287	1.143	1.325	0.258252	0.63496	0.304895	0.903107	0.998349	0.957134	2.54	3.48	0.08	98.9	97.8	103	116.5	119.2	128.9	High	High	High	High	High	High	High	High	High	High	High	High	High	High	High	High	High	High	High
AT5G64130.3	cAMP-regulated phosphoprotein 19-related protein	0	44.265	56	7	52	6	140	15.1	7.94	159.16	7	1.234	1.176	1.325	0.34626	0.658655	0.296192	0.936735	0.998349	0.949164	3.1	7.05	21.58	120.8	118.4	127.1	152.3	134.3	170.6	High	High	High	High	High	High	High	High	High	High	High	High	High	High	High	High	High	High	High
AT1G78920.2	vacuolar H+-pyrophosphatase 2	0	28.843	9	6	36	6	802	85.1	5.74	103.83	6	1.117	1.088	1.324	0.58459	0.86754	0.301069	0.99628	0.998349	0.957134	13.58	2.19	1.16	105.5	102.7	108	121.4	116	145.8	High	High	High	High	High	High	High	High	High	High	High	High	High	High	High	High	High	High	High
AT1G51710.1	ubiquitin-specific protease 6	0	46.907	27	10	57	10	482	53.7	6.2	159.35	10	1.076	1.111	1.324	0.698142	0.816921	0.292075	0.99628	0.998349	0.945807	0.81	0.47	12.48	104.7	98	92.9	114.9	118.4	126.4	High	High	High	High	High	High	High	High	High	High	High	High	High	High	High	High	High	High	High
AT2G15570.2	Thioredoxin superfamily protein	0	8.248	12	2	12	2	174	19.6	8.35	29.24	2	1.073	1.693	1.324	0.799936	0.0621321	0.304355	0.99628	0.6055	0.957134	14.6	17.58	1.22	70.6	140.8	140.3	119.1	238.4	206.5	High	High	High	High	High	High	High	High	High	High	High	High	High	High	High	High	High	High	High
AT1G78850.1	D-mannose binding lectin protein with Apple-like carbohydrate-binding domain	0	120.623	50	21	218	21	441	49	7.65	648.54	21	2.175	0.991	1.324	0.000356199	0.966766	0.307107	0.0207445	0.998349	0.960343	65.01	5.3	19.93	82.1	94	75.8	180.8	96	98.6	High	High	High	High	High	High	High	High	High	High	High	High	High	High	High	High	High	High	High
AT3G58730.1	vacuolar ATP synthase subunit D (VATD) / V-ATPase D subunit / vacuolar proton pump D subunit (VATPD)	0	77.617	48	14	161	14	261	29	9.51	446.45	14	1.193	1.19	1.322	0.388286	0.559148	0.308785	0.95161	0.996112	0.962854	8.98	3.01	1.36	97.5	98.8	93.8	109.5	117.5	125.1	High	High	High	High	High	High	High	High	High	High	High	High	High	High	High	High	High	High	High
AT1G79940.1	DnaJ / Sec63 Brl domains-containing protein	0	25.869	14	9	51	9	687	76.9	5.38	122.52	9	1.049	1.36	1.321	0.821969	0.259436	0.310779	0.996289	0.92326	0.964747	18.37	17.15	3.54	114.7	90.8	100.5	116	131.5	151.3	High	High	High	High	High	High	High	High	High	High	High	High	High	High	High	High	High	High	High
AT4G14930.1	Survival protein SurE-like phosphatase/nucleotidase	0	31.985	27	6	30	6	315	34.1	5.22	110.12	6	1.514	1.25	1.321	0.0517062	0.542164	0.307671	0.498505	0.995765	0.960343	10.74	5.63	13.5	84.4	102.9	99.5	129.5	132.3	113.6	High	High	High	High	High	High	High	High	High	High	High	High	High	High	High	High	High	High	High
AT1G13270.1	methionine aminopeptidase 1B	0	35.546	34	8	67	8	369	40.4	7.44	175.04	8	1.042	0.97	1.319	0.877149	0.819939	0.313931	0.996289	0.998349	0.968793	12.34	2.37	3.94	105.7	95.1	90.9	119.3	95.9	106.9	High	High	High	High	High	High	High	High	High	High	High	High	High	High	High	High	High	High	High
AT4G12730.1	FASCICLIN-like arabinogalactan 2	0	38.45	23	7	64	7	403	43.4	6.62	173.85	7	1.212	1.373	1.318	0.327795	0.313898	0.314474	0.936735	0.96398	0.968793	26.59	30.52	6.1	77.5	112.6	119.7	100.7	155.6	152.1	High	High	High	High	High	High	High	High	High	High	High	High	High	High	High	High	High	High	High
AT2G32920.1	PDI-like 2-3	0	52.246	28	11	104	11	440	47.7	5.85	267.58	11	1.092	1.148	1.318	0.679118	0.634021	0.314496	0.99628	0.998349	0.968793	5.7	10.05	9.46	87.1	100.9	94.6	94.9	118.6	133	High	High	High	High	High	High	High	High	High	High	High	High	High	High	High	High	High	High	High
AT2G19860.1	hexokinase 2	0	71.319	27	11	93	6	502	54.5	6.07	258.25	11	1.244	1.08	1.318	0.309157	0.868901	0.312037	0.928701	0.998349	0.966231	13.31	7.45	4.69	85.8	109.9	96	100.2	94.9	120.9	High	High	High	High	High	High	High	High	High	High	High	High	High	High	High	High	High	High	High
AT3G57560.1	N-acetyl-l-glutamate kinase	0	47.884	30	9	56	9	347	36.6	8.92	158.92	9	0.83	1.655	1.316	0.434106	0.0742666	0.312909	0.969682	0.64952	0.967438	0.11	8.57	21.83	94.9	93.6	99.4	90.7	180.2	155.2	High	High	High	High	High	High	High	High	High	High	High	High	High	High	High	High	High	High	High
AT3G20630.1	ubiquitin-specific protease 14	0	58.356	17	11	61	11	797	88.3	5.21	173.28	11	1.133	1.335	1.315	0.527965	0.350332	0.303703	0.99628	0.980486	0.957134	8.67	1.87	12.29	101	86.5	99.6	106.7	117.7	121.3	High	High	High	High	High	High	High	High	High	High	High	High	High	High	High	High	High	High	High
AT4G26780.1	Co-chaperone GrpE family protein	0	48.308	34	9	72	9	327	36.1	5.39	216.19	9	1.174	1.332	1.315	0.483703	0.273632	0.318731	0.990595	0.936504	0.973815	45.44	14.52	3.27	95.1	120.9	122.5	114.3	160.7	144.9	High	High	High	High	High	High	High	High	High	High	High	High	High	High	High	High	High	High	High
AT4G13360.1	ATP-dependent caseinolytic (Clp) protease/crotonase family protein	0	62.123	37	12	104	12	421	46.2	6.67	328.96	12	1.444	1.121	1.314	0.113722	0.660498	0.320256	0.705352	0.998349	0.974662	2.35	12.31	5.53	84	100.2	91	122.6	103.9	124.2	High	High	High	High	High	High	High	High	High	High	High	High	High	High	High	High	High	High	High
AT2G30860.1	glutathione S-transferase PHI 9	0	72.712	48	7	171	6	215	24.1	6.65	517.24	7	0.927	1.599	1.314	0.784231	0.123289	0.320288	0.99628	0.780513	0.974662	3.01	11.83	19.26	82.8	109.7	118.9	74.9	190	161.2	High	High	High	High	High	High	High	High	High	High	High	High	High	High	High	High	High	High	High
AT4G04210.1	plant UBX domain containing protein 4	0	37.055	19	7	54	6	303	32.9	5.95	151.45	7	1.45	1.253	1.313	0.105968	0.40482	0.320868	0.685143	0.987785	0.974662	7.45	46.49	0.13	81.9	105.8	119.1	145.5	138.6	140.4	High	High	High	High	High	High	High	High	High	High	High	High	High	High	High	High	High	High	High
AT5G61510.1	GroES-like zinc-binding alcohol dehydrogenase family protein	0	54.972	37	12	76	12	406	44	8.4	176.9	12	1.258	1.086	1.313	0.238357	0.775031	0.321562	0.886153	0.998349	0.974662	18.63	8.51	2.08	106.8	108.9	102.4	136.4	126.7	139.8	High	High	High	High	High	High	High	High	High	High	High	High	High	High	High	High	High	High	High
AT3G17020.1	Adenine nucleotide alpha hydrolases-like superfamily protein	0	41.347	41	6	52	6	163	17.8	6.92	142.75	6	1.221	1.18	1.312	0.38468	0.541428	0.322992	0.951122	0.995765	0.974911	14.69	4.28	7.86	76.1	121.4	106.8	86.6	150.6	144.2	High	High	High	High	High	High	High	High	High	High	High	High	High	High	High	High	High	High	High
AT1G70770.1	Protein of unknown function DUF2359, transmembrane	0	122.828	38	22	178	20	610	66.8	8.88	531.13	22	1.053	1.31	1.311	0.785989	0.393182	0.32428	0.99628	0.987785	0.975873	4.59	0.96	2.89	109.8	100.9	106.2	115.6	128.2	145.4	High	High	High	High	High	High	High	High	High	High	High	High	High	High	High	High	High	High	High
AT1G78490.1	cytochrome P450, family 708, subfamily A, polypeptide 3	0	18.39	14	6	20	6	479	55	9.04	45.35	6	0.885	0.859	1.308	0.692963	0.374754	0.324029	0.99628	0.987785	0.975826	15.29	11.37	3.4	88.7	103.9	76.6	78.5	89.3	100.2	High	High	High	High	High	High	High	High	High	High	High	High	High	High	High	High	High	High	High
AT3G15060.1	RAB GTPase homolog A1G	0	44.6	37	8	73	2	217	24.3	5.9	218.79	8	1.102	1.214	1.305	0.719152	0.60465	0.315533	0.99628	0.998349	0.969198	1.17	20.98	21.68	75.2	71.9	65.8	82.9	87.3	85.9	High	High	High	High	High	High	High	High	High	High	High	High	High	High	High	High	High	High	High
AT1G45145.1	thioredoxin H-type 5	0	49.962	55	7	99	7	118	13.1	5.27	288.42	7	1.987	0.944	1.304	0.00200665	0.858099	0.333554	0.0716619	0.998349	0.987397	6.94	6.19	4.46	65.9	159.1	105.4	133.4	153.3	133.8	High	High	High	High	High	High	High	High	High	High	High	High	High	High	High	High	High	High	High
AT1G14060.1	GCK domain-containing protein	0	18.348	27	5	43	5	179	19.4	4.34	98.84	5	1.333	1.309	1.304	0.191021	0.354229	0.324577	0.826173	0.982458	0.976201	47.62	2.61	0.41	98.8	151.2	139.7	133	185.7	172.3	High	High	High	High	High	High	High	High	High	High	High	High	High	High	High	High	High	High	High
AT5G07350.2	TUDOR-SN protein 1	0	266.702	49	38	381	27	1007	110	7.5	1139.09	38	0.952	1.297	1.304	0.878842	0.387358	0.333905	0.996289	0.987785	0.987397	4.36	2.13	9.67	112.2	89.5	102.5	108.4	125	133.1	High	High	High	High	High	High	High	High	High	High	High	High	High	High	High	High	High	High	High
AT5G17530.3	phosphoglucosamine mutase family protein	0	38.142	10	6	82	6	614	66.9	6.55	242.1	6	0.884	1.302	1.304	0.603057	0.326591	0.334529	0.99628	0.968178	0.987397	0.7	9.2	0.94	106.9	101.3	101.5	96.2	131	133	High	High	High	High	High	High	High	High	High	High	High	High	High	High	High	High	High	High	High
AT3G45010.1	serine carboxypeptidase-like 48	0	38.451	17	7	57	7	510	56.9	5.5	180.32	7	1.213	1.426	1.303	0.371251	0.237683	0.333077	0.945283	0.906243	0.987397	2.68	4.43	7.75	103.5	110.2	118.7	131.4	145.8	149.1	High	High	High	High	High	High	High	High	High	High	High	High	High	High	High	High	High	High	High
AT4G14570.1	acylaminoacyl-peptidase-related	0	56.057	22	12	62	12	764	83.9	5.95	173.2	12	1.096	1.383	1.303	0.694976	0.248403	0.335458	0.99628	0.914988	0.987463	9.11	6.75	13.05	103	87.3	100.1	109.9	120.9	127.8	High	High	High	High	High	High	High	High	High	High	High	High	High	High	High	High	High	High	High
AT1G08820.2	vamp/synaptobrevin-associated protein 27-2	0	19.578	20	6	19	6	386	43.2	7.01	50.97	6	1.125	1.265	1.303	0.711032	0.463821	0.335055	0.99628	0.995335	0.987463	38.54	10.98	7.54	108.6	125.9	117.2	136.1	163.6	144.7	High	High	High	High	High	High	High	High	High	High	High	High	High	High	High	High	High	High	High
AT1G34130.1	staurosporin and temperature sensitive 3-like b	0	25.876	8	6	28	6	735	82.9	8.92	68.77	6	0.947	0.981	1.302	0.794889	0.773404	0.338017	0.99628	0.998349	0.990761	3.04	21.05	7.54	100.3	92.9	106.9	94	112.1	127.6	High	High	High	High	High	High	High	High	High	High	High	High	High	High	High	High	High	High	High
AT1G15950.1	cinnamoyl coa reductase 1	0	44.893	37	12	67	12	344	37.5	6.55	187.15	12	1.05	1.432	1.302	0.84556	0.176963	0.337077	0.996289	0.866529	0.989909	0.46	4.1	8.83	100.3	102.7	110	110.6	138.2	135	High	High	High	High	High	High	High	High	High	High	High	High	High	High	High	High	High	High	High
AT5G49810.1	methionine S-methyltransferase	0	111.681	22	19	133	19	1071	118.6	5.63	403.38	19	0.972	1.285	1.302	0.912655	0.427563	0.337205	0.996289	0.991571	0.989909	2.71	17.38	9.85	114.8	94.7	103.3	108.7	120.7	130.4	High	High	High	High	High	High	High	High	High	High	High	High	High	High	High	High	High	High	High
AT3G63520.1	carotenoid cleavage dioxygenase 1	0	106.743	36	19	142	19	538	60.9	6.49	419.73	19	1.159	1.333	1.302	0.500211	0.357869	0.337549	0.990595	0.98389	0.990535	15.13	14.56	1.8	118	100.5	109.7	132.8	127.2	148	High	High	High	High	High	High	High	High	High	High	High	High	High	High	High	High	High	High	High
AT4G39840.1	unknown protein; FUNCTIONS IN: molecular_function unknown; INVOLVED IN: biological_process unknown; LOCATED IN: endomembrane system; EXPRESSED IN: 23 plant structures; EXPRESSED DURING: 13 growth stages; Has 20719 Blast hits to 6096 proteins in 607 species: Archae - 22; Bacteria - 3243; Metazoa - 4364; Fungi - 2270; Plants - 237; Viruses - 128; Other Eukaryotes - 10455 (source: NCBI BLink).	0	11.991	7	3	18	3	451	50.6	9.7	37.13	3	1.298	1.121	1.301	0.348061	0.873376	0.35044	0.936735	0.998349	0.999115	1.14	12.42	1.51	104.9	113.5	131.1	136.5	123.7	168.8	High	High	High	High	High	High	High	High	High	High	High	High	High	High	High	High	High	High	High
AT1G27130.1	glutathione S-transferase tau 13	0	29.808	30	6	38	6	227	25.1	5.94	113.55	6	0.909	1.195	1.301	0.581089	0.642977	0.32467	0.99628	0.998349	0.976201	31.26	2.31	16.19	94.2	101.7	105	87.1	124.7	138	High	High	High	High	High	High	High	High	High	High	High	High	High	High	High	High	High	High	High
AT3G13772.1	transmembrane nine 7	0	50.321	12	6	49	3	641	74.2	8.5	160.33	6	1.03	1.165	1.301	0.854455	0.639611	0.334255	0.996289	0.998349	0.987397	1.11	19.99	19.65	112.7	100	108.3	116.1	118.9	136.1	High	High	High	High	High	High	High	High	High	High	High	High	High	High	High	High	High	High	High
AT5G49720.1	glycosyl hydrolase 9A1	0	31.167	12	7	40	7	621	69.1	8.85	100.84	7	1.594	1.53	1.301	0.0560165	0.145017	0.338615	0.519096	0.81685	0.992098	46.37	3.66	1.85	98.5	118.8	154	160.9	179.3	205.8	High	High	High	High	High	High	High	High	High	High	High	High	High	High	High	High	High	High	High
AT5G12240.2	unknown protein; FUNCTIONS IN: molecular_function unknown; INVOLVED IN: biological_process unknown; LOCATED IN: cellular_component unknown; EXPRESSED IN: 19 plant structures; EXPRESSED DURING: 10 growth stages.	0	10.394	38	4	12	4	114	13.2	5.39	32.13	4	1.083	1.404	1.3	0.686745	0.301747	0.346797	0.99628	0.96398	0.999115	98.32	38.13	35.62	83.7	126.3	132.1	89.5	176.4	176.4	High	High	High	High	High	High	High	High	High	High	High	High	High	High	High	High	High	High	High
AT2G27190.1	purple acid phosphatase 12	0	16.189	8	4	19	4	469	54.1	6.43	49.75	4	1.486	1.157	1.299	0.0747692	0.722779	0.343839	0.596499	0.998349	0.99625	2.68	0.31	12.62	97.6	116.4	111.7	140.2	132.1	142.8	High	High	High	High	High	High	High	High	High	High	High	High	High	High	High	High	High	High	High
AT2G13560.1	NAD-dependent malic enzyme 1	0	116.681	35	13	113	13	623	69.6	5.45	358.8	13	1.015	1.181	1.299	0.946715	0.516435	0.3408	0.998909	0.995765	0.993333	14.6	7.5	1.38	106.3	88.7	98.3	113.4	100.8	116	High	High	High	High	High	High	High	High	High	High	High	High	High	High	High	High	High	High	High
AT5G57330.1	Galactose mutarotase-like superfamily protein	0	65.705	37	11	103	11	312	35.4	6.04	333.91	11	1.119	1.251	1.299	0.616666	0.430781	0.341037	0.99628	0.992895	0.993333	1.63	5.17	6.02	100.1	116.4	104.2	123.7	138.6	146.2	High	High	High	High	High	High	High	High	High	High	High	High	High	High	High	High	High	High	High
AT1G50380.1	Prolyl oligopeptidase family protein	0	59.645	22	13	49	13	710	80.9	5.81	148.38	13	1.102	1.248	1.299	0.714878	0.578626	0.341554	0.99628	0.996995	0.993333	25.17	9.72	7.1	104.1	92.9	104	114.5	121.3	123.1	High	High	High	High	High	High	High	High	High	High	High	High	High	High	High	High	High	High	High
AT1G53500.1	NAD-dependent epimerase/dehydratase family protein	0	136.867	45	23	171	8	667	75.2	6.46	499.6	23	0.969	1.523	1.298	0.95388	0.15391	0.328135	0.99955	0.832917	0.981554	26.55	9.56	15.06	110.1	81.1	96.7	107.8	125.3	125.1	High	High	High	High	High	High	High	High	High	High	High	High	High	High	High	High	High	High	High
AT1G49820.1	S-methyl-5-thioribose kinase	0	36.139	22	9	44	9	420	48	5.73	91.93	9	0.942	1.21	1.298	0.820633	0.590659	0.3396	0.996289	0.997949	0.993333	21.42	35.24	9.01	107.1	98.9	101.8	103.3	125.8	124.6	High	High	High	High	High	High	High	High	High	High	High	High	High	High	High	High	High	High	High
AT4G21280.1	photosystem II subunit QA	0	88.348	50	11	208	9	223	23.8	9.64	559.37	11	0.933	1.945	1.298	0.80624	0.0296139	0.343314	0.99628	0.437904	0.995113	30.77	0.17	30.47	96.1	91.5	136.8	87.8	181.1	176.2	High	High	High	High	High	High	High	High	High	High	High	High	High	High	High	High	High	High	High
AT5G16710.1	dehydroascorbate reductase 1	0	120.888	65	17	189	17	258	28.5	7.74	500.38	17	0.784	1.54	1.295	0.273317	0.163769	0.34689	0.906761	0.8486	0.999115	0.97	5.14	4.02	118.7	97.5	122.3	90.4	162.4	164.7	High	High	High	High	High	High	High	High	High	High	High	High	High	High	High	High	High	High	High
AT5G06870.1	polygalacturonase inhibiting protein 2	0	38.259	25	7	49	6	330	37	8.81	143.79	7	1.214	1.122	1.294	0.401202	0.703358	0.348724	0.962453	0.998349	0.999115	20.52	0.11	3.15	85.3	106.1	105.6	100.3	117.1	131.2	High	High	High	High	High	High	High	High	High	High	High	High	High	High	High	High	High	High	High
AT3G03890.1	FMN binding	0	27.736	18	6	31	6	321	35	8.6	72.52	6	1.032	1.134	1.293	0.973366	0.775395	0.334649	0.999598	0.998349	0.987397	9.35	9.36	4.36	82	112.7	95.6	90	98.3	114.7	High	High	High	High	High	High	High	High	High	High	High	High	High	High	High	High	High	High	High
AT1G63970.1	isoprenoid F	0	20.36	30	5	30	5	231	24.8	8.79	87.67	5	0.975	1.308	1.293	0.962196	0.278179	0.349437	0.999598	0.936504	0.999115	37.69	2.69	3.34	99.5	121.3	121.1	105.2	148.6	153.4	High	High	High	High	High	High	High	High	High	High	High	High	High	High	High	High	High	High	High
AT3G63170.1	Chalcone-flavanone isomerase family protein	0	64.38	43	11	81	11	279	30.4	7.49	235.95	11	1.183	1.341	1.293	0.448776	0.276794	0.350215	0.974804	0.936504	0.999115	44.97	5.09	5.72	74.5	109.9	112	88.3	146.7	147.5	High	High	High	High	High	High	High	High	High	High	High	High	High	High	High	High	High	High	High
AT1G73990.1	signal peptide peptidase	0	34.471	16	7	37	7	677	75	9.14	119.56	7	0.925	1.294	1.293	0.769879	0.391267	0.341757	0.99628	0.987785	0.993333	20.01	7.97	5.83	114.8	90.9	101.5	105.1	119.5	131.8	High	High	High	High	High	High	High	High	High	High	High	High	High	High	High	High	High	High	High
AT3G11910.1	ubiquitin-specific protease 13	0	145.006	32	32	190	15	1115	130.6	5.58	558.72	32	0.919	1.468	1.293	0.735979	0.146643	0.350578	0.99628	0.818156	0.999115	0.87	4.09	4.27	113.3	89.4	104.1	107.4	128	133.1	High	High	High	High	High	High	High	High	High	High	High	High	High	High	High	High	High	High	High
AT1G51690.3	protein phosphatase 2A 55 kDa regulatory subunit B alpha isoform	0	39.001	19	9	52	7	603	67.5	5.77	141.11	9	1.093	1.502	1.291	0.655437	0.139579	0.356095	0.99628	0.807298	0.999115	7.04	9.92	5.11	105.7	80.5	99.5	117.4	121.9	123.4	High	High	High	High	High	High	High	High	High	High	High	High	High	High	High	High	High	High	High
AT2G37970.1	SOUL heme-binding family protein	0	56.662	61	12	91	12	225	24.9	8.81	224.74	12	1.679	1.168	1.291	0.0198314	0.635463	0.352538	0.295011	0.998349	0.999115	2.73	6.1	10.22	81.5	117.3	100.2	125.1	148.2	144.2	High	High	High	High	High	High	High	High	High	High	High	High	High	High	High	High	High	High	High
AT1G19130.1	CONTAINS InterPro DOMAIN/s: Protein of unknown function DUF985 (InterPro:IPR009327), RmlC-like jelly roll fold (InterPro:IPR014710); Has 1465 Blast hits to 1465 proteins in 584 species: Archae - 10; Bacteria - 1038; Metazoa - 19; Fungi - 43; Plants - 51; Viruses - 0; Other Eukaryotes - 304 (source: NCBI BLink).	0	8.778	13	2	11	2	192	21.6	5.78	24.47	2	1.46	1.102	1.291	0.0893379	0.846265	0.350187	0.639213	0.998349	0.999115	0	0	0	101.3	105	98.4	146.4	115.8	127	High	High	High	High	High	High	High	High	High	High	High	High	High	High	High	High	High	High	High
AT4G27585.1	SPFH/Band 7/PHB domain-containing membrane-associated protein family	0	48.745	25	10	68	10	411	45	6.81	191.44	10	1.091	1.006	1.291	0.622775	0.981263	0.35313	0.99628	0.998349	0.999115	6.37	5.32	0.17	95.6	96.3	92.3	104.4	98	121.3	High	High	High	High	High	High	High	High	High	High	High	High	High	High	High	High	High	High	High
AT1G32100.1	pinoresinol reductase 1	0	11.874	9	3	16	3	317	35.5	6.3	47.31	3	1.682	1.613	1.291	0.0168542	0.111472	0.351768	0.270647	0.751816	0.999115	0	0	0	106.2	120.4	124.2	165.6	196.7	154.9	High	High	High	High	High	High	High	High	High	High	High	High	High	High	High	High	High	High	High
AT1G23440.1	Peptidase C15, pyroglutamyl peptidase I-like	0	26.337	30	5	19	5	217	23.6	7.06	51.3	5	1.319	1.448	1.29	0.290645	0.198879	0.34969	0.914756	0.87972	0.999115	2.26	5.63	11.84	97.3	114.6	109.6	128.6	152.3	139.2	High	High	High	High	High	High	High	High	High	High	High	High	High	High	High	High	High	High	High
AT3G06580.1	Mevalonate/galactokinase family protein	0	122.399	47	18	116	18	496	54.3	5.96	372.29	18	1.119	1.22	1.29	0.623356	0.427217	0.354981	0.99628	0.991571	0.999115	8.44	3.05	3.48	86.9	88.6	90.9	98.1	113.9	111.5	High	High	High	High	High	High	High	High	High	High	High	High	High	High	High	High	High	High	High
AT5G46860.1	Syntaxin/t-SNARE family protein	0	26.13	38	8	33	8	268	29.5	6.42	87.19	8	0.789	1.615	1.289	0.317502	0.0575909	0.35514	0.931449	0.585875	0.999115	3.21	1.06	4.91	114.4	93.7	114.1	91.1	153.7	152.4	High	High	High	High	High	High	High	High	High	High	High	High	High	High	High	High	High	High	High
AT5G11980.1	conserved oligomeric Golgi complex component-related / COG complex component-related	0	28.083	18	7	24	7	569	63	5.17	63.06	7	0.842	1.1	1.288	0.449346	0.890169	0.36003	0.975623	0.998349	0.999115	10.93	0.65	4.53	96.9	90.2	106.1	88.1	98.9	133.1	High	High	High	High	High	High	High	High	High	High	High	High	High	High	High	High	High	High	High
AT1G78060.1	Glycosyl hydrolase family protein	0	91.36	31	19	100	19	767	83.8	8.03	281.27	19	1.158	1.312	1.288	0.509961	0.331776	0.357063	0.994569	0.969389	0.999115	1.41	1.18	1.2	105.1	85	106.6	112.6	124.4	135.2	High	High	High	High	High	High	High	High	High	High	High	High	High	High	High	High	High	High	High
AT5G65020.1	annexin 2	0	79.438	46	13	77	13	317	36.2	6.1	205.64	13	1.04	1.086	1.287	0.864581	0.765102	0.359109	0.996289	0.998349	0.999115	1.86	4.98	16.68	97	88.2	93.9	106.8	106.5	109.5	High	High	High	High	High	High	High	High	High	High	High	High	High	High	High	High	High	High	High
AT5G64440.1	fatty acid amide hydrolase	0	31.784	14	7	39	7	607	66	6.61	85.13	7	1.161	1.198	1.287	0.443766	0.598233	0.352112	0.97187	0.998349	0.999115	3.26	9.05	1.01	96.6	97.9	101.3	108.1	107.7	132.6	High	High	High	High	High	High	High	High	High	High	High	High	High	High	High	High	High	High	High
AT5G18900.1	2-oxoglutarate (2OG) and Fe(II)-dependent oxygenase superfamily protein	0	28.678	25	7	33	3	298	33	7.15	98.41	7	1.707	0.936	1.286	0.0124629	0.582893	0.358896	0.229577	0.997949	0.999115	5.72	10.3	14.3	98.5	118.4	98.8	161.2	111.3	132.8	High	High	High	High	High	High	High	High	High	High	High	High	High	High	High	High	High	High	High
AT1G09850.1	xylem bark cysteine peptidase 3	0	19.449	14	5	18	5	437	48	6.46	44.08	5	1.285	1.088	1.286	0.324532	0.922648	0.364105	0.936735	0.998349	0.999115	1.87	7.31	13.48	89	94.1	91.9	114.8	117.3	140.3	High	High	High	High	High	High	High	High	High	High	High	High	High	High	High	High	High	High	High
AT1G13060.1	20S proteasome beta subunit E1	0	70.425	36	7	85	2	274	29.6	6.43	265.69	7	0.811	1.667	1.285	0.422784	0.0714863	0.361416	0.969682	0.640521	0.999115	14.92	28.01	9.77	98.9	108.4	123.3	90.3	172.1	144.4	High	High	High	High	High	High	High	High	High	High	High	High	High	High	High	High	High	High	High
AT1G75280.1	NmrA-like negative transcriptional regulator family protein	0	96.264	45	13	196	13	310	33.7	5.94	600.12	13	1.496	1.666	1.285	0.0597023	0.0939696	0.362156	0.536824	0.7044	0.999115	41.64	0.6	1.55	88.8	107.6	143.5	133.5	166	177.1	High	High	High	High	High	High	High	High	High	High	High	High	High	High	High	High	High	High	High
AT4G29130.1	hexokinase 1	0	131.997	46	18	185	13	496	53.7	6.1	586.23	18	1.178	1.083	1.285	0.434485	0.837035	0.362418	0.969682	0.998349	0.999115	5.39	3.43	8.92	88.4	103.3	103.9	104	116.7	133.1	High	High	High	High	High	High	High	High	High	High	High	High	High	High	High	High	High	High	High
AT4G03430.1	pre-mRNA splicing factor-related	0	26.788	9	8	35	8	1029	115.5	7.24	92.53	8	1.055	1.076	1.284	0.804447	0.931909	0.363686	0.99628	0.998349	0.999115	12.66	0.19	7.76	111.3	112.3	99	116.9	128.4	131.7	High	High	High	High	High	High	High	High	High	High	High	High	High	High	High	High	High	High	High
AT2G30870.1	glutathione S-transferase PHI 10	0	58.743	39	8	150	7	215	24.2	5.67	437.74	8	1.226	1.121	1.284	0.323914	0.696515	0.363908	0.936735	0.998349	0.999115	5	0.8	11.91	83.3	109.5	111	103.2	134.3	146.1	High	High	High	High	High	High	High	High	High	High	High	High	High	High	High	High	High	High	High
AT1G74100.1	sulfotransferase 16	0	98.61	51	16	145	13	338	39.2	5.62	398.52	16	1.124	1.254	1.284	0.564299	0.460839	0.364004	0.99628	0.995335	0.999115	0.11	18.8	16.96	105.4	111.2	101	112.4	145.7	132.8	High	High	High	High	High	High	High	High	High	High	High	High	High	High	High	High	High	High	High
AT5G58060.2	SNARE-like superfamily protein	0	27.81	32	7	73	7	221	24.9	7.36	210.09	7	1.173	1.115	1.283	0.482362	0.695204	0.364866	0.990595	0.998349	0.999115	12.13	0.48	6.31	82.3	104.2	99.1	89.9	115.8	118.9	High	High	High	High	High	High	High	High	High	High	High	High	High	High	High	High	High	High	High
AT4G08320.2	Tetratricopeptide repeat (TPR)-like superfamily protein	0	9.784	9	2	14	2	427	46.6	4.84	39.64	2	0.813	1.32	1.283	0.436367	0.425969	0.367704	0.969682	0.991571	0.999115	1.21	0.05	5.61	101.4	94	111.1	81.8	132.1	138.1	High	High	High	High	High	High	High	High	High	High	High	High	High	High	High	High	High	High	High
AT3G20670.1	histone H2A 13	0	11.229	27	4	32	2	132	13.8	10.15	77.71	4	0.641	1.786	1.282	0.0480921	0.0308396	0.368349	0.485473	0.453924	0.999115	27.72	4.28	17.14	106.1	113.6	135.4	68.1	202.8	173.6	High	High	High	High	High	High	High	High	High	High	High	High	High	High	High	High	High	High	High
AT3G14790.1	rhamnose biosynthesis 3	0	112.359	34	19	149	3	664	74.9	6.55	443.29	19	0.896	1.423	1.282	0.610936	0.248147	0.369708	0.99628	0.914988	0.999115	24.19	3.26	53.57	116.1	88	103.2	104	125.3	132.3	High	High	High	High	High	High	High	High	High	High	High	High	High	High	High	High	High	High	High
AT5G03630.1	Pyridine nucleotide-disulphide oxidoreductase family protein	0	159.284	60	20	289	18	435	47.5	5.31	907.55	20	1.54	1.206	1.281	0.0440562	0.529938	0.367279	0.466503	0.995765	0.999115	35.58	0.6	3.05	91.2	98.1	97.9	132.9	117.9	125.1	High	High	High	High	High	High	High	High	High	High	High	High	High	High	High	High	High	High	High
AT1G79340.1	metacaspase 4	0	92.133	46	17	154	17	418	45.5	4.82	425.28	17	1.308	1.338	1.281	0.201204	0.335259	0.367948	0.83837	0.969745	0.999115	25	2.03	14.24	100.8	109.3	111.2	130.5	145.9	136.9	High	High	High	High	High	High	High	High	High	High	High	High	High	High	High	High	High	High	High
AT3G09740.1	syntaxin of plants 71	0	47.891	43	9	66	9	266	30	5.22	177.75	9	0.687	2.041	1.28	0.117334	0.00837865	0.368817	0.716397	0.223491	0.999115	33.38	16.64	2.6	119.8	95.9	130.8	84.9	194.5	184.3	High	High	High	High	High	High	High	High	High	High	High	High	High	High	High	High	High	High	High
AT4G11960.1	PGR5-like B	0	38.403	16	4	29	3	313	34.9	5.12	93.2	4	0.981	1.27	1.28	0.940062	0.358904	0.368909	0.998516	0.98389	0.999115	16.85	35.57	4.87	114	117.2	113.2	110.6	150.3	148.1	High	High	High	High	High	High	High	High	High	High	High	High	High	High	High	High	High	High	High
AT5G02160.1	unknown protein; FUNCTIONS IN: molecular_function unknown; INVOLVED IN: biological_process unknown; LOCATED IN: chloroplast thylakoid membrane; EXPRESSED IN: 23 plant structures; EXPRESSED DURING: 13 growth stages; Has 121 Blast hits to 121 proteins in 17 species: Archae - 0; Bacteria - 0; Metazoa - 0; Fungi - 0; Plants - 121; Viruses - 0; Other Eukaryotes - 0 (source: NCBI BLink).	0	10.785	11	2	15	2	129	13.4	9.5	42.78	2	1.199	1.682	1.28	0.52322	0.0526859	0.378481	0.99628	0.579032	0.999115	25.51	11.65	22.2	96.6	131.1	140.5	118.6	174.7	173.5	High	High	High	High	High	High	High	High	High	High	High	High	High	High	High	High	High	High	High
AT1G10370.1	Glutathione S-transferase family protein	0	36.264	33	6	70	6	227	25.3	6.6	181.19	6	1.247	1.167	1.28	0.267593	0.586088	0.369915	0.904701	0.997949	0.999115	25.95	17.27	5.87	82.5	97.5	104.1	100.2	117.9	131.9	High	High	High	High	High	High	High	High	High	High	High	High	High	High	High	High	High	High	High
AT3G06610.1	DNA-binding enhancer protein-related	0	21.5	41	4	36	4	115	12.8	5.07	104.1	4	1.498	1.791	1.279	0.0758243	0.0240018	0.37051	0.600487	0.3938	0.999115	25.83	15.94	17.47	88.2	153.5	148.6	138.5	273.6	190	High	High	High	High	High	High	High	High	High	High	High	High	High	High	High	High	High	High	High
AT4G20440.1	small nuclear ribonucleoprotein associated protein B	0	10.543	13	3	18	3	257	27.1	11.17	50.49	3	0.599	1.87	1.279	0.0274943	0.0221486	0.377328	0.357662	0.385488	0.999115	11.7	53.48	7.75	136.3	122.3	127.4	90.9	228.7	171.5	High	High	High	High	High	High	High	High	High	High	High	High	High	High	High	High	High	High	High
AT5G50810.1	translocase inner membrane subunit 8	0	8.118	34	3	16	3	77	8.7	7.05	33.6	3	1.511	1.443	1.278	0.0547212	0.228284	0.375131	0.510843	0.906243	0.999115	86.04	14.8	3.15	76.2	120.9	140.1	122.6	194.5	178.7	High	High	High	High	High	High	High	High	High	High	High	High	High	High	High	High	High	High	High
AT1G65980.1	thioredoxin-dependent peroxidase 1	0	68.116	80	8	122	8	162	17.4	5.36	429.41	8	1.253	1.083	1.278	0.30174	0.779669	0.373085	0.920057	0.998349	0.999115	58.37	6.71	21.44	85.2	132.8	112.3	96.9	137.4	140.7	High	High	High	High	High	High	High	High	High	High	High	High	High	High	High	High	High	High	High
AT4G04910.1	AAA-type ATPase family protein	0	111.767	34	21	123	21	742	81.4	6.1	369.18	21	1.121	1.227	1.277	0.520544	0.447268	0.373677	0.99628	0.995335	0.999115	15.32	5.34	1.4	94.5	88.2	97.7	112.4	117.7	125.6	High	High	High	High	High	High	High	High	High	High	High	High	High	High	High	High	High	High	High
AT5G55860.1	Plant protein of unknown function (DUF827)	0	27.851	15	7	21	7	649	72.4	5.48	59.78	7	1.252	1.004	1.277	0.370045	0.850606	0.382499	0.94502	0.998349	0.999115	10.39	0.24	20.44	98.8	138.4	97	157	132.4	131.1	High	High	High	High	High	High	High	High	High	High	High	High	High	High	High	High	High	High	High
AT2G17390.1	ankyrin repeat-containing 2B	0	80.646	65	14	136	11	344	36.9	4.48	395.07	14	0.984	1.275	1.277	0.975844	0.443921	0.373947	0.999598	0.995335	0.999115	26.26	11.76	4.83	109.8	117	111	101.3	155.1	141.3	High	High	High	High	High	High	High	High	High	High	High	High	High	High	High	High	High	High	High
AT1G79550.2	phosphoglycerate kinase	0	252.092	70	25	495	20	401	42.1	5.68	1598.37	25	1.099	1.114	1.277	0.620977	0.711139	0.374294	0.99628	0.998349	0.999115	4.69	3.94	5.1	92	107.9	98.4	95.1	123.5	127.2	High	High	High	High	High	High	High	High	High	High	High	High	High	High	High	High	High	High	High
AT3G04600.1	Nucleotidylyl transferase superfamily protein	0	56.798	33	10	91	10	402	45.7	5.95	290.64	10	0.932	1.073	1.276	0.76347	0.844259	0.375088	0.99628	0.998349	0.999115	4.56	5.07	5.99	109.7	92.7	85.5	101.7	103.5	110.4	High	High	High	High	High	High	High	High	High	High	High	High	High	High	High	High	High	High	High
AT3G61870.1	unknown protein; FUNCTIONS IN: molecular_function unknown; INVOLVED IN: biological_process unknown; LOCATED IN: chloroplast, chloroplast inner membrane, chloroplast envelope; EXPRESSED IN: 23 plant structures; EXPRESSED DURING: 14 growth stages; Has 200 Blast hits to 200 proteins in 73 species: Archae - 0; Bacteria - 112; Metazoa - 0; Fungi - 0; Plants - 53; Viruses - 0; Other Eukaryotes - 35 (so…	0	27.416	15	3	47	3	272	29.6	9.31	165.28	3	0.823	1.183	1.276	0.433601	0.522138	0.375294	0.969682	0.995765	0.999115	3.62	4.23	0.23	93.6	106.1	107.6	87.1	123.4	139.5	High	High	High	High	High	High	High	High	High	High	High	High	High	High	High	High	High	High	High
AT1G70610.1	transporter associated with antigen processing protein 1	0	14.835	5	4	19	4	700	78	8.4	45.94	4	1.105	1.438	1.276	0.66065	0.243374	0.376202	0.99628	0.911265	0.999115	0	0	0	111.5	70.8	93.8	123.2	101.9	119.6	High	High	High	High	High	High	High	High	High	High	High	High	High	High	High	High	High	High	High
AT5G42300.1	ubiquitin-like protein 5	0	15.548	37	4	26	4	73	8.6	8.12	63.64	4	2.042	1.334	1.276	0.00840659	0.401238	0.389632	0.181847	0.987785	0.999115	29.95	19.9	2.6	67.3	97	96.6	152.8	116.8	120.8	High	High	High	High	High	High	High	High	High	High	High	High	High	High	High	High	High	High	High
AT4G24520.1	P450 reductase 1	0	50.433	18	11	64	9	692	76.7	5.26	218.76	11	0.932	1.226	1.275	0.768929	0.468875	0.377511	0.99628	0.995335	0.999115	2.73	13.88	1.22	105.9	95.9	100.8	94.8	117.2	122.4	High	High	High	High	High	High	High	High	High	High	High	High	High	High	High	High	High	High	High
AT4G36945.1	PLC-like phosphodiesterases superfamily protein	0	40.494	18	7	45	7	408	44.3	5.15	115.35	7	1.422	1.03	1.275	0.123871	0.897039	0.363569	0.730397	0.998349	0.999115	9.5	5.36	10.36	103.7	124.4	123.9	135.7	126.5	146.4	High	High	High	High	High	High	High	High	High	High	High	High	High	High	High	High	High	High	High
AT2G22970.3	serine carboxypeptidase-like 11	0	21.698	10	4	25	3	443	50.4	6.83	61.89	4	1.016	1.318	1.274	0.991762	0.422963	0.367087	0.999955	0.991571	0.999115	4.32	7.71	14.95	111.1	109.1	119.2	128.9	150	174.5	High	High	High	High	High	High	High	High	High	High	High	High	High	High	High	High	High	High	High
AT4G26130.1	unknown protein; FUNCTIONS IN: molecular_function unknown; INVOLVED IN: biological_process unknown; LOCATED IN: endomembrane system; EXPRESSED IN: 23 plant structures; EXPRESSED DURING: 13 growth stages; BEST Arabidopsis thaliana protein match is: unknown protein (TAIR:AT5G56980.1); Has 121 Blast hits to 116 proteins in 19 species: Archae - 0; Bacteria - 0; Metazoa - 4; Fungi - 0; Plants - 113; V…	0	11.813	14	4	11	4	286	32.7	8.92	27.24	4	1.605	1.255	1.274	0.0355766	0.572295	0.383318	0.413383	0.996112	0.999115	0	0	0	79.4	88.4	88.9	119.7	136.6	131.3	High	High	High	High	High	High	High	High	High	High	High	High	High	High	High	High	High	High	High
AT3G02630.1	Plant stearoyl-acyl-carrier-protein desaturase family protein	0	75.13	40	13	101	5	396	45.3	6.23	308.24	13	0.935	1.994	1.274	0.735468	0.0101095	0.366503	0.99628	0.246665	0.999115	9.45	56.31	23.5	96.2	90	104.8	86.2	128.5	123.6	High	High	High	High	High	High	High	High	High	High	High	High	High	High	High	High	High	High	High
AT5G45170.1	Haloacid dehalogenase-like hydrolase (HAD) superfamily protein	0	76.23	52	15	78	15	372	40.7	7.84	228.63	15	0.929	1.512	1.274	0.765855	0.10563	0.379278	0.99628	0.74293	0.999115	21.48	19.71	0.67	92.6	121	115.5	89.1	166	140	High	High	High	High	High	High	High	High	High	High	High	High	High	High	High	High	High	High	High
AT1G79690.1	nudix hydrolase homolog 3	0	127.671	37	24	203	24	772	86.8	5.44	545.42	24	1.023	1.258	1.274	0.925044	0.456317	0.379347	0.998305	0.995335	0.999115	2.43	12.24	5.05	101.7	97.6	99	107	114.2	121.7	High	High	High	High	High	High	High	High	High	High	High	High	High	High	High	High	High	High	High
AT2G29450.1	glutathione S-transferase tau 5	0	70.474	52	11	141	9	224	26	5.55	422.51	11	1.255	1.198	1.273	0.284662	0.572614	0.380158	0.909169	0.996112	0.999115	19.16	9.57	11	82.9	106.1	106.5	104.2	148.6	136.2	High	High	High	High	High	High	High	High	High	High	High	High	High	High	High	High	High	High	High
AT3G03380.1	DegP protease 7	0	39.637	12	12	52	12	1097	119.8	6.11	118.78	12	0.993	1.082	1.273	0.94053	0.967197	0.387028	0.998516	0.998349	0.999115	28.15	2.91	12.5	118.5	99	94.8	107	107.3	124.4	High	High	High	High	High	High	High	High	High	High	High	High	High	High	High	High	High	High	High
AT2G33830.2	Dormancy/auxin associated family protein	0	4.349	17	2	13	2	108	11.6	9.7	29.1	2	1.423	0.855	1.272	0.175861	0.353232	0.381212	0.813328	0.982373	0.999115	54.67	9.2	4.19	82.2	137.6	91.8	117	117.6	139.4	High	High	High	High	High	High	High	High	High	High	High	High	High	High	High	High	High	High	High
AT3G60340.1	alpha/beta-Hydrolases superfamily protein	0	16.667	12	4	20	4	338	37.1	5.34	50.07	4	1.031	1.345	1.272	0.953983	0.339314	0.378435	0.99955	0.972708	0.999115	29.61	6.17	3.58	95.3	106.1	102.7	98.3	142.8	137.6	High	High	High	High	High	High	High	High	High	High	High	High	High	High	High	High	High	High	High
AT3G63460.1	transducin family protein / WD-40 repeat family protein	0	243.273	38	38	294	38	1104	119.8	5.14	909.87	38	0.868	1.427	1.272	0.567864	0.241037	0.381767	0.99628	0.907455	0.999115	4.4	19.26	6.14	119.5	95.4	111.4	102.3	133.3	137.4	High	High	High	High	High	High	High	High	High	High	High	High	High	High	High	High	High	High	High
AT1G29790.1	S-adenosyl-L-methionine-dependent methyltransferases superfamily protein	0	16.468	9	3	24	3	378	41.9	9.39	55.19	3	0.942	0.96	1.272	0.815615	0.669172	0.38644	0.996289	0.998349	0.999115	15.67	13.81	14.45	90.6	84.5	84.8	86.5	96.1	116.3	High	High	High	High	High	High	High	High	High	High	High	High	High	High	High	High	High	High	High
AT4G38600.1	HEAT repeat ;HECT-domain (ubiquitin-transferase)	0	51.172	8	11	44	11	1888	202.8	6.18	119.82	11	0.92	1.238	1.271	0.686954	0.614387	0.386754	0.99628	0.998349	0.999115	1.01	8.24	5.95	133.6	105.7	111	111.9	131.1	137.2	High	High	High	High	High	High	High	High	High	High	High	High	High	High	High	High	High	High	High
AT1G07750.1	RmlC-like cupins superfamily protein	0	80.045	36	12	106	9	356	38.3	6.18	315.84	12	1.357	1.262	1.271	0.175033	0.386704	0.383569	0.811066	0.987785	0.999115	2.02	1.18	2.61	98	106.4	128.4	142.7	132.4	161.1	High	High	High	High	High	High	High	High	High	High	High	High	High	High	High	High	High	High	High
AT4G15410.1	serine/threonine protein phosphatase 2A 55 kDa regulatory subunit B prime gamma	0	41.607	28	9	53	9	421	45	5.62	145.9	9	0.978	1.224	1.27	0.986089	0.515519	0.384505	0.999955	0.995765	0.999115	58.79	12.46	3.28	109.9	122.5	110.7	108.7	153.6	146.7	High	High	High	High	High	High	High	High	High	High	High	High	High	High	High	High	High	High	High
AT5G63800.1	Glycosyl hydrolase family 35 protein	0	51.638	24	13	80	12	718	79.7	8.84	212.65	13	1.28	1.406	1.27	0.27301	0.229894	0.385424	0.906761	0.906243	0.999115	26.22	11.86	1.95	91.3	92.6	105	130.2	134.2	128.9	High	High	High	High	High	High	High	High	High	High	High	High	High	High	High	High	High	High	High
AT5G58270.1	ABC transporter of the mitochondrion 3	0	40.408	14	8	39	8	728	80.4	9.23	113.96	8	1.067	1.432	1.27	0.735122	0.208654	0.372129	0.99628	0.891122	0.999115	25.82	3.97	3.51	110.1	82.3	97	117.4	119.4	133.3	High	High	High	High	High	High	High	High	High	High	High	High	High	High	High	High	High	High	High
AT3G52730.1	ubiquinol-cytochrome C reductase UQCRX/QCR9-like family protein	0	17.298	21	2	32	2	72	8.4	9.47	105	2	1.293	1.086	1.269	0.218761	0.927503	0.379317	0.861382	0.998349	0.999115	4.36	25.81	12.74	92	112.9	116.2	101.5	118.8	115.8	High	High	High	High	High	High	High	High	High	High	High	High	High	High	High	High	High	High	High
AT5G37720.1	ALWAYS EARLY 4	0	34.688	21	5	42	4	288	30.4	11.59	122.09	5	1.309	1.058	1.269	0.288443	0.97938	0.402692	0.912615	0.998349	0.999115	21.29	11.68	21.5	102.6	101.9	104.9	135.4	106.5	123.6	High	High	High	High	High	High	High	High	High	High	High	High	High	High	High	High	High	High	High
AT3G54010.1	FKBP-type peptidyl-prolyl cis-trans isomerase family protein	0	19.617	10	5	19	5	635	71.8	5.45	47.31	5	1.034	1.175	1.269	0.899685	0.728209	0.391693	0.996289	0.998349	0.999115	7.09	12.6	2.3	107	99.9	107.1	110.6	117.1	121.2	High	High	High	High	High	High	High	High	High	High	High	High	High	High	High	High	High	High	High
AT4G35860.1	GTP-binding 2	0	72.311	65	12	132	5	211	23.2	7.01	413.13	12	1.353	1.06	1.269	0.196562	0.866184	0.387367	0.83284	0.998349	0.999115	23.94	8	11.44	98.4	98.8	95.4	130.1	101.5	118.4	High	High	High	High	High	High	High	High	High	High	High	High	High	High	High	High	High	High	High
AT5G08380.1	AGAL1 - alpha-galactosidase 1	0	72.356	44	14	97	14	410	45.7	6.67	267.98	14	1.218	1.054	1.269	0.367676	0.911089	0.387374	0.944761	0.998349	0.999115	7.1	3.76	3.86	80.1	107.1	99.8	97.4	116.1	121.7	High	High	High	High	High	High	High	High	High	High	High	High	High	High	High	High	High	High	High
AT4G14030.1	selenium-binding protein 1	0	137.039	42	17	242	8	490	54	5.67	714.61	17	1.052	1.274	1.268	0.823534	0.431836	0.387556	0.996289	0.992895	0.999115	8.45	5.85	1.99	98.8	93.6	96.2	110	124.7	121.4	High	High	High	High	High	High	High	High	High	High	High	High	High	High	High	High	High	High	High
AT4G26970.1	aconitase 2	0	178.947	38	30	271	28	995	108.4	7.15	860.52	30	1.152	1.295	1.268	0.478996	0.390968	0.389016	0.990595	0.987785	0.999115	11.9	8.08	2.8	95.6	102	100.8	116.8	126.1	133.3	High	High	High	High	High	High	High	High	High	High	High	High	High	High	High	High	High	High	High
AT3G56430.1	unknown protein; FUNCTIONS IN: molecular_function unknown; INVOLVED IN: biological_process unknown; LOCATED IN: mitochondrion, vacuole; EXPRESSED IN: 22 plant structures; EXPRESSED DURING: 13 growth stages; BEST Arabidopsis thaliana protein match is: unknown protein (TAIR:AT2G40800.1); Has 3121 Blast hits to 1477 proteins in 196 species: Archae - 12; Bacteria - 170; Metazoa - 996; Fungi - 324; Pl…	0	23.423	17	7	40	7	434	48.5	9.63	107.15	7	0.969	1.183	1.267	0.853513	0.642949	0.397109	0.996289	0.998349	0.999115	1.19	20.93	10.83	135.5	121.5	108.7	139.1	138.8	151.5	High	High	High	High	High	High	High	High	High	High	High	High	High	High	High	High	High	High	High
AT4G35830.1	aconitase 1	0	267.755	43	30	425	21	898	98.1	6.4	1194.7	30	1.1	1.307	1.267	0.618104	0.373969	0.389705	0.99628	0.987785	0.999115	16.49	2.48	5.36	108.2	93.8	102.2	117.1	134.3	133.1	High	High	High	High	High	High	High	High	High	High	High	High	High	High	High	High	High	High	High
AT5G07340.2	Calreticulin family protein	0	96.678	25	14	148	8	540	61.4	4.86	440.08	14	0.822	1.316	1.267	0.443257	0.327474	0.390221	0.971349	0.968178	0.999115	17.98	13.88	2.59	124.1	101.7	108.5	93.5	136.4	139.3	High	High	High	High	High	High	High	High	High	High	High	High	High	High	High	High	High	High	High
AT3G55440.1	triosephosphate isomerase	0	184.903	90	19	368	18	254	27.2	5.5	1309.6	19	1.25	0.929	1.267	0.282703	0.828692	0.390637	0.909056	0.998349	0.999115	8.9	10.17	1.27	89.2	112.3	104	107.1	119.7	137.4	High	High	High	High	High	High	High	High	High	High	High	High	High	High	High	High	High	High	High
AT4G36940.1	nicotinate phosphoribosyltransferase 1	0	31.771	17	9	36	3	559	62.4	6.25	92.52	9	0.84	1.484	1.266	0.437317	0.230517	0.404372	0.969682	0.906243	0.999115	0	0	0	157.5	107.7	127.3	132.4	159.8	161.2	High	High	High	High	High	High	High	High	High	High	High	High	High	High	High	High	High	High	High
AT1G44170.2	aldehyde dehydrogenase 3H1	0	61.134	26	12	62	12	484	53.1	8.35	167.88	12	1.136	1.197	1.266	0.555909	0.564415	0.391064	0.99628	0.996112	0.999115	9.4	0.64	1.36	101.4	98.4	98.6	117.6	111.6	125.7	High	High	High	High	High	High	High	High	High	High	High	High	High	High	High	High	High	High	High
AT1G08480.1	unknown protein; FUNCTIONS IN: molecular_function unknown; INVOLVED IN: biological_process unknown; LOCATED IN: mitochondrion, plasma membrane, plastid, vacuole; EXPRESSED IN: 27 plant structures; EXPRESSED DURING: 15 growth stages; Has 39 Blast hits to 39 proteins in 13 species: Archae - 0; Bacteria - 0; Metazoa - 0; Fungi - 0; Plants - 39; Viruses - 0; Other Eukaryotes - 0 (source: NCBI BLink).	0	28.066	48	4	31	4	142	15.8	6.8	89.04	4	1.03	1.218	1.266	0.849141	0.674455	0.39487	0.996289	0.998349	0.999115	0.76	15.1	14.41	107.5	126.5	129.5	110.7	154	164	High	High	High	High	High	High	High	High	High	High	High	High	High	High	High	High	High	High	High
AT4G13940.1	S-adenosyl-L-homocysteine hydrolase	0	268.238	73	30	760	11	485	53.3	5.97	2248.57	30	0.921	1.122	1.266	0.76367	0.693761	0.391522	0.99628	0.998349	0.999115	8.55	19.44	12.31	126.5	95.1	97.1	110.8	110.8	119.9	High	High	High	High	High	High	High	High	High	High	High	High	High	High	High	High	High	High	High
AT1G36160.2	acetyl-CoA carboxylase 1	0	169.084	19	39	236	39	2254	251.2	6.52	607.73	39	0.832	1.493	1.265	0.422873	0.16373	0.393498	0.969682	0.8486	0.999115	6.92	19.22	13.94	120.8	90.6	109.7	95.3	122.3	129.6	High	High	High	High	High	High	High	High	High	High	High	High	High	High	High	High	High	High	High
AT5G06600.1	ubiquitin-specific protease 12	0	144.792	32	34	189	17	1116	130.5	5.77	516.45	34	0.878	1.46	1.265	0.589951	0.152358	0.393734	0.99628	0.828502	0.999115	16.27	4.2	6.57	117.5	89	93.8	103.5	128	121.2	High	High	High	High	High	High	High	High	High	High	High	High	High	High	High	High	High	High	High
AT3G19340.1	Protein of unknown function (DUF3754)	0	37.259	17	6	36	6	487	56.8	6.27	105.55	6	1.075	1.064	1.264	0.69748	0.985777	0.387503	0.99628	0.99901	0.999115	8.03	0.64	22.96	109.5	98.9	97.8	111.8	107.9	123.9	High	High	High	High	High	High	High	High	High	High	High	High	High	High	High	High	High	High	High
AT1G21380.1	Target of Myb protein 1	0	19.566	12	4	18	4	506	55.8	5.01	43.43	4	1.259	1.361	1.264	0.295852	0.318353	0.390255	0.916448	0.96398	0.999115	32.25	1.37	2.57	89.7	104.9	94.1	103.9	121.7	118.9	High	High	High	High	High	High	High	High	High	High	High	High	High	High	High	High	High	High	High
AT2G25110.1	stromal cell-derived factor 2-like protein precursor	0	21.512	24	4	25	4	218	23.9	7.96	65.72	4	1.173	1.147	1.264	0.469883	0.686506	0.394935	0.984914	0.998349	0.999115	10.17	10.6	1.19	96.5	123.7	110.4	115.4	134.9	137.9	High	High	High	High	High	High	High	High	High	High	High	High	High	High	High	High	High	High	High
AT5G56660.1	IAA-leucine resistant (ILR)-like 2	0	11.672	9	3	12	3	439	47.8	6.89	27.72	3	1.235	1.503	1.263	0.476575	0.158043	0.398059	0.990595	0.842389	0.999115	0	0	0	94.3	110.1	93.7	116.5	165.4	120.9	High	High	High	High	High	High	High	High	High	High	High	High	High	High	High	High	High	High	High
AT3G16110.1	PDI-like 1-6	0	50.225	18	10	52	9	534	59.5	5.02	129.59	10	1.054	0.932	1.263	0.774179	0.70655	0.393302	0.99628	0.998349	0.999115	8.34	1.17	0.14	86.1	102.7	93.4	90.6	99.5	112.2	High	High	High	High	High	High	High	High	High	High	High	High	High	High	High	High	High	High	High
AT4G22930.1	pyrimidin 4	0	42.487	32	8	25	8	377	41.9	8.46	76.23	8	1.121	1.033	1.263	0.690421	0.884717	0.404593	0.99628	0.998349	0.999115	4.94	2.77	26.55	93.1	94.9	108.4	103.8	117.9	129.7	High	High	High	High	High	High	High	High	High	High	High	High	High	High	High	High	High	High	High
AT4G20850.1	tripeptidyl peptidase ii	0	336.341	42	50	403	50	1380	152.3	6.07	1195.84	50	1.085	1.283	1.263	0.661426	0.407963	0.397036	0.99628	0.987785	0.999115	1.13	7.52	0.1	106.6	99.7	105.5	117.3	129.1	134.7	High	High	High	High	High	High	High	High	High	High	High	High	High	High	High	High	High	High	High
AT1G27430.1	GYF domain-containing protein	0	53.975	12	14	64	8	1492	165.3	6.21	170.68	14	1.199	1.003	1.263	0.535732	0.806542	0.377094	0.99628	0.998349	0.999115	13.99	16.71	8.42	119.9	128.2	116.3	143.8	128.5	146.3	High	High	High	High	High	High	High	High	High	High	High	High	High	High	High	High	High	High	High
AT4G04020.1	fibrillin	0	131.71	67	16	252	15	318	34.9	5.6	896.99	16	1.902	1.246	1.262	0.00303337	0.463461	0.397646	0.0941216	0.995335	0.999115	9.34	2.84	7.47	74.7	106.7	120.3	140.3	128.7	148.5	High	High	High	High	High	High	High	High	High	High	High	High	High	High	High	High	High	High	High
AT5G20090.1	Uncharacterised protein family (UPF0041)	0	18.839	25	3	26	3	110	12.4	9.25	70.33	3	1.175	1.195	1.262	0.450008	0.553177	0.397893	0.975855	0.995765	0.999115	2.49	1.15	4.44	89.9	119.9	119.4	104.5	141.1	143.4	High	High	High	High	High	High	High	High	High	High	High	High	High	High	High	High	High	High	High
AT2G35840.1	Sucrose-6F-phosphate phosphohydrolase family protein	0	73.677	33	13	110	13	422	47.8	6.6	327.6	13	1.195	1.147	1.262	0.362139	0.616566	0.398143	0.943126	0.998349	0.999115	18.81	4.48	4.86	98.8	93.9	92.5	118.3	110.7	116.6	High	High	High	High	High	High	High	High	High	High	High	High	High	High	High	High	High	High	High
AT2G18040.1	peptidylprolyl cis/trans isomerase, NIMA-interacting 1	0	40.402	74	9	82	9	119	13	9.09	208.7	9	1.208	1.249	1.262	0.419968	0.409528	0.398318	0.969682	0.987785	0.999115	57.97	0.23	9.83	99.8	119.6	123.5	116.7	153.2	161.9	High	High	High	High	High	High	High	High	High	High	High	High	High	High	High	High	High	High	High
AT4G13010.1	Oxidoreductase, zinc-binding dehydrogenase family protein	0	55.534	37	8	57	8	329	34.4	8.95	172.43	8	1.202	1.099	1.262	0.416688	0.735118	0.398369	0.969682	0.998349	0.999115	10.28	0.63	4.91	92.8	113.9	103.9	108.1	122.5	133.2	High	High	High	High	High	High	High	High	High	High	High	High	High	High	High	High	High	High	High
AT4G13850.1	glycine-rich RNA-binding protein 2	0	67.632	65	5	112	5	158	15.7	7.34	376.77	5	1.516	1.016	1.261	0.0519766	0.942804	0.399481	0.498505	0.998349	0.999115	66.06	17.63	37.09	87	137.3	123.2	130.3	140.4	154.1	High	High	High	High	High	High	High	High	High	High	High	High	High	High	High	High	High	High	High
AT1G70730.3	Phosphoglucomutase/phosphomannomutase family protein	0	276.572	59	30	437	19	662	72.5	7.12	1364.73	30	1.071	1.266	1.259	0.706968	0.432754	0.403034	0.99628	0.992895	0.999115	13.47	5.91	2.19	105.7	94.8	96	117.8	121.7	124.4	High	High	High	High	High	High	High	High	High	High	High	High	High	High	High	High	High	High	High
AT5G23630.1	phosphate deficiency response 2	0	27.815	7	10	35	10	1179	131	8.5	75.22	10	0.874	1.479	1.259	0.547384	0.148069	0.413737	0.99628	0.820667	0.999115	26.96	4.62	0.68	127.8	101.1	104.4	110	133.8	137.8	High	High	High	High	High	High	High	High	High	High	High	High	High	High	High	High	High	High	High
AT3G24350.2	syntaxin of plants 32	0	8.05	8	2	14	2	361	40.8	9.35	33.23	2	0.861	1.342	1.258	0.614353	0.392145	0.412044	0.99628	0.987785	0.999115	1.12	11.98	4.5	117.8	112.1	126	101.5	150.4	158.6	High	High	High	High	High	High	High	High	High	High	High	High	High	High	High	High	High	High	High
AT3G09940.1	monodehydroascorbate reductase	0	16.237	14	4	21	4	441	48.3	5.27	86.97	4	1.61	1.229	1.258	0.0330658	0.496793	0.399021	0.397367	0.995335	0.999115	17.21	1.12	3.39	82.7	86.3	93.6	131.2	107.4	119.8	High	High	High	High	High	High	High	High	High	High	High	High	High	High	High	High	High	High	High
AT4G02340.1	alpha/beta-Hydrolases superfamily protein	0	31.198	25	6	46	6	324	36.6	6.76	147.1	6	0.945	1.111	1.258	0.848008	0.81917	0.39287	0.996289	0.998349	0.999115	6.66	8.52	5.86	104.3	101.2	94.9	105.3	124.1	118.7	High	High	High	High	High	High	High	High	High	High	High	High	High	High	High	High	High	High	High
AT1G72170.1	Domain of unknown function (DUF543)	0	5.126	15	1	9	1	102	10.7	5.06	32.95	1	0.814	1.74	1.258	0.499556	0.0310553	0.423127	0.990595	0.454365	0.999115	37.9	2.38	17.89	115	119.4	129.7	98.4	202.6	183.4	High	High	High	High	High	High	High	High	High	High	High	High	High	High	High	High	High	High	High
AT5G28540.1	heat shock protein 70 (Hsp 70) family protein	0	356.233	68	42	836	5	669	73.6	5.17	2762.54	42	1.214	1.118	1.258	0.37334	0.766869	0.40177	0.946815	0.998349	0.999115	8.75	34.58	34.8	100.6	95.7	95.8	126.1	114.2	119	High	High	High	High	High	High	High	High	High	High	High	High	High	High	High	High	High	High	High
AT3G09810.1	isocitrate dehydrogenase VI	0	70.118	40	13	109	7	374	40.6	7.17	326.26	13	1.061	1.188	1.257	0.782463	0.497752	0.405799	0.99628	0.995335	0.999115	8.89	0.1	6.84	89.3	104.3	103.4	97.7	132.9	134.7	High	High	High	High	High	High	High	High	High	High	High	High	High	High	High	High	High	High	High
AT5G08160.1	serine/threonine protein kinase 3	0	12.809	10	3	11	3	347	38.6	7.17	33.43	3	0.954	1.139	1.257	0.882409	0.729158	0.404972	0.996289	0.998349	0.999115	0.82	6.7	3.25	102.2	110.8	94.5	94.5	111	115.8	High	High	High	High	High	High	High	High	High	High	High	High	High	High	High	High	High	High	High
AT2G46520.1	cellular apoptosis susceptibility protein, putative / importin-alpha re-exporter, putative	0	74.916	26	18	102	18	972	108.6	5.59	284.36	18	0.964	1.144	1.257	0.869469	0.631978	0.406455	0.996289	0.998349	0.999115	1.73	2.32	1.04	99.2	91.1	92	100.5	98.6	125.9	High	High	High	High	High	High	High	High	High	High	High	High	High	High	High	High	High	High	High
AT3G27890.1	NADPH:quinone oxidoreductase	0	31.163	45	5	32	5	196	21.5	7.5	102.25	5	0.929	1.168	1.256	0.762102	0.735689	0.422458	0.99628	0.998349	0.999115	0	0	0	125.4	143.7	125.5	116.3	154.1	141.6	High	High	High	High	High	High	High	High	High	High	High	High	High	High	High	High	High	High	High
AT5G11950.2	Putative lysine decarboxylase family protein	0	29.758	33	5	55	5	216	23.8	5.59	140.64	5	1.001	1.158	1.256	0.999704	0.588517	0.407584	0.999955	0.997949	0.999115	21.77	15.84	6.61	95.4	125.1	119.4	95.2	138.9	144.3	High	High	High	High	High	High	High	High	High	High	High	High	High	High	High	High	High	High	High
AT5G17990.1	tryptophan biosynthesis 1	0	50.634	25	8	69	8	444	46.5	7.27	196.69	8	1.433	0.917	1.256	0.12634	0.682493	0.407965	0.737081	0.998349	0.999115	9.8	0.27	26.98	72.9	103.7	86.3	100.3	96	104.3	High	High	High	High	High	High	High	High	High	High	High	High	High	High	High	High	High	High	High
AT5G42020.1	Heat shock protein 70 (Hsp 70) family protein	0	340.724	68	42	829	5	668	73.5	5.21	2719.17	42	1.352	1.132	1.256	0.193224	0.689201	0.407966	0.829104	0.998349	0.999115	5.95	3.48	0.44	94.4	103.2	95.3	123.1	112.7	115.3	High	High	High	High	High	High	High	High	High	High	High	High	High	High	High	High	High	High	High
AT3G12345.1	unknown protein; LOCATED IN: chloroplast; Has 35333 Blast hits to 34131 proteins in 2444 species: Archae - 798; Bacteria - 22429; Metazoa - 974; Fungi - 991; Plants - 531; Viruses - 0; Other Eukaryotes - 9610 (source: NCBI BLink).	0	14.601	22	4	31	4	186	20.1	9.58	68.82	4	0.7	1.55	1.255	0.143629	0.0703173	0.408974	0.758295	0.639102	0.999115	19.06	4.24	4.11	122.5	102.4	121.4	89.9	166.2	157.2	High	High	High	High	High	High	High	High	High	High	High	High	High	High	High	High	High	High	High
AT2G37410.2	translocase inner membrane subunit 17-2	0	25.104	25	5	31	5	243	25.6	5.34	98.65	5	0.884	1.312	1.255	0.574408	0.458563	0.417694	0.99628	0.995335	0.999115	3.15	14.88	5.82	116.8	119.8	110.4	131.2	126.4	126	High	High	High	High	High	High	High	High	High	High	High	High	High	High	High	High	High	High	High
AT5G66200.1	armadillo repeat only 2	0	12.296	7	4	16	4	651	70.8	7.3	19.64	4	0.761	1.356	1.255	0.287186	0.313943	0.420241	0.911815	0.96398	0.999115	20.14	12.52	21.63	98.5	90	97.8	75	122	122.7	High	High	High	High	High	High	High	High	High	High	High	High	High	High	High	High	High	High	High
AT5G56630.1	phosphofructokinase 7	0	56.829	22	9	55	6	485	53.4	7.31	168.83	9	1.183	1.332	1.255	0.434626	0.328504	0.408835	0.969682	0.968178	0.999115	16.47	4.26	1.76	94.6	97.5	110.2	110.8	121.7	143.7	High	High	High	High	High	High	High	High	High	High	High	High	High	High	High	High	High	High	High
AT1G79440.1	aldehyde dehydrogenase 5F1	0	146.69	53	23	147	23	528	56.5	6.92	435.64	23	0.918	1.19	1.255	0.717125	0.603979	0.409877	0.99628	0.998349	0.999115	1.86	5.75	15.56	103.5	91	96.9	109.3	107.6	121	High	High	High	High	High	High	High	High	High	High	High	High	High	High	High	High	High	High	High
AT3G25760.1	allene oxide cyclase 1	0	44.727	36	8	85	5	254	27.8	9.09	256.4	8	1.911	0.97	1.255	0.00417408	0.871765	0.410281	0.118822	0.998349	0.999115	38.83	20.3	7.08	90.6	99.2	110.2	190.9	95.6	140.6	High	High	High	High	High	High	High	High	High	High	High	High	High	High	High	High	High	High	High
AT3G59020.2	ARM repeat superfamily protein	0	66.132	17	14	71	13	1030	117.7	4.88	170.58	14	0.832	1.637	1.254	0.336569	0.072389	0.411032	0.936735	0.640918	0.999115	23.18	35.79	25.58	117.7	104.4	111.4	78.5	143.5	126.1	High	High	High	High	High	High	High	High	High	High	High	High	High	High	High	High	High	High	High
AT1G16470.1	proteasome subunit PAB1	0	87.767	54	11	145	11	235	25.7	5.69	423.17	11	1.33	1.057	1.253	0.192467	0.902382	0.412422	0.827466	0.998349	0.999115	2.01	26.74	7.6	82.2	105.4	98.4	111	111	119	High	High	High	High	High	High	High	High	High	High	High	High	High	High	High	High	High	High	High
AT1G64190.1	6-phosphogluconate dehydrogenase family protein	0	164.559	58	22	253	10	487	53.3	5.45	786.46	22	1.084	1.187	1.253	0.703175	0.607817	0.412593	0.99628	0.998349	0.999115	0.84	0.81	1.03	93.9	101.8	99.4	105.8	118.3	123.9	High	High	High	High	High	High	High	High	High	High	High	High	High	High	High	High	High	High	High
AT2G38700.1	mevalonate diphosphate decarboxylase 1	0	43.991	23	8	66	5	412	45.6	6.8	177.32	8	0.889	1.388	1.253	0.622219	0.210023	0.413313	0.99628	0.894309	0.999115	3.74	9.91	2.27	108.7	98.3	110.3	115.3	125.2	118.7	High	High	High	High	High	High	High	High	High	High	High	High	High	High	High	High	High	High	High
AT1G26850.2	S-adenosyl-L-methionine-dependent methyltransferases superfamily protein	0	111.768	40	22	141	22	616	69.6	6.96	392.47	22	0.921	1.285	1.252	0.742209	0.399378	0.414273	0.99628	0.987785	0.999115	2.53	6.71	10.39	114.1	85.9	100.6	102.7	111.5	125.4	High	High	High	High	High	High	High	High	High	High	High	High	High	High	High	High	High	High	High
AT4G30010.1	unknown protein; FUNCTIONS IN: molecular_function unknown; INVOLVED IN: biological_process unknown; LOCATED IN: mitochondrion, plastid; EXPRESSED IN: 26 plant structures; EXPRESSED DURING: 15 growth stages; Has 39 Blast hits to 39 proteins in 18 species: Archae - 0; Bacteria - 0; Metazoa - 0; Fungi - 0; Plants - 39; Viruses - 0; Other Eukaryotes - 0 (source: NCBI BLink).	0	18.945	30	4	52	4	90	10.4	9.31	133.68	4	1.056	1.469	1.252	0.811895	0.14284	0.415344	0.99628	0.811893	0.999115	34.49	1.2	17.52	88.5	124.5	125.5	98.4	198.3	162.7	High	High	High	High	High	High	High	High	High	High	High	High	High	High	High	High	High	High	High
AT1G05180.1	NAD(P)-binding Rossmann-fold superfamily protein	0	26.514	20	9	37	9	540	60	5.92	94.11	9	0.836	1.372	1.251	0.327926	0.276797	0.414205	0.936735	0.936504	0.999115	20.38	1.5	0.66	109.2	96.4	111.6	99.4	130.7	144.8	High	High	High	High	High	High	High	High	High	High	High	High	High	High	High	High	High	High	High
AT2G18770.1	P-loop containing nucleoside triphosphate hydrolases superfamily protein	0	27.536	29	6	35	5	260	29	7.93	94.61	6	1.072	1.149	1.251	0.736195	0.761659	0.425645	0.99628	0.998349	0.999115	0.96	13.71	3.16	84.4	109.6	112.4	95.9	133	132.4	High	High	High	High	High	High	High	High	High	High	High	High	High	High	High	High	High	High	High
AT5G27540.1	MIRO-related GTP-ase 1	0	121.913	46	23	184	23	648	72.3	5.3	547.36	23	0.934	1.243	1.251	0.775252	0.505108	0.417182	0.99628	0.995765	0.999115	7.32	6.31	2.99	107.3	99.1	110.6	103.5	119.5	135	High	High	High	High	High	High	High	High	High	High	High	High	High	High	High	High	High	High	High
AT3G23820.1	UDP-D-glucuronate 4-epimerase 6	0	49.092	27	9	58	7	460	50.5	9.64	161.81	9	1.181	1.252	1.25	0.527108	0.515791	0.429146	0.99628	0.995765	0.999115	7.91	18.67	16.44	101.8	81.7	94.5	123.4	114.1	129	High	High	High	High	High	High	High	High	High	High	High	High	High	High	High	High	High	High	High
AT1G09780.1	Phosphoglycerate mutase, 2,3-bisphosphoglycerate-independent	0	188.146	55	27	357	19	557	60.5	5.53	1125.9	27	1.051	1.122	1.25	0.768818	0.692927	0.418198	0.99628	0.998349	0.999115	24.97	0.2	2.68	110.8	91.8	88	116.1	99.1	109.4	High	High	High	High	High	High	High	High	High	High	High	High	High	High	High	High	High	High	High
AT2G44160.1	methylenetetrahydrofolate reductase 2	0	165.164	45	26	307	19	594	66.8	5.5	879.52	26	0.884	1.461	1.249	0.568901	0.213468	0.419884	0.99628	0.898412	0.999115	2.28	23.98	10.16	126	87.3	113.3	102.5	128	150.7	High	High	High	High	High	High	High	High	High	High	High	High	High	High	High	High	High	High	High
AT5G16300.1	Vps51/Vps67 family (components of vesicular transport) protein	0	27.118	14	11	29	11	1068	118.7	5.68	55.36	11	1.005	1.45	1.249	0.997051	0.225516	0.437397	0.999955	0.906243	0.999115	1	39.3	15.9	112.2	100.1	92	108.1	138	116.1	High	High	High	High	High	High	High	High	High	High	High	High	High	High	High	High	High	High	High
AT5G67500.1	voltage dependent anion channel 2	0	98.621	60	15	130	15	276	29.6	8.85	391.26	15	1.307	1.194	1.248	0.202713	0.55114	0.420999	0.842344	0.995765	0.999115	13.2	0.42	20.17	102.9	103.9	103.7	123.7	129.1	132.7	High	High	High	High	High	High	High	High	High	High	High	High	High	High	High	High	High	High	High
AT3G18060.1	transducin family protein / WD-40 repeat family protein	0	90.675	33	17	124	17	609	66	5.96	314.34	17	1.084	1.254	1.248	0.671338	0.475897	0.421346	0.99628	0.995335	0.999115	9.12	5.58	3.59	107.1	93.2	99.5	127.2	120.4	132.8	High	High	High	High	High	High	High	High	High	High	High	High	High	High	High	High	High	High	High
AT2G47730.1	glutathione S-transferase phi 8	0	103.494	60	11	198	10	263	29.2	8.5	626.49	11	1.064	1.733	1.247	0.743339	0.0716578	0.423123	0.99628	0.640521	0.999115	20.38	1.56	5.72	80.8	106.5	117.6	82.9	189.9	150.4	High	High	High	High	High	High	High	High	High	High	High	High	High	High	High	High	High	High	High
AT1G59900.1	pyruvate dehydrogenase complex E1 alpha subunit	0	94.61	33	18	193	12	389	43	7.49	541.38	18	1.078	1.021	1.245	0.70434	0.943334	0.426658	0.99628	0.998349	0.999115	0.06	7.15	2.32	109.9	115.6	102.8	121.8	121.7	112.5	High	High	High	High	High	High	High	High	High	High	High	High	High	High	High	High	High	High	High
AT3G06650.1	ATP-citrate lyase B-1	0	162.405	44	20	198	6	608	65.8	7.81	617.98	20	0.855	1.191	1.245	0.535008	0.545842	0.426834	0.99628	0.995765	0.999115	1.77	3.89	4.82	109.2	90	97.1	100.7	109.6	123.7	High	High	High	High	High	High	High	High	High	High	High	High	High	High	High	High	High	High	High
AT1G79920.1	Heat shock protein 70 (Hsp 70) family protein	0	415.867	64	46	673	11	831	91.6	5.19	2069.38	46	0.869	1.617	1.245	0.557712	0.11791	0.42706	0.99628	0.766923	0.999115	4.79	8.21	8.15	125.9	101.4	109.9	111.4	146	144.1	High	High	High	High	High	High	High	High	High	High	High	High	High	High	High	High	High	High	High
AT3G15640.1	Rubredoxin-like superfamily protein	0	53.04	39	7	92	4	176	19.4	5.02	317.36	7	1.701	1.23	1.245	0.0126226	0.493751	0.427307	0.229849	0.995335	0.999115	48.37	12.39	26.65	83.3	151.1	127.3	149.1	190.2	165.9	High	High	High	High	High	High	High	High	High	High	High	High	High	High	High	High	High	High	High
AT4G37640.1	calcium ATPase 2	0	70.722	14	11	49	10	1014	110.4	5.68	156.57	11	0.995	1.181	1.244	0.97169	0.600985	0.422645	0.999598	0.998349	0.999115	8.49	8.06	3.31	116	98.3	120.1	121.2	111.3	120.6	High	High	High	High	High	High	High	High	High	High	High	High	High	High	High	High	High	High	High
AT2G17790.1	VPS35 homolog A	0	45.257	16	11	58	10	787	89.4	5.24	133.71	11	1.063	1.169	1.244	0.811706	0.678947	0.431865	0.99628	0.998349	0.999115	1.32	2.42	3.03	107.9	81.3	94.9	99.4	120.6	121.6	High	High	High	High	High	High	High	High	High	High	High	High	High	High	High	High	High	High	High
AT2G28605.1	Photosystem II reaction center PsbP family protein	0	39.879	30	5	28	5	232	25.8	8.68	87.8	5	1.443	0.929	1.243	0.10083	0.616957	0.418739	0.666872	0.998349	0.999115	31.85	1.12	11.44	84.7	124.8	92.3	113.2	113.5	116.8	High	High	High	High	High	High	High	High	High	High	High	High	High	High	High	High	High	High	High
AT4G37300.1	maternal effect embryo arrest 59	0	67.869	69	7	106	7	173	18.8	4.68	382.36	7	1.223	1.23	1.242	0.3301	0.488936	0.43237	0.936735	0.995335	0.999115	60.74	8.34	18.26	127.7	157.5	131.6	149.3	203.5	166.3	High	High	High	High	High	High	High	High	High	High	High	High	High	High	High	High	High	High	High
AT1G47420.1	succinate dehydrogenase 5	0	37.845	26	5	63	5	257	28.1	6.65	200.21	5	1.156	1.668	1.242	0.56235	0.0519641	0.43242	0.99628	0.579032	0.999115	31.74	0.77	5.39	93.5	108.3	131.2	101.9	179.2	164.1	High	High	High	High	High	High	High	High	High	High	High	High	High	High	High	High	High	High	High
AT3G61050.1	Calcium-dependent lipid-binding (CaLB domain) family protein	0	65.47	37	13	121	12	510	55.1	8.21	330.98	13	0.995	1.285	1.241	0.972602	0.382095	0.432932	0.999598	0.987785	0.999115	2.84	1.22	13.29	108.7	94.8	104.5	110.7	125.8	127.2	High	High	High	High	High	High	High	High	High	High	High	High	High	High	High	High	High	High	High
AT5G55610.1	unknown protein; LOCATED IN: mitochondrion, chloroplast, plastid, membrane; EXPRESSED IN: 25 plant structures; EXPRESSED DURING: 13 growth stages; Has 1807 Blast hits to 1807 proteins in 277 species: Archae - 0; Bacteria - 0; Metazoa - 736; Fungi - 347; Plants - 385; Viruses - 0; Other Eukaryotes - 339 (source: NCBI BLink).	0	26.586	13	4	35	4	329	36	8.48	104.49	4	1.255	0.986	1.241	0.282185	0.739521	0.431592	0.909056	0.998349	0.999115	0	0	0	98.7	103	98.6	120.2	105	117.8	High	High	High	High	High	High	High	High	High	High	High	High	High	High	High	High	High	High	High
AT3G02260.1	auxin transport protein (BIG)	0	99.271	7	28	86	27	5098	567.5	5.95	192.54	28	1.03	1.232	1.24	0.931505	0.591103	0.449778	0.998516	0.997949	0.999115	29.47	27.62	21.07	97.1	82.5	90.8	106.5	105.7	108	High	High	High	High	High	High	High	High	High	High	High	High	High	High	High	High	High	High	High
AT1G05500.1	Calcium-dependent lipid-binding (CaLB domain) family protein	0	41.079	19	8	41	8	560	62.9	5.87	117.34	8	1.278	1.162	1.24	0.241567	0.675658	0.425212	0.892147	0.998349	0.999115	14.28	24.01	0.39	90.2	92.1	89.4	104.9	94.2	114.3	High	High	High	High	High	High	High	High	High	High	High	High	High	High	High	High	High	High	High
AT5G42100.1	beta-1,3-glucanase_putative	0	30.929	15	4	54	4	425	45.3	7.43	193.27	4	0.827	1.057	1.24	0.440947	0.899707	0.435452	0.97046	0.998349	0.999115	16.19	0.3	10.3	105.2	107.5	107.6	88.2	110.2	127.7	High	High	High	High	High	High	High	High	High	High	High	High	High	High	High	High	High	High	High
AT4G01400.2	FUNCTIONS IN: molecular_function unknown; INVOLVED IN: biological_process unknown; LOCATED IN: cellular_component unknown; EXPRESSED IN: 23 plant structures; EXPRESSED DURING: 15 growth stages; CONTAINS InterPro DOMAIN/s: COG4 transport (InterPro:IPR013167); Has 465 Blast hits to 425 proteins in 199 species: Archae - 0; Bacteria - 3; Metazoa - 153; Fungi - 166; Plants - 45; Viruses - 0; Other Euk…	0	31.901	15	9	27	9	738	82.9	4.94	66.04	9	1.134	1.036	1.24	0.600898	0.975686	0.453946	0.99628	0.998349	0.999115	34	20.16	14.56	102.3	110.3	103.2	117.9	123.6	118.1	High	High	High	High	High	High	High	High	High	High	High	High	High	High	High	High	High	High	High
AT2G43180.1	Phosphoenolpyruvate carboxylase family protein	0	32.405	16	5	37	5	479	52	5.3	120.14	5	1.129	1.108	1.239	0.592952	0.859112	0.441407	0.99628	0.998349	0.999115	13.06	4.31	4.14	93.6	91.2	99.1	117	94.9	115.2	High	High	High	High	High	High	High	High	High	High	High	High	High	High	High	High	High	High	High
AT2G19680.2	Mitochondrial ATP synthase subunit G protein	0	16.188	26	4	26	3	122	13.8	9.04	59.25	4	0.949	1.43	1.239	0.85985	0.203663	0.437574	0.996289	0.888467	0.999115	7.59	10.84	17.75	90.6	93.2	109.9	86.9	143.5	134	High	High	High	High	High	High	High	High	High	High	High	High	High	High	High	High	High	High	High
AT2G34040.1	Apoptosis inhibitory protein 5 (API5)	0	86.5	33	16	118	15	553	61.6	7.99	319.13	16	0.696	1.456	1.238	0.120106	0.156934	0.438702	0.72587	0.840359	0.999115	19.43	7.99	1.34	116.9	108.2	126.1	86.2	154.6	151.8	High	High	High	High	High	High	High	High	High	High	High	High	High	High	High	High	High	High	High
AT4G36400.2	FAD-linked oxidases family protein	0	29.552	13	6	31	6	559	61.4	6.98	87.35	6	1.499	1.093	1.238	0.0574793	0.911751	0.446088	0.529984	0.998349	0.999115	0.4	10.97	17.49	79.5	86.3	80.1	117.2	100.5	116.4	High	High	High	High	High	High	High	High	High	High	High	High	High	High	High	High	High	High	High
AT1G71220.2	UDP-glucose:glycoprotein glucosyltransferases;transferases, transferring hexosyl groups;transferases, transferring glycosyl groups	0	124.132	19	26	151	26	1614	181.8	5.83	406.39	26	0.933	1.257	1.238	0.761698	0.391522	0.439204	0.99628	0.987785	0.999115	8.42	1.83	3.43	108.1	92.4	95.2	100.5	113.5	120.1	High	High	High	High	High	High	High	High	High	High	High	High	High	High	High	High	High	High	High
AT2G01600.1	ENTH/ANTH/VHS superfamily protein	0	11.693	4	3	16	3	571	63.6	5.27	39.65	3	1.278	1.061	1.237	0.256063	0.979778	0.450885	0.902627	0.998349	0.999115	8.49	15.3	17.2	93.6	100.5	103.5	119.6	106.6	128	High	High	High	High	High	High	High	High	High	High	High	High	High	High	High	High	High	High	High
AT1G54040.2	epithiospecifier protein	0	195.717	78	25	597	25	341	37	5.86	1595.03	25	1.19	1.064	1.237	0.39449	0.824157	0.44064	0.954245	0.998349	0.999115	31.68	10.26	12.99	106.5	90.7	84.5	140.1	96.6	107	High	High	High	High	High	High	High	High	High	High	High	High	High	High	High	High	High	High	High
AT5G57350.2	H(+)-ATPase 3	0	231.507	40	31	338	13	949	104.4	7.18	1054.66	31	0.797	1.316	1.236	0.33064	0.33272	0.441942	0.936735	0.969389	0.999115	14.01	21.32	8.97	122.8	86.7	101.5	99.2	109.6	123.4	High	High	High	High	High	High	High	High	High	High	High	High	High	High	High	High	High	High	High
AT1G73030.1	SNF7 family protein	0	13.981	18	4	21	4	203	22.7	7.2	53	4	0.969	1.129	1.236	0.918926	0.804859	0.433995	0.996289	0.998349	0.999115	44.29	6.95	1.23	115.3	137.7	120.2	128.2	148.3	134.9	High	High	High	High	High	High	High	High	High	High	High	High	High	High	High	High	High	High	High
AT5G44090.1	Calcium-binding EF-hand family protein	0	8.741	5	3	14	3	538	62.3	5.07	33.31	3	1.229	1.229	1.236	0.420058	0.609052	0.456075	0.969682	0.998349	0.999115	3.13	3.51	2.22	107.4	110.6	118.3	134.7	132.4	148.4	High	High	High	High	High	High	High	High	High	High	High	High	High	High	High	High	High	High	High
AT4G02120.1	CTP synthase family protein	0	39.092	19	9	50	6	556	60.9	6.6	125.85	9	1.101	1.151	1.236	0.64535	0.761191	0.443128	0.99628	0.998349	0.999115	24.38	4.01	10.6	89.5	90.9	93.7	122.2	101.8	116	High	High	High	High	High	High	High	High	High	High	High	High	High	High	High	High	High	High	High
AT4G31990.2	aspartate aminotransferase 5	0	198.825	70	25	346	24	453	49.8	8.15	1057.39	25	1.046	1.057	1.235	0.785867	0.840493	0.443335	0.99628	0.998349	0.999115	3.69	0.19	4.67	86.3	97.6	96.6	96	103.8	118.5	High	High	High	High	High	High	High	High	High	High	High	High	High	High	High	High	High	High	High
AT2G26590.2	regulatory particle non-ATPase 13	0	45.471	39	7	59	7	300	33.3	4.45	203.97	7	1.043	1.366	1.235	0.816213	0.268584	0.443917	0.996289	0.932775	0.999115	22.03	20.36	3.22	95.3	100.6	96.7	93.6	142.9	128.8	High	High	High	High	High	High	High	High	High	High	High	High	High	High	High	High	High	High	High
AT2G01820.1	Leucine-rich repeat protein kinase family protein	0	25.124	8	5	25	4	943	101.9	6.35	78.65	5	1.174	1.235	1.235	0.546243	0.548464	0.435072	0.99628	0.995765	0.999115	11.21	4.27	1.38	89.1	105.5	107.8	98	128.5	124.4	High	High	High	High	High	High	High	High	High	High	High	High	High	High	High	High	High	High	High
AT5G45040.1	Cytochrome c	0	12.053	22	4	44	4	175	19.2	7.15	107.49	4	1.507	1.284	1.235	0.0783158	0.320965	0.444169	0.607509	0.96398	0.999115	46.7	15.75	33.13	85.1	142.6	118.7	128.5	189.4	145.9	High	High	High	High	High	High	High	High	High	High	High	High	High	High	High	High	High	High	High
AT3G27380.1	succinate dehydrogenase 2-1	0	52.353	28	9	88	3	279	31.2	8.44	251.33	9	1.819	1.068	1.235	0.00908334	0.951024	0.440745	0.19156	0.998349	0.999115	0	0	0	77.8	93.2	95	141.6	99.6	117.4	High	High	High	High	High	High	High	High	High	High	High	High	High	High	High	High	High	High	High
AT1G32440.1	plastidial pyruvate kinase 3	0	36.238	18	9	63	7	571	62.6	7.81	137	9	0.93	1.044	1.234	0.736747	0.932949	0.450039	0.99628	0.998349	0.999115	21.69	1.6	9.61	117.8	98.4	103.1	118.7	105.1	119.5	High	High	High	High	High	High	High	High	High	High	High	High	High	High	High	High	High	High	High
AT4G02350.1	exocyst complex component sec15B	0	28.468	9	7	35	7	787	88.3	6.44	64.56	7	0.985	1.622	1.234	0.885921	0.0894936	0.458143	0.996289	0.68636	0.999115	7.7	9.36	6.24	113.7	95.4	107.8	97.4	108.3	108.6	High	High	High	High	High	High	High	High	High	High	High	High	High	High	High	High	High	High	High
AT3G63260.1	Protein kinase superfamily protein	0	36.338	24	8	44	7	391	42.6	6.68	116.6	8	1.147	1.315	1.233	0.532055	0.332873	0.446958	0.99628	0.969389	0.999115	4.91	2.34	3.29	103.3	98.2	103.6	116.8	127.4	133.6	High	High	High	High	High	High	High	High	High	High	High	High	High	High	High	High	High	High	High
AT3G62360.1	Carbohydrate-binding-like fold	0	145.911	28	27	186	27	1227	132.9	6.42	537.05	27	1.051	1.214	1.233	0.80396	0.520736	0.447413	0.99628	0.995765	0.999115	7.38	1.73	0.75	104.5	90.7	101.6	109.7	113.6	115.1	High	High	High	High	High	High	High	High	High	High	High	High	High	High	High	High	High	High	High
AT3G07100.1	Sec23/Sec24 protein transport family protein	0	69.35	13	11	86	11	1038	113.9	7.91	240.93	11	1.052	1.452	1.233	0.791567	0.192391	0.441564	0.99628	0.873608	0.999115	1.55	1.99	5.89	110	81.9	104.7	106.5	119.3	128	High	High	High	High	High	High	High	High	High	High	High	High	High	High	High	High	High	High	High
AT1G12840.1	vacuolar ATP synthase subunit C (VATC) / V-ATPase C subunit / vacuolar proton pump C subunit (DET3)	0	115.192	55	20	274	20	375	42.6	5.54	751.81	20	1.019	1.219	1.233	0.878333	0.507763	0.447698	0.996289	0.995765	0.999115	14.31	2.19	12.3	107.5	97.6	105.2	111.4	122.5	126.7	High	High	High	High	High	High	High	High	High	High	High	High	High	High	High	High	High	High	High
AT3G04790.1	Ribose 5-phosphate isomerase, type A protein	0	143.567	66	14	253	14	276	29.3	6.02	818.63	14	1.323	1.315	1.233	0.183819	0.363864	0.448281	0.817384	0.987743	0.999115	17.26	4.19	1.4	73.2	114.2	109.6	89.4	147.3	130.1	High	High	High	High	High	High	High	High	High	High	High	High	High	High	High	High	High	High	High
AT3G49870.1	ADP-ribosylation factor-like A1C	0	64.163	58	8	101	2	184	20.4	7.78	263.96	8	1.1	1.156	1.233	0.640642	0.777638	0.469359	0.99628	0.998349	0.999115	13.58	10.47	0.5	80.4	114.2	112.2	84.6	135.3	135.9	High	High	High	High	High	High	High	High	High	High	High	High	High	High	High	High	High	High	High
AT1G65540.1	LETM1-like protein	0	24.272	8	5	33	5	736	83.5	5.6	86.81	5	1.138	1.438	1.232	0.571394	0.208841	0.455776	0.99628	0.891122	0.999115	27.85	18.6	6.43	91	94.4	94.9	105.3	135.8	106.2	High	High	High	High	High	High	High	High	High	High	High	High	High	High	High	High	High	High	High
AT5G42650.1	allene oxide synthase	0	238.366	64	30	370	30	518	58.2	8.66	1151.33	30	1.357	1.18	1.231	0.148882	0.577987	0.450787	0.766091	0.996995	0.999115	44.88	0.47	25.06	95	94.1	101.6	123.6	106.7	123.1	High	High	High	High	High	High	High	High	High	High	High	High	High	High	High	High	High	High	High
AT3G25800.1	protein phosphatase 2A subunit A2	0	147.951	48	21	177	12	587	65.6	5.14	512.61	21	1.165	1.12	1.231	0.507456	0.677863	0.450984	0.992013	0.998349	0.999115	12.52	8.3	7.64	84.4	106.7	96.5	102.7	107.8	120.5	High	High	High	High	High	High	High	High	High	High	High	High	High	High	High	High	High	High	High
AT3G52880.1	monodehydroascorbate reductase 1	0	234.452	78	27	428	25	434	46.5	6.83	1332.96	27	1.35	1.014	1.231	0.155423	0.947449	0.451133	0.779236	0.998349	0.999115	26.44	2.98	2.17	97	95	91.2	123.6	100.3	117.1	High	High	High	High	High	High	High	High	High	High	High	High	High	High	High	High	High	High	High
AT1G45000.1	AAA-type ATPase family protein	0	106.59	39	14	192	2	399	44.7	8.19	544.2	14	1.113	1.237	1.231	0.617501	0.52433	0.468228	0.99628	0.995765	0.999115	4.17	41.73	7.21	107.2	90.7	85.4	119.3	112.2	105.1	High	High	High	High	High	High	High	High	High	High	High	High	High	High	High	High	High	High	High
AT1G78380.1	glutathione S-transferase TAU 19	0	56.917	51	13	218	10	219	25.6	6.04	496.67	13	1.201	1.091	1.231	0.371321	0.761569	0.451506	0.945283	0.998349	0.999115	2.16	3.43	5.93	92.5	109	104.8	107.1	124.7	136.2	High	High	High	High	High	High	High	High	High	High	High	High	High	High	High	High	High	High	High
AT1G52670.1	Single hybrid motif superfamily protein	0	36.267	35	6	59	6	274	29.6	8.38	157.76	6	1.267	0.979	1.23	0.279874	0.847825	0.45223	0.909056	0.998349	0.999115	59.81	9.36	8.05	98.6	130.8	103.2	112.4	130.3	115.5	High	High	High	High	High	High	High	High	High	High	High	High	High	High	High	High	High	High	High
AT1G52000.1	Mannose-binding lectin superfamily protein	0	120.664	31	16	117	16	730	73.9	5.16	391.02	16	1.562	1.16	1.23	0.0382669	0.649314	0.453568	0.427313	0.998349	0.999115	11.42	0.49	10.18	103.9	97.7	110.5	161.2	120.7	141.4	High	High	High	High	High	High	High	High	High	High	High	High	High	High	High	High	High	High	High
AT3G18860.1	transducin family protein / WD-40 repeat family protein	0	67.518	23	14	81	14	760	84.2	5.58	227.84	14	0.835	1.235	1.23	0.433237	0.396238	0.453982	0.969682	0.987785	0.999115	0.49	5.49	10.18	123.2	98	113.3	105.8	126.8	135.6	High	High	High	High	High	High	High	High	High	High	High	High	High	High	High	High	High	High	High
AT3G16270.1	ENTH/VHS family protein	0	19.752	8	5	24	5	690	74.8	5.58	59.21	5	0.837	1.258	1.229	0.320411	0.529033	0.451338	0.934895	0.995765	0.999115	1.32	4.72	26.67	103	90.1	90.8	88.4	104.1	110.1	High	High	High	High	High	High	High	High	High	High	High	High	High	High	High	High	High	High	High
AT1G22750.4	unknown protein; CONTAINS InterPro DOMAIN/s: Protein of unknown function DUF1475 (InterPro:IPR009943); Has 186 Blast hits to 155 proteins in 21 species: Archae - 0; Bacteria - 8; Metazoa - 3; Fungi - 0; Plants - 65; Viruses - 0; Other Eukaryotes - 110 (source: NCBI BLink).	0	6.254	4	1	9	1	257	28.8	5.53	27.14	1	1.274	1.118	1.229	0.244848	0.906936	0.471721	0.893399	0.998349	0.999115	17.47	25.42	0.16	81.1	101.2	87.5	103.4	113.1	107.5	High	High	High	High	High	High	High	High	High	High	High	High	High	High	High	High	High	High	High
AT1G52780.1	Protein of unknown function (DUF2921)	0	32.534	11	9	29	9	1059	119.9	7.33	77.98	9	1.09	1.046	1.229	0.667367	0.996348	0.472205	0.99628	0.99988	0.999115	3.65	22.94	1.03	104.4	95.2	102.9	110	106.8	129.9	High	High	High	High	High	High	High	High	High	High	High	High	High	High	High	High	High	High	High
AT4G33670.1	NAD(P)-linked oxidoreductase superfamily protein	0	32.212	26	6	55	6	319	34.5	5.71	188.82	6	0.942	1.206	1.229	0.798227	0.465388	0.455404	0.99628	0.995335	0.999115	2.99	15.27	1.3	106.8	111.3	106.7	95.1	138.1	127.8	High	High	High	High	High	High	High	High	High	High	High	High	High	High	High	High	High	High	High
AT1G03310.1	debranching enzyme 1	0	13.75	6	4	19	4	882	98.8	5.92	54.85	4	0.871	1.361	1.229	0.516079	0.387925	0.471059	0.99628	0.987785	0.999115	2.77	11.22	12.84	117.7	79.2	104.6	103.9	116	134.7	High	High	High	High	High	High	High	High	High	High	High	High	High	High	High	High	High	High	High
AT5G11330.1	FAD/NAD(P)-binding oxidoreductase family protein	0	30.302	23	6	24	6	408	45.7	5.26	72.34	6	1.287	1.155	1.228	0.27361	0.718478	0.458808	0.906761	0.998349	0.999115	38.53	14.81	0.24	80	91.1	95.8	108.1	111.3	107.8	High	High	High	High	High	High	High	High	High	High	High	High	High	High	High	High	High	High	High
AT1G02475.1	Polyketide cyclase/dehydrase and lipid transport superfamily protein	0	11.098	12	3	37	3	219	25	9.92	88.63	3	1.18	1.101	1.228	0.413139	0.763572	0.456206	0.969682	0.998349	0.999115	12.62	0.72	1.33	97.1	107.3	110.2	117.6	119.9	135.5	High	High	High	High	High	High	High	High	High	High	High	High	High	High	High	High	High	High	High
AT1G54220.1	Dihydrolipoamide acetyltransferase, long form protein	0	118.435	47	21	170	15	539	58.4	7.84	482.4	21	1.103	1.172	1.228	0.591879	0.594491	0.45689	0.99628	0.997949	0.999115	3.02	5.23	3.56	99.3	115.7	100.3	109.9	129	126.8	High	High	High	High	High	High	High	High	High	High	High	High	High	High	High	High	High	High	High
AT3G01910.1	sulfite oxidase	0	77.254	46	15	125	15	393	43.3	8.68	346.61	15	1.032	1.201	1.228	0.858928	0.518624	0.45709	0.996289	0.995765	0.999115	18.8	0.88	13.75	107.3	94.7	95.7	109.3	109.9	116.4	High	High	High	High	High	High	High	High	High	High	High	High	High	High	High	High	High	High	High
AT1G57720.2	Translation elongation factor EF1B, gamma chain	0	232.177	56	22	437	11	413	46.4	5.71	1371.05	22	0.894	1.231	1.228	0.663775	0.486705	0.4573	0.99628	0.995335	0.999115	12.47	1.58	0.05	104.6	86	97.2	94.5	114.8	117.7	High	High	High	High	High	High	High	High	High	High	High	High	High	High	High	High	High	High	High
AT3G11070.1	Outer membrane OMP85 family protein	0	29.264	15	6	40	6	520	57.2	5.53	125.67	6	1.051	1.138	1.227	0.878356	0.875968	0.481449	0.996289	0.998349	0.999115	11.3	4.87	3.62	111	107.7	96.6	125	115.7	109.5	High	High	High	High	High	High	High	High	High	High	High	High	High	High	High	High	High	High	High
AT1G29310.1	SecY protein transport family protein	0	21.663	13	5	63	5	475	52	9	148.76	5	0.852	1.146	1.226	0.553431	0.696413	0.45956	0.99628	0.998349	0.999115	1.22	1.87	0.06	100.1	103.6	119.7	85.5	130	153.7	High	High	High	High	High	High	High	High	High	High	High	High	High	High	High	High	High	High	High
AT1G08450.1	calreticulin 3	0	71.858	34	14	124	14	424	49.8	6.13	398.39	14	1.29	1.043	1.226	0.22817	0.888238	0.460198	0.87246	0.998349	0.999115	34.88	7.88	34.28	113.7	124.6	107.3	131	134.2	136.2	High	High	High	High	High	High	High	High	High	High	High	High	High	High	High	High	High	High	High
AT2G30970.1	aspartate aminotransferase 1	0	144.415	47	18	233	18	430	47.7	8.19	706.44	18	1.001	1.31	1.226	0.943529	0.370257	0.460244	0.998909	0.987785	0.999115	0.43	7.38	9.27	102.8	103.3	100.6	101.4	133.2	126.7	High	High	High	High	High	High	High	High	High	High	High	High	High	High	High	High	High	High	High
AT4G29680.1	Alkaline-phosphatase-like family protein	0	32.869	14	7	43	7	496	54.6	5.88	110.19	7	0.893	1.23	1.226	0.674449	0.543747	0.462151	0.99628	0.995765	0.999115	0.5	28.08	0.24	116.3	101.4	136.6	91.1	159.4	168.9	High	High	High	High	High	High	High	High	High	High	High	High	High	High	High	High	High	High	High
AT3G45890.1	Protein of unknown function, DUF647	0	13.533	5	3	15	3	608	66.3	6.84	39.38	3	0.862	1.058	1.226	0.591966	0.958087	0.466994	0.99628	0.998349	0.999115	1.05	18.76	54.82	112.9	109.8	93.7	97.3	116.1	114.9	High	High	High	High	High	High	High	High	High	High	High	High	High	High	High	High	High	High	High
AT5G14800.1	pyrroline-5- carboxylate (P5C) reductase	0	64.566	42	8	50	8	276	28.6	8.09	155.69	8	1.02	1.067	1.225	0.879448	0.967687	0.463925	0.996289	0.998349	0.999115	9.94	21	24.19	87	85	91.6	91.8	88.6	105.9	High	High	High	High	High	High	High	High	High	High	High	High	High	High	High	High	High	High	High
AT2G38860.2	Class I glutamine amidotransferase-like superfamily protein	0	21.654	11	5	25	4	398	42.7	5.22	62.07	5	1.662	0.973	1.225	0.0152907	0.714702	0.459072	0.253873	0.998349	0.999115	69.54	5.37	14.73	78.2	111.7	80.6	129.9	101	91	High	High	High	High	High	High	High	High	High	High	High	High	High	High	High	High	High	High	High
AT4G00570.1	NAD-dependent malic enzyme 2	0	168.331	50	24	189	24	607	66.6	7.06	528.2	24	1.032	1.332	1.225	0.85104	0.357267	0.461945	0.996289	0.98389	0.999115	4.6	5.05	8.34	110	96.5	107.4	110.4	129	135.1	High	High	High	High	High	High	High	High	High	High	High	High	High	High	High	High	High	High	High
AT3G25140.1	Nucleotide-diphospho-sugar transferases superfamily protein	0	37.713	12	7	28	7	559	64.3	8.78	78.18	7	1.046	1.006	1.225	0.884425	0.787869	0.478254	0.996289	0.998349	0.999115	5.8	23.21	29.25	114.6	107.4	86.8	119.9	91.1	135	High	High	High	High	High	High	High	High	High	High	High	High	High	High	High	High	High	High	High
AT3G22110.1	20S proteasome alpha subunit C1	0	90.84	66	13	152	13	250	27.5	7.11	443.77	13	1.008	1.082	1.225	0.945729	0.824847	0.463075	0.998909	0.998349	0.999115	2.11	3.27	4.1	97.2	113.4	107.1	101.1	119.4	129.3	High	High	High	High	High	High	High	High	High	High	High	High	High	High	High	High	High	High	High
AT3G27830.1	ribosomal protein L12-A	0	55.686	55	11	152	11	191	20.1	5.64	446.6	11	0.978	1.238	1.224	0.976153	0.475207	0.46373	0.999598	0.995335	0.999115	42.5	9.83	12.22	95.3	126.9	120.6	91.8	146.1	151.5	High	High	High	High	High	High	High	High	High	High	High	High	High	High	High	High	High	High	High
AT2G16600.1	rotamase CYP 3	0	84.929	75	9	236	7	173	18.5	8.43	677.85	9	1.59	0.886	1.224	0.0309573	0.711995	0.463774	0.383393	0.998349	0.999115	36.23	0.2	15.21	77.9	142.1	108.9	130.1	117.2	142.2	High	High	High	High	High	High	High	High	High	High	High	High	High	High	High	High	High	High	High
AT3G18000.1	S-adenosyl-L-methionine-dependent methyltransferases superfamily protein	0	73.059	37	15	124	6	491	56.1	5.57	305.15	15	0.976	1.332	1.224	0.826664	0.431233	0.487676	0.996289	0.992895	0.999115	5.45	0.82	7.19	100.4	81.7	88.4	105.6	76.5	91.2	High	High	High	High	High	High	High	High	High	High	High	High	High	High	High	High	High	High	High
AT3G01510.1	like SEX4 1	0	33.132	13	7	42	7	591	65.7	9.03	108.89	7	1.087	1.152	1.224	0.748071	0.726715	0.467683	0.99628	0.998349	0.999115	12.56	3.4	1.31	95.8	85.5	96	104.2	101	125.2	High	High	High	High	High	High	High	High	High	High	High	High	High	High	High	High	High	High	High
AT2G47970.1	Nuclear pore localisation protein NPL4	0	17.058	14	4	20	3	413	46.1	5.15	52.6	4	0.997	1.108	1.224	0.918711	0.883417	0.478614	0.996289	0.998349	0.999115	23.74	1.3	14.43	109.6	89.1	88.9	144.6	117.3	143	High	High	High	High	High	High	High	High	High	High	High	High	High	High	High	High	High	High	High
AT2G24200.2	Cytosol aminopeptidase family protein	0	266.919	73	27	397	19	520	54.5	5.92	1317.85	27	1.33	1.011	1.224	0.176248	0.954012	0.464815	0.813328	0.998349	0.999115	12.07	8.47	1.76	93.9	95.9	95.1	119.9	98.5	115.8	High	High	High	High	High	High	High	High	High	High	High	High	High	High	High	High	High	High	High
AT3G21220.1	MAP kinase kinase 5	0	21.102	15	5	28	5	348	38.3	8.7	78.04	5	0.935	1.241	1.223	0.780242	0.595809	0.484172	0.99628	0.997949	0.999115	1.12	6.73	6.36	90.1	102.5	101.3	88.7	117.2	134.2	High	High	High	High	High	High	High	High	High	High	High	High	High	High	High	High	High	High	High
AT1G29660.1	GDSL-like Lipase/Acylhydrolase superfamily protein	0	62.738	23	6	90	6	364	40.1	5.36	334.67	6	0.927	0.94	1.222	0.762021	0.728379	0.467233	0.99628	0.998349	0.999115	10.76	0.76	2.19	98.5	88.3	86.3	88.5	82	108.1	High	High	High	High	High	High	High	High	High	High	High	High	High	High	High	High	High	High	High
AT4G37550.1	Acetamidase/Formamidase family protein	0	38.94	23	7	48	5	452	49.6	5.53	136.36	7	1.065	1.099	1.222	0.746953	0.877527	0.475452	0.99628	0.998349	0.999115	7.4	0.69	1.66	98.5	92.2	95.2	102	102.3	111	High	High	High	High	High	High	High	High	High	High	High	High	High	High	High	High	High	High	High
AT1G21670.1	LOCATED IN: cell wall, plant-type cell wall; EXPRESSED IN: 23 plant structures; EXPRESSED DURING: 14 growth stages; CONTAINS InterPro DOMAIN/s: WD40-like Beta Propeller (InterPro:IPR011659), Six-bladed beta-propeller, TolB-like (InterPro:IPR011042); BEST Arabidopsis thaliana protein match is: DPP6 N-terminal domain-like protein (TAIR:AT1G21680.1); Has 8461 Blast hits to 5060 proteins in 1257 spec…	0	66.86	31	16	87	14	703	77.2	9.29	244.09	16	1.354	1.303	1.222	0.155692	0.384484	0.462784	0.779236	0.987785	0.999115	6.21	3.37	1.27	94	99	102.9	125	120	132.3	High	High	High	High	High	High	High	High	High	High	High	High	High	High	High	High	High	High	High
AT5G52840.1	NADH-ubiquinone oxidoreductase-related	0	87.762	63	13	145	13	169	19.2	4.77	447.74	13	1.327	1.147	1.221	0.179242	0.641908	0.469161	0.817289	0.998349	0.999115	50.82	12.27	10.73	88.9	141.1	130.3	116.8	168.4	163.9	High	High	High	High	High	High	High	High	High	High	High	High	High	High	High	High	High	High	High
AT4G17300.1	Class II aminoacyl-tRNA and biotin synthetases superfamily protein	0	26.126	11	7	31	7	567	63.7	6.05	73.47	7	1.054	1.176	1.221	0.861535	0.723339	0.460156	0.996289	0.998349	0.999115	25.01	48.31	6.34	112.3	91.2	82.9	118.4	107.2	121.1	High	High	High	High	High	High	High	High	High	High	High	High	High	High	High	High	High	High	High
AT4G01070.1	UDP-Glycosyltransferase superfamily protein	0	52.146	31	11	55	11	480	52.9	6.19	145.78	11	1.239	1.217	1.22	0.341929	0.5025	0.469127	0.936735	0.995335	0.999115	4.19	2.46	4.52	108.2	98.5	98.7	125.5	117.1	116.7	High	High	High	High	High	High	High	High	High	High	High	High	High	High	High	High	High	High	High
AT5G26570.1	catalytics;carbohydrate kinases;phosphoglucan, water dikinases	0	265.032	48	44	362	44	1196	131.2	6.24	1096.56	44	0.907	1.231	1.22	0.71006	0.487095	0.471355	0.99628	0.995335	0.999115	9.66	14.37	17.99	113.6	87.3	104.4	100.2	105.7	123.7	High	High	High	High	High	High	High	High	High	High	High	High	High	High	High	High	High	High	High
AT3G08510.1	phospholipase C 2	0	107.297	38	21	170	21	581	66.1	6.54	493.12	21	0.927	1.282	1.22	0.78658	0.409277	0.471899	0.99628	0.987785	0.999115	7.85	5.61	0.58	116.4	104.2	111.7	106.8	133.6	132.7	High	High	High	High	High	High	High	High	High	High	High	High	High	High	High	High	High	High	High
AT4G25970.1	phosphatidylserine decarboxylase 3	0	40.538	18	10	59	10	635	70.3	5.54	159.34	10	0.822	1.286	1.22	0.441618	0.38758	0.462142	0.970837	0.987785	0.999115	0.7	16.56	6.7	117.3	94	105.6	99.4	120.1	132.4	High	High	High	High	High	High	High	High	High	High	High	High	High	High	High	High	High	High	High
AT1G62020.1	Coatomer, alpha subunit	0	204.383	39	37	309	15	1216	136.5	6.98	892.82	37	0.806	1.289	1.22	0.348391	0.316618	0.472382	0.936735	0.96398	0.999115	8.49	14.9	22.9	120.9	90	110.7	101.3	130.2	134.7	High	High	High	High	High	High	High	High	High	High	High	High	High	High	High	High	High	High	High
AT1G69830.1	alpha-amylase-like 3	0	178.662	39	31	254	31	887	99.8	6.07	778.17	31	0.827	1.19	1.219	0.430572	0.5735	0.472522	0.969682	0.996112	0.999115	8.57	5.93	18.6	120.2	83.8	99.2	100	99.4	116	High	High	High	High	High	High	High	High	High	High	High	High	High	High	High	High	High	High	High
AT5G11670.1	NADP-malic enzyme 2	0	182.486	60	23	263	20	588	64.4	6.42	846.91	23	1.228	1.326	1.219	0.343228	0.350876	0.473151	0.936735	0.980486	0.999115	36.65	7.34	17.23	88.6	87.1	101.3	120.4	120.9	126.2	High	High	High	High	High	High	High	High	High	High	High	High	High	High	High	High	High	High	High
AT4G35230.1	BR-signaling kinase 1	0	67.018	34	11	69	11	512	56.8	5.78	229.17	11	0.928	1.415	1.219	0.764014	0.184736	0.473163	0.99628	0.871136	0.999115	0.21	3.34	1.46	99	100.6	104.7	98.4	139	129.5	High	High	High	High	High	High	High	High	High	High	High	High	High	High	High	High	High	High	High
AT5G26780.3	serine hydroxymethyltransferase 2	0	177.719	56	25	421	15	533	59.1	8.73	1250.25	25	0.98	1.297	1.219	0.9534	0.328166	0.473289	0.99955	0.968178	0.999115	6.36	3.45	2.38	108.9	89.1	90.5	96.9	114	112.1	High	High	High	High	High	High	High	High	High	High	High	High	High	High	High	High	High	High	High
AT2G15860.1	unknown protein; FUNCTIONS IN: molecular_function unknown; INVOLVED IN: biological_process unknown; LOCATED IN: cellular_component unknown; EXPRESSED IN: 24 plant structures; EXPRESSED DURING: 13 growth stages; Has 30201 Blast hits to 17322 proteins in 780 species: Archae - 12; Bacteria - 1396; Metazoa - 17338; Fungi - 3422; Plants - 5037; Viruses - 0; Other Eukaryotes - 2996 (source: NCBI BLink).	0	72.073	37	16	73	16	512	55.5	4.75	200.15	16	0.761	1.217	1.218	0.259389	0.599871	0.464684	0.903745	0.998349	0.999115	0.23	1.54	8.66	109.2	101.3	102.3	83.2	123.9	119.1	High	High	High	High	High	High	High	High	High	High	High	High	High	High	High	High	High	High	High
AT2G36580.1	Pyruvate kinase family protein	0	123.369	58	23	194	10	527	57.5	6.35	564.44	23	1.294	1.048	1.218	0.238239	0.994926	0.47121	0.886153	0.99988	0.999115	32.62	1.86	11.75	91.4	95.9	98	114.6	102.7	119.9	High	High	High	High	High	High	High	High	High	High	High	High	High	High	High	High	High	High	High
AT3G18820.1	RAB GTPase homolog G3F	0	104.081	79	13	174	5	206	23.1	5.08	557.13	13	1.21	0.886	1.218	0.401143	0.627	0.474803	0.962453	0.998349	0.999115	11.11	24.13	4.42	88.3	94.9	92.1	123.3	86.7	102.6	High	High	High	High	High	High	High	High	High	High	High	High	High	High	High	High	High	High	High
AT1G23900.1	gamma-adaptin 1	0	39.474	16	11	38	7	876	96.4	5.71	107.22	11	0.893	1.272	1.218	0.629382	0.495147	0.506187	0.99628	0.995335	0.999115	0	0	0	112.8	83.6	99.7	100.8	106.4	121.4	High	High	High	High	High	High	High	High	High	High	High	High	High	High	High	High	High	High	High
AT3G17240.1	lipoamide dehydrogenase 2	0	188.486	55	21	281	12	507	54	7.03	846.45	21	1.37	1.131	1.218	0.14914	0.70746	0.47524	0.766091	0.998349	0.999115	10.28	6.47	2.63	89.4	96.1	95	119.9	109.7	115.1	High	High	High	High	High	High	High	High	High	High	High	High	High	High	High	High	High	High	High
AT3G51240.1	flavanone 3-hydroxylase	0	51.876	36	8	68	8	358	40.3	5.45	209.65	8	1.029	1.061	1.218	0.892238	0.890376	0.475704	0.996289	0.998349	0.999115	25.11	14	18.99	95.5	94.7	122.3	97.5	103	171.1	High	High	High	High	High	High	High	High	High	High	High	High	High	High	High	High	High	High	High
AT1G62660.1	Glycosyl hydrolases family 32 protein	0	63.98	25	13	94	11	648	72.2	5.6	274.4	13	1.373	0.962	1.218	0.163955	0.77048	0.472646	0.797949	0.998349	0.999115	18.07	20.23	0.91	92.1	101.5	97.3	128.6	101.8	121.5	High	High	High	High	High	High	High	High	High	High	High	High	High	High	High	High	High	High	High
AT1G19140.2	FUNCTIONS IN: molecular_function unknown; INVOLVED IN: ubiquinone biosynthetic process; LOCATED IN: mitochondrion; EXPRESSED IN: 24 plant structures; EXPRESSED DURING: 15 growth stages; CONTAINS InterPro DOMAIN/s: COQ9 (InterPro:IPR013718), Ubiquinone biosynthesis protein COQ9 (InterPro:IPR012762); Has 35333 Blast hits to 34131 proteins in 2444 species: Archae - 798; Bacteria - 22429; Metazoa - 9…	0	25.171	18	4	25	4	312	34.4	8.69	80.06	4	0.912	1.055	1.217	0.674045	0.91268	0.495898	0.99628	0.998349	0.999115	3.41	0.51	16.5	91.6	113.4	98.9	85.2	110.9	119.2	High	High	High	High	High	High	High	High	High	High	High	High	High	High	High	High	High	High	High
AT3G19010.1	2-oxoglutarate (2OG) and Fe(II)-dependent oxygenase superfamily protein	0	51.691	36	9	72	9	349	40.7	5.45	247.45	9	1.259	1.089	1.217	0.306934	0.817505	0.466861	0.92775	0.998349	0.999115	30.93	12.58	5.23	100	102.6	95.9	130.4	126.5	111.7	High	High	High	High	High	High	High	High	High	High	High	High	High	High	High	High	High	High	High
AT5G27380.1	glutathione synthetase 2	0	62.137	28	14	96	14	539	60.2	6.49	263.39	14	0.799	1.406	1.217	0.296629	0.228516	0.476762	0.917019	0.906243	0.999115	19.34	5.64	4.94	112.5	95.1	106	101.9	125.5	120.1	High	High	High	High	High	High	High	High	High	High	High	High	High	High	High	High	High	High	High
AT5G48880.3	peroxisomal 3-keto-acyl-CoA thiolase 2	0	95.081	39	12	121	10	457	47.9	7.4	371.91	12	0.986	1.041	1.217	0.968591	0.920885	0.476981	0.999598	0.998349	0.999115	17.34	5.6	22.21	93.5	102.4	122.3	90.2	100.2	146.9	High	High	High	High	High	High	High	High	High	High	High	High	High	High	High	High	High	High	High
AT3G53110.1	P-loop containing nucleoside triphosphate hydrolases superfamily protein	0	116.813	51	22	156	22	496	55.3	5.29	434.63	22	1.044	1.36	1.217	0.833318	0.281466	0.477353	0.996289	0.942495	0.999115	1.12	0.24	0.42	105.1	98.3	96.8	112.7	126.5	125.7	High	High	High	High	High	High	High	High	High	High	High	High	High	High	High	High	High	High	High
AT4G11740.1	Ubiquitin-like superfamily protein	0	64.121	31	15	56	13	564	62.3	4.67	153.68	15	1.22	1.287	1.216	0.341995	0.391022	0.46837	0.936735	0.987785	0.999115	7.49	5.12	9.96	97.9	109	115.4	122.6	132.8	131.1	High	High	High	High	High	High	High	High	High	High	High	High	High	High	High	High	High	High	High
AT2G47060.4	Protein kinase superfamily protein	0	31.856	18	5	34	3	397	43.7	7.61	94.88	5	0.974	1.124	1.216	0.880925	0.861491	0.493441	0.996289	0.998349	0.999115	14.51	5.1	6.39	98.9	102	106	98.9	119	140.1	High	High	High	High	High	High	High	High	High	High	High	High	High	High	High	High	High	High	High
AT5G21105.1	Plant L-ascorbate oxidase	0	48.174	19	8	37	8	588	65.8	8.27	123.58	8	1.533	0.95	1.216	0.0670427	0.749793	0.479792	0.559626	0.998349	0.999115	8.9	11.7	19.23	89.4	99.8	95.9	129.3	91.2	115.7	High	High	High	High	High	High	High	High	High	High	High	High	High	High	High	High	High	High	High
AT4G18950.1	Integrin-linked protein kinase family	0	29.165	18	6	29	6	459	52.6	6.09	87.44	6	1.166	1.183	1.215	0.485641	0.626459	0.507222	0.990595	0.998349	0.999115	38	9.35	26.37	74.6	108.3	85.1	92.6	110.1	103.4	High	High	High	High	High	High	High	High	High	High	High	High	High	High	High	High	High	High	High
AT5G12040.1	Nitrilase/cyanide hydratase and apolipoprotein N-acyltransferase family protein	0	80.726	35	12	115	12	369	40.3	8.56	375.37	12	1.121	1.215	1.215	0.590054	0.552332	0.480737	0.99628	0.995765	0.999115	5.23	18.77	0.71	96.5	99.1	90.2	113.7	107	112.6	High	High	High	High	High	High	High	High	High	High	High	High	High	High	High	High	High	High	High
AT1G51570.1	Calcium-dependent lipid-binding (CaLB domain) plant phosphoribosyltransferase family protein	0	47.903	16	11	49	7	776	89.1	9.03	115.32	11	0.874	1.39	1.215	0.607392	0.237077	0.484093	0.99628	0.906243	0.999115	4.52	4.74	5.1	111.9	92.7	104	97.8	119.6	118.8	High	High	High	High	High	High	High	High	High	High	High	High	High	High	High	High	High	High	High
AT3G66654.2	Cyclophilin-like peptidyl-prolyl cis-trans isomerase family protein	0	31.825	31	7	34	7	236	26.4	8.87	104.23	7	1.156	1.117	1.215	0.473959	0.813362	0.483802	0.989019	0.998349	0.999115	12.61	0.02	11.85	89.3	113.6	109.4	101.6	133.2	125.5	High	High	High	High	High	High	High	High	High	High	High	High	High	High	High	High	High	High	High
AT5G58410.1	HEAT/U-box domain-containing protein	0	12.406	3	5	15	5	1873	208.6	5.49	36.89	5	1.244	1.141	1.214	0.431232	0.821329	0.486097	0.969682	0.998349	0.999115	26.83	29.16	30.19	101.3	82.9	100.2	132.9	94.6	125.8	High	High	High	High	High	High	High	High	High	High	High	High	High	High	High	High	High	High	High
AT5G40650.1	succinate dehydrogenase 2-2	0	53.603	30	9	94	3	280	31.1	8.62	275.45	9	1.263	1.173	1.214	0.274896	0.704366	0.473687	0.906857	0.998349	0.999115	5.54	3.79	2.18	104.4	112.3	115.3	130.5	134	135.3	High	High	High	High	High	High	High	High	High	High	High	High	High	High	High	High	High	High	High
AT5G23575.1	Transmembrane CLPTM1 family protein	0	27.935	13	5	33	5	593	68.6	6.24	99.14	5	1.071	1.141	1.214	0.729945	0.745397	0.508006	0.99628	0.998349	0.999115	22.89	3.08	0.3	111.2	102.7	106	114	136.5	137.6	High	High	High	High	High	High	High	High	High	High	High	High	High	High	High	High	High	High	High
AT5G13640.1	phospholipid:diacylglycerol acyltransferase	0	44.873	13	7	41	7	671	74.1	6.96	125.49	7	1.194	1.111	1.214	0.434398	0.846818	0.489949	0.969682	0.998349	0.999115	3.18	7.45	3.67	106.1	98.6	99.7	121.7	119.9	115.1	High	High	High	High	High	High	High	High	High	High	High	High	High	High	High	High	High	High	High
AT4G32180.1	pantothenate kinase 2	0	55.96	19	11	35	11	901	99.6	5.9	81.6	11	1.156	1.187	1.213	0.580875	0.63143	0.485881	0.99628	0.998349	0.999115	11.06	8.92	17.41	94	95.6	90.5	107.9	113.1	122.7	High	High	High	High	High	High	High	High	High	High	High	High	High	High	High	High	High	High	High
AT5G49650.1	xylulose kinase-2	0	95.368	33	15	83	15	558	61.3	5.53	248.14	15	0.98	1.159	1.213	0.984963	0.59577	0.484196	0.999955	0.997949	0.999115	13.33	11.49	5.67	100.4	92.4	101.6	109.2	103.4	113.8	High	High	High	High	High	High	High	High	High	High	High	High	High	High	High	High	High	High	High
AT4G33650.2	dynamin-related protein 3A	0	79.532	28	19	108	13	809	89.7	6.44	296.9	19	1.027	1.042	1.213	0.97859	0.925009	0.481581	0.999955	0.998349	0.999115	9.36	4.18	4.73	101.5	98.7	91.4	99.8	103.9	114.1	High	High	High	High	High	High	High	High	High	High	High	High	High	High	High	High	High	High	High
AT5G14250.1	Proteasome component (PCI) domain protein	0	50.088	38	14	66	14	429	47.7	6.38	170.2	14	0.813	1.299	1.213	0.287255	0.426651	0.478919	0.911815	0.991571	0.999115	19.88	20.99	3.29	108.7	91.5	101.4	91.3	117.3	120.5	High	High	High	High	High	High	High	High	High	High	High	High	High	High	High	High	High	High	High
AT2G05990.1	NAD(P)-binding Rossmann-fold superfamily protein	0	124.884	54	14	174	14	390	41.2	9	533.43	14	0.973	1.115	1.213	0.919176	0.727576	0.484586	0.996289	0.998349	0.999115	16.5	0.35	4.05	90.5	111.9	103.6	90	132.6	128.7	High	High	High	High	High	High	High	High	High	High	High	High	High	High	High	High	High	High	High
AT3G47930.1	L-galactono-1,4-lactone dehydrogenase	0	64.05	26	15	81	15	610	68.5	8.56	238.68	15	0.943	1.401	1.213	0.779993	0.20178	0.484608	0.99628	0.885438	0.999115	2.73	7.95	5.58	112.9	92.7	99.6	107	116.1	120.2	High	High	High	High	High	High	High	High	High	High	High	High	High	High	High	High	High	High	High
AT3G54660.1	glutathione reductase	0	90.288	48	20	160	20	565	60.8	7.87	392.23	20	0.942	1.25	1.213	0.841668	0.45698	0.485294	0.996289	0.995335	0.999115	11.62	1.56	3.77	107.6	82.7	87.7	107.8	95.4	101.8	High	High	High	High	High	High	High	High	High	High	High	High	High	High	High	High	High	High	High
AT3G05910.1	Pectinacetylesterase family protein	0	40.99	23	7	33	5	415	46.3	8.07	83.63	7	0.868	1.08	1.213	0.594057	0.903918	0.47993	0.99628	0.998349	0.999115	8.44	13.79	14.78	120.1	86.4	90.8	98.3	100.2	124.6	High	High	High	High	High	High	High	High	High	High	High	High	High	High	High	High	High	High	High
AT2G38080.1	Laccase/Diphenol oxidase family protein	0	13.208	12	5	20	5	558	61.5	9.23	47.27	5	2.41	2.292	1.212	2.19755e-05	0.00122098	0.501908	0.00237681	0.0669856	0.999115	43.3	5.27	13.14	98.6	109.8	137.7	272.1	252.8	170.6	High	High	High	High	High	High	High	High	High	High	High	High	High	High	High	High	High	High	High
AT1G14830.1	DYNAMIN-like 1C	0	119.44	48	26	167	21	614	68.7	7.56	468.5	26	0.915	1.393	1.211	0.711034	0.240577	0.48829	0.99628	0.907077	0.999115	0.73	0.22	9.07	110.3	92.8	98.7	104	116.1	117.9	High	High	High	High	High	High	High	High	High	High	High	High	High	High	High	High	High	High	High
AT4G35800.1	RNA polymerase II large subunit	0	32.835	6	10	33	10	1839	204.5	6.04	80.81	10	0.944	1.268	1.211	0.8151	0.480888	0.515142	0.996289	0.995335	0.999115	13.84	18.19	3.74	102.7	104.2	106.5	94.2	133.1	141	High	High	High	High	High	High	High	High	High	High	High	High	High	High	High	High	High	High	High
AT3G27240.1	Cytochrome C1 family	0	92.328	43	9	144	5	307	33.6	6.13	498.61	9	1.199	1.237	1.211	0.408408	0.447414	0.489155	0.966484	0.995335	0.999115	12.93	1.45	4.6	97.5	101.9	99.3	114.4	135.7	123.5	High	High	High	High	High	High	High	High	High	High	High	High	High	High	High	High	High	High	High
AT2G21250.1	NAD(P)-linked oxidoreductase superfamily protein	0	48.971	32	9	79	9	309	35	6.62	225.35	9	1.058	1.151	1.21	0.783878	0.639653	0.489957	0.99628	0.998349	0.999115	13.97	0.93	2.67	93.9	89.4	87.8	108.6	99.2	107	High	High	High	High	High	High	High	High	High	High	High	High	High	High	High	High	High	High	High
AT1G09070.1	soybean gene regulated by cold-2	0	20.1	9	3	46	3	324	34.2	6.95	135.45	3	1.873	1.088	1.21	0.00764173	0.749666	0.490359	0.167213	0.998349	0.999115	0.53	0.02	3.16	83.7	107.4	99.7	161.2	112.8	128.3	High	High	High	High	High	High	High	High	High	High	High	High	High	High	High	High	High	High	High
AT3G44100.1	MD-2-related lipid recognition domain-containing protein	0	28.154	23	3	36	3	152	16.1	8.18	112.89	3	1.334	1.016	1.21	0.168192	0.970316	0.490419	0.802888	0.998349	0.999115	14.28	3.74	2.48	97.3	104.3	104	133.8	102.3	126.3	High	High	High	High	High	High	High	High	High	High	High	High	High	High	High	High	High	High	High
AT2G31390.1	pfkB-like carbohydrate kinase family protein	0	122.178	59	15	191	12	325	35.3	5.49	597.86	15	1.124	1.179	1.21	0.561852	0.624053	0.491334	0.99628	0.998349	0.999115	9.43	7.33	1.71	102.3	104.2	107.8	119.1	125.4	130.2	High	High	High	High	High	High	High	High	High	High	High	High	High	High	High	High	High	High	High
AT4G11260.1	phosphatase-related	0	68.216	38	12	112	11	358	39.7	5.11	302.38	12	0.892	1.144	1.209	0.613565	0.683152	0.491714	0.99628	0.998349	0.999115	4.1	1.33	2.28	100.4	111.5	98.3	87.9	125.5	116.6	High	High	High	High	High	High	High	High	High	High	High	High	High	High	High	High	High	High	High
AT5G14590.1	Isocitrate/isopropylmalate dehydrogenase family protein	0	95.047	39	17	184	12	485	54.2	7.97	517.96	17	1.094	1.26	1.209	0.660287	0.476378	0.492301	0.99628	0.995335	0.999115	22.18	4.15	0.41	106.7	89.9	99.4	104.8	115.8	115.4	High	High	High	High	High	High	High	High	High	High	High	High	High	High	High	High	High	High	High
AT4G17530.1	RAB GTPase homolog 1C	0	97.03	78	13	265	2	202	22.3	5.43	720.75	13	1.269	0.809	1.209	0.305235	0.342565	0.492515	0.925856	0.973235	0.999115	0.84	1.71	3.35	102.4	94.3	83.6	116.9	77.5	101.1	High	High	High	High	High	High	High	High	High	High	High	High	High	High	High	High	High	High	High
AT2G22780.1	peroxisomal NAD-malate dehydrogenase 1	0	95.974	41	11	146	10	354	37.4	7.96	475.28	11	1.166	1.204	1.209	0.502443	0.488736	0.493034	0.99068	0.995335	0.999115	15.79	8.05	3.08	78.5	98.7	104.7	95.3	119.8	133.2	High	High	High	High	High	High	High	High	High	High	High	High	High	High	High	High	High	High	High
AT2G31660.1	ARM repeat superfamily protein	0	45.098	14	14	61	13	1040	119.2	4.89	158.53	14	0.772	1.339	1.209	0.30285	0.310309	0.493122	0.921946	0.96398	0.999115	1.37	12.22	4.3	117.5	92.9	101.7	93.2	116.4	124.6	High	High	High	High	High	High	High	High	High	High	High	High	High	High	High	High	High	High	High
AT4G31140.1	O-Glycosyl hydrolases family 17 protein	0	22.024	12	5	26	5	484	52.7	6.18	68.63	5	1.105	1.183	1.209	0.606246	0.620135	0.496081	0.99628	0.998349	0.999115	14.33	0.83	16.88	85.4	109.6	122.6	94.2	131.9	129.1	High	High	High	High	High	High	High	High	High	High	High	High	High	High	High	High	High	High	High
AT1G31160.1	HISTIDINE TRIAD NUCLEOTIDE-BINDING 2	0	33.817	35	5	36	5	187	20.4	9.13	104.03	5	1.232	1.181	1.208	0.392409	0.537382	0.49411	0.953057	0.995765	0.999115	62.03	1.29	3.08	81.4	133.6	128.8	107.4	161	156	High	High	High	High	High	High	High	High	High	High	High	High	High	High	High	High	High	High	High
AT5G61780.1	TUDOR-SN protein 2	0	244.614	48	36	326	25	985	107.7	6.55	969.05	36	1.026	1.198	1.208	0.85338	0.543348	0.494567	0.996289	0.995765	0.999115	1.58	4.56	5.75	104.3	89.9	97.7	109	110.9	118.6	High	High	High	High	High	High	High	High	High	High	High	High	High	High	High	High	High	High	High
AT5G66420.2	LOCATED IN: cellular_component unknown; EXPRESSED IN: 23 plant structures; EXPRESSED DURING: 13 growth stages; CONTAINS InterPro DOMAIN/s: Uncharacterised conserved protein UCP033271 (InterPro:IPR008322), TIM-barrel signal transduction protein, predicted (InterPro:IPR009215); Has 1232 Blast hits to 1230 proteins in 311 species: Archae - 18; Bacteria - 959; Metazoa - 1; Fungi - 84; Plants - 42; Vi…	0	120.61	37	18	123	18	754	80.7	5.73	409.78	18	1.19	1.19	1.207	0.44726	0.512389	0.496481	0.974023	0.995765	0.999115	5.93	6.78	11.22	99.9	95.6	99.5	116.2	112.9	133.4	High	High	High	High	High	High	High	High	High	High	High	High	High	High	High	High	High	High	High
AT1G07700.3	Thioredoxin superfamily protein	0	19.101	21	4	22	4	217	24.7	5.45	58.79	4	1.093	1.117	1.207	0.64325	0.760065	0.494488	0.99628	0.998349	0.999115	43.79	10.94	15.18	82.5	148.9	132.2	104.3	163.4	159.5	High	High	High	High	High	High	High	High	High	High	High	High	High	High	High	High	High	High	High
AT4G03080.1	BRI1 suppressor 1 (BSU1)-like 1	0	79.369	24	14	80	12	881	96.1	6.35	228.16	14	1.084	1.092	1.207	0.662323	0.907143	0.487296	0.99628	0.998349	0.999115	10.33	0.57	3.22	94.5	79.4	94.7	96.1	112.5	109.9	High	High	High	High	High	High	High	High	High	High	High	High	High	High	High	High	High	High	High
AT1G07990.1	SIT4 phosphatase-associated family protein	0	31.459	12	6	40	5	802	89.5	4.6	134.27	6	1.14	1.242	1.206	0.518227	0.542958	0.488817	0.99628	0.995765	0.999115	40.83	1.19	1.53	114.8	119.5	133.9	132.9	147.8	153.7	High	High	High	High	High	High	High	High	High	High	High	High	High	High	High	High	High	High	High
AT5G21990.1	Tetratricopeptide repeat (TPR)-like superfamily protein	0	32.947	18	8	37	8	554	60.7	5.88	99.36	8	0.862	1.449	1.206	0.453191	0.198613	0.513233	0.977361	0.87972	0.999115	5.88	8.19	3.98	114.5	107.9	112.9	104.8	154.7	139.8	High	High	High	High	High	High	High	High	High	High	High	High	High	High	High	High	High	High	High
AT4G15900.1	pleiotropic regulatory locus 1	0	24.225	14	5	23	5	486	54	8.94	70.87	5	1.018	1.258	1.206	0.981656	0.494503	0.499236	0.999955	0.995335	0.999115	11.58	17.96	8.18	101.7	77.1	98.5	91.5	109	121.3	High	High	High	High	High	High	High	High	High	High	High	High	High	High	High	High	High	High	High
AT3G04120.1	glyceraldehyde-3-phosphate dehydrogenase C subunit 1	0	256.06	82	25	812	3	338	36.9	7.12	2643.88	25	1.115	1.004	1.205	0.63624	0.985328	0.499264	0.99628	0.99901	0.999115	5.78	7.15	8.76	101.1	104.7	91.5	113.3	102.2	114.6	High	High	High	High	High	High	High	High	High	High	High	High	High	High	High	High	High	High	High
AT5G63190.1	MA3 domain-containing protein	0	48.093	21	11	75	10	702	77.5	5.22	203.82	11	1.111	1.136	1.205	0.706902	0.773668	0.496834	0.99628	0.998349	0.999115	3.43	13.45	9.94	97	106	98.5	95	123.4	119.4	High	High	High	High	High	High	High	High	High	High	High	High	High	High	High	High	High	High	High
AT1G24490.1	OxaA/YidC-like membrane insertion protein	0	10.645	6	3	16	3	499	55.2	7.59	45.76	3	0.995	1.048	1.205	0.880489	0.918555	0.517428	0.996289	0.998349	0.999115	2.81	20.78	8.21	99.6	84.4	88.5	104.3	94	112.2	High	High	High	High	High	High	High	High	High	High	High	High	High	High	High	High	High	High	High
AT2G05170.1	vacuolar protein sorting 11	0	26.416	11	8	24	8	932	105.6	5.5	56.98	8	0.876	1.244	1.205	0.446088	0.52312	0.501806	0.973576	0.995765	0.999115	17.53	24.37	10.47	120.2	94.8	105.7	107.2	117.6	124.9	High	High	High	High	High	High	High	High	High	High	High	High	High	High	High	High	High	High	High
ATMG00510.1	NADH dehydrogenase subunit 7	0	32.688	18	6	51	6	394	44.5	7.81	150.99	6	0.97	1.2	1.205	0.95262	0.523722	0.500735	0.999511	0.995765	0.999115	7.2	1.15	12.53	112.3	94.3	111.1	107.4	118.6	130.6	High	High	High	High	High	High	High	High	High	High	High	High	High	High	High	High	High	High	High
AT3G61650.1	gamma-tubulin	0	27.433	12	5	35	5	474	53.2	5.94	97.03	5	0.752	1.262	1.204	0.189733	0.53446	0.519517	0.823245	0.995765	0.999115	34.07	19.03	1.18	112.4	93.3	97.8	88.3	110.7	116.5	High	High	High	High	High	High	High	High	High	High	High	High	High	High	High	High	High	High	High
AT5G23750.1	Remorin family protein	0	7.424	11	3	20	3	202	22.4	5.5	47.78	3	0.783	1.66	1.204	0.342231	0.0621415	0.501964	0.936735	0.6055	0.999115	25.4	1.13	12.01	125.8	103.2	174.2	95.9	171.3	216.8	High	High	High	High	High	High	High	High	High	High	High	High	High	High	High	High	High	High	High
AT5G26710.1	Glutamyl/glutaminyl-tRNA synthetase, class Ic	0	104.887	30	22	146	22	719	81	7.03	380.08	22	0.786	1.441	1.204	0.267655	0.227613	0.502087	0.904701	0.906243	0.999115	2.79	17.46	17.53	120.3	91.6	109.1	97	128.1	132.7	High	High	High	High	High	High	High	High	High	High	High	High	High	High	High	High	High	High	High
AT1G78870.2	ubiquitin-conjugating enzyme 35	0	45.406	54	6	67	2	153	17.2	7.34	196.67	6	0.926	1.315	1.204	0.692134	0.406234	0.502626	0.99628	0.987785	0.999115	32.18	18.79	11	117.7	118.9	152.3	108.8	181.5	180.2	High	High	High	High	High	High	High	High	High	High	High	High	High	High	High	High	High	High	High
AT1G48420.1	D-cysteine desulfhydrase	0	94.644	47	13	102	13	401	43.9	7.36	328	13	0.989	1.373	1.204	0.966874	0.23137	0.502665	0.999598	0.906243	0.999115	4	2.5	17.74	96.7	97.4	104.8	92.3	127.9	131.4	High	High	High	High	High	High	High	High	High	High	High	High	High	High	High	High	High	High	High
AT5G57460.1	unknown protein; FUNCTIONS IN: molecular_function unknown; INVOLVED IN: biological_process unknown; LOCATED IN: plasma membrane, chloroplast; EXPRESSED IN: 23 plant structures; EXPRESSED DURING: 13 growth stages; Has 166 Blast hits to 166 proteins in 41 species: Archae - 0; Bacteria - 0; Metazoa - 112; Fungi - 4; Plants - 36; Viruses - 0; Other Eukaryotes - 14 (source: NCBI BLink).	0	21.321	11	6	28	6	646	70.5	5.29	58.61	6	0.966	1.179	1.203	0.852388	0.672336	0.502457	0.996289	0.998349	0.999115	9.43	0.51	7.13	105.8	88.2	100.6	97.9	103.7	118	High	High	High	High	High	High	High	High	High	High	High	High	High	High	High	High	High	High	High
AT1G20200.1	PAM domain (PCI/PINT associated module) protein	0	139.566	52	22	220	11	488	55.5	8.19	628.61	22	0.957	1.228	1.203	0.864947	0.530849	0.503223	0.996289	0.995765	0.999115	0.47	5.02	3.42	109.1	97.2	101.8	108.3	115.8	119.2	High	High	High	High	High	High	High	High	High	High	High	High	High	High	High	High	High	High	High
AT1G21750.1	PDI-like 1-1	0	253.675	68	35	564	28	501	55.6	4.92	1670.46	35	1.402	0.954	1.203	0.111509	0.89667	0.503283	0.698289	0.998349	0.999115	8.4	1.64	0.94	92.5	114.3	101.2	130.4	109.8	124.9	High	High	High	High	High	High	High	High	High	High	High	High	High	High	High	High	High	High	High
AT3G57180.1	P-loop containing nucleoside triphosphate hydrolases superfamily protein	0	35.148	13	7	36	7	660	73	6.33	87.71	7	0.796	0.945	1.203	0.278563	0.591018	0.538505	0.909056	0.997949	0.999115	14.73	16.29	7.51	106.9	83.7	85.1	86.6	91.8	102.3	High	High	High	High	High	High	High	High	High	High	High	High	High	High	High	High	High	High	High
AT3G51160.1	NAD(P)-binding Rossmann-fold superfamily protein	0	49.763	24	9	85	9	373	41.9	6.11	232.57	9	1.077	1.26	1.203	0.740097	0.423371	0.504506	0.99628	0.991571	0.999115	14.54	4.98	3.97	109	97	90.7	119	120.6	123.8	High	High	High	High	High	High	High	High	High	High	High	High	High	High	High	High	High	High	High
AT5G64860.1	disproportionating enzyme	0	66.63	22	11	89	11	576	64.4	5.69	247.64	11	0.893	1.361	1.203	0.622155	0.232031	0.504676	0.99628	0.906243	0.999115	1.38	10.48	13.19	107.1	82.5	97.9	85.5	111.2	108.9	High	High	High	High	High	High	High	High	High	High	High	High	High	High	High	High	High	High	High
AT1G12470.1	zinc ion binding	0	11.718	3	4	20	4	988	112.2	5.34	41.39	4	1.022	1.219	1.202	0.884223	0.581657	0.505286	0.996289	0.996995	0.999115	21.75	12.1	0.94	122.4	96.8	99.3	110.1	118.3	119.8	High	High	High	High	High	High	High	High	High	High	High	High	High	High	High	High	High	High	High
AT1G27310.1	nuclear transport factor 2A	0	16.823	16	2	25	2	122	13.5	6.51	80.87	2	1.282	0.968	1.202	0.23	0.801096	0.503557	0.876363	0.998349	0.999115	20.58	17.93	1.38	73.2	116.1	104.6	88.7	107.3	128.8	High	High	High	High	High	High	High	High	High	High	High	High	High	High	High	High	High	High	High
AT1G55160.3	unknown protein; FUNCTIONS IN: molecular_function unknown; INVOLVED IN: biological_process unknown; LOCATED IN: mitochondrion, plastid; EXPRESSED IN: 22 plant structures; EXPRESSED DURING: 13 growth stages; BEST Arabidopsis thaliana protein match is: unknown protein (TAIR:AT2G19530.1); Has 63 Blast hits to 63 proteins in 14 species: Archae - 0; Bacteria - 0; Metazoa - 0; Fungi - 0; Plants - 63; V…	0	21.725	25	5	38	5	213	23.8	9.64	107.57	5	1.283	1.159	1.202	0.256993	0.607246	0.504355	0.902627	0.998349	0.999115	36.16	3.12	1.36	86.4	120.9	115.2	125.3	151.7	146.6	High	High	High	High	High	High	High	High	High	High	High	High	High	High	High	High	High	High	High
AT3G22845.1	emp24/gp25L/p24 family/GOLD family protein	0	16.113	10	2	26	2	214	24.3	6.86	86.71	2	1.046	1.019	1.202	0.816197	0.957442	0.506415	0.996289	0.998349	0.999115	16.87	11.26	1.04	112.4	107	99.9	114.1	107.2	123.3	High	High	High	High	High	High	High	High	High	High	High	High	High	High	High	High	High	High	High
AT4G29120.1	6-phosphogluconate dehydrogenase family protein	0	75.614	45	12	77	12	334	35.3	8.4	229.08	12	1	1.154	1.201	0.974493	0.614599	0.50734	0.999598	0.998349	0.999115	4.6	3.49	3.01	89.7	107.7	93.5	96.3	112.7	117.8	High	High	High	High	High	High	High	High	High	High	High	High	High	High	High	High	High	High	High
AT2G20360.1	NAD(P)-binding Rossmann-fold superfamily protein	0	87.748	52	15	91	15	402	43.9	9.23	289.35	15	0.911	1.159	1.201	0.696638	0.651269	0.507694	0.99628	0.998349	0.999115	15.55	6.38	7.74	92.5	104.3	101.8	87.7	124.8	121.3	High	High	High	High	High	High	High	High	High	High	High	High	High	High	High	High	High	High	High
AT1G77510.1	PDI-like 1-2	0	233.138	64	34	430	26	508	56.3	5	1275.19	34	1.447	0.913	1.201	0.083229	0.785727	0.507877	0.626367	0.998349	0.999115	7.37	6.61	2.06	91.2	115.5	94.7	131.4	108.8	113.4	High	High	High	High	High	High	High	High	High	High	High	High	High	High	High	High	High	High	High
AT2G03510.1	SPFH/Band 7/PHB domain-containing membrane-associated protein family	0	35.888	24	8	60	8	356	40.6	5.94	126.18	8	1.144	1.041	1.201	0.583128	0.925994	0.507886	0.99628	0.998349	0.999115	10.84	4.79	1.32	96.7	96.2	91.8	110.1	105	110.3	High	High	High	High	High	High	High	High	High	High	High	High	High	High	High	High	High	High	High
AT1G60420.1	DC1 domain-containing protein	0	66.165	33	16	90	16	578	65.1	5.01	260.91	16	1.078	1.205	1.201	0.738628	0.461817	0.508459	0.99628	0.995335	0.999115	2.05	0.48	4.45	96.2	93	104.6	112.1	114.8	132	High	High	High	High	High	High	High	High	High	High	High	High	High	High	High	High	High	High	High
AT1G78570.1	rhamnose biosynthesis 1	0	202.537	53	30	297	17	669	75.3	7.28	862.88	30	0.983	1.372	1.201	0.962237	0.31587	0.508576	0.999598	0.96398	0.999115	1.06	12.31	1.4	114.5	89.4	108.7	103.1	125.5	125.3	High	High	High	High	High	High	High	High	High	High	High	High	High	High	High	High	High	High	High
AT1G03220.1	Eukaryotic aspartyl protease family protein	0	65.342	34	12	91	7	433	45.7	8.66	269.61	12	1.686	1.349	1.2	0.0232306	0.31517	0.509108	0.322714	0.96398	0.999115	35.28	5.53	7.04	88.4	85.3	90.7	148.2	114.5	116.8	High	High	High	High	High	High	High	High	High	High	High	High	High	High	High	High	High	High	High
AT4G23650.1	calcium-dependent protein kinase 6	0	110.975	38	19	163	19	529	59.3	6.37	492.31	19	0.949	1.309	1.2	0.865232	0.371093	0.509173	0.996289	0.987785	0.999115	2.43	3.46	14.71	110.3	97.7	111.9	106.3	131.4	133.3	High	High	High	High	High	High	High	High	High	High	High	High	High	High	High	High	High	High	High
AT3G02090.1	Insulinase (Peptidase family M16) protein	0	178.159	51	23	326	23	531	59.1	6.79	1087.89	23	1.171	1.123	1.2	0.434941	0.692178	0.509574	0.969682	0.998349	0.999115	3.13	1.95	12.67	107.3	102.3	107.7	110.9	121.2	128.7	High	High	High	High	High	High	High	High	High	High	High	High	High	High	High	High	High	High	High
AT5G16840.2	binding partner of acd11 1	0	67.234	42	8	80	7	260	27.3	5.63	248.88	8	1.318	0.865	1.2	0.21636	0.580929	0.509681	0.861382	0.996995	0.999115	15.03	6.99	22.64	106.4	126.6	100.7	137.9	108.6	119.2	High	High	High	High	High	High	High	High	High	High	High	High	High	High	High	High	High	High	High
AT3G27080.1	translocase of outer membrane 20 kDa subunit 3	0	14.529	19	4	26	4	202	22.6	5.07	58.48	4	0.741	1.516	1.2	0.175047	0.163869	0.520416	0.811066	0.8486	0.999115	13.58	8.53	26.45	99.7	91.1	122.3	73.9	135.5	138.3	High	High	High	High	High	High	High	High	High	High	High	High	High	High	High	High	High	High	High
AT2G01970.1	Endomembrane protein 70 protein family	0	58.354	20	13	121	6	592	68	7.08	307.98	13	1.107	1.077	1.199	0.624365	0.97204	0.515985	0.99628	0.998349	0.999115	4.19	8.87	10.35	122.3	102.6	97.2	115.2	103.2	120.4	High	High	High	High	High	High	High	High	High	High	High	High	High	High	High	High	High	High	High
AT1G77090.1	Mog1/PsbP/DUF1795-like photosystem II reaction center PsbP family protein	0	39.151	33	7	67	7	260	28.5	7.5	195.41	7	1.209	1.056	1.199	0.313091	0.855748	0.511278	0.931153	0.998349	0.999115	11.16	0.54	13.95	90.6	111.9	103.3	108	114.8	122.1	High	High	High	High	High	High	High	High	High	High	High	High	High	High	High	High	High	High	High
AT2G19740.1	Ribosomal protein L31e family protein	0	36.419	39	6	54	6	119	13.7	9.94	159.69	6	1.042	0.89	1.199	0.789778	0.576084	0.512602	0.99628	0.996112	0.999115	42.67	9.7	6.77	82.1	132.2	121	86.4	137.8	135	High	High	High	High	High	High	High	High	High	High	High	High	High	High	High	High	High	High	High
AT2G20580.1	26S proteasome regulatory subunit S2 1A	0	222.523	48	32	297	23	891	98.1	5.1	929.01	32	1.147	1.288	1.198	0.513758	0.424271	0.513673	0.99628	0.991571	0.999115	8.45	3.7	8.54	109.8	91.3	101.9	110.8	121.9	128.1	High	High	High	High	High	High	High	High	High	High	High	High	High	High	High	High	High	High	High
AT2G42540.2	cold-regulated 15a	0	25.583	35	6	79	4	139	14.6	7.24	224.96	6	0.889	2.267	1.198	0.624165	0.000966684	0.513682	0.99628	0.058098	0.999115	37	0.43	7.39	153.4	78.2	186.3	145.9	178.4	220.6	High	High	High	High	High	High	High	High	High	High	High	High	High	High	High	High	High	High	High
AT4G08850.1	Leucine-rich repeat receptor-like protein kinase family protein	0	35.034	9	8	37	8	1045	115.4	6.27	101.4	8	0.937	0.952	1.198	0.786467	0.64206	0.536905	0.99628	0.998349	0.999115	1.97	3.45	3.77	75.6	126.6	91.1	72.9	117.6	102.8	High	High	High	High	High	High	High	High	High	High	High	High	High	High	High	High	High	High	High
AT2G42130.3	Plastid-lipid associated protein PAP / fibrillin family protein	0	63.139	55	11	104	11	271	30	4.74	287.27	11	0.979	1.158	1.197	0.986884	0.667784	0.514977	0.999955	0.998349	0.999115	18.4	2.57	4.27	79.2	102.6	97.7	75.3	111.1	116.3	High	High	High	High	High	High	High	High	High	High	High	High	High	High	High	High	High	High	High
AT1G75990.1	PAM domain (PCI/PINT associated module) protein	0	104.468	42	18	170	7	487	55.6	8.34	475.45	18	0.957	1.156	1.197	0.91704	0.671932	0.513633	0.996289	0.998349	0.999115	9.07	8.77	14.12	116.3	101.8	100.2	115.9	120.6	116.2	High	High	High	High	High	High	High	High	High	High	High	High	High	High	High	High	High	High	High
AT4G14160.1	Sec23/Sec24 protein transport family protein	0	65.257	17	10	53	7	773	85.3	5.97	140.79	10	1.523	1.007	1.197	0.075288	0.777484	0.537311	0.59749	0.998349	0.999115	9.43	11.54	7.7	91.8	89.7	93	117.1	79.3	121.7	High	High	High	High	High	High	High	High	High	High	High	High	High	High	High	High	High	High	High
AT1G29670.1	GDSL-like Lipase/Acylhydrolase superfamily protein	0	145.734	52	13	149	13	363	39.8	8.54	503.68	13	0.949	1.131	1.196	0.860292	0.651801	0.517591	0.996289	0.998349	0.999115	3.44	6.14	1.69	97.3	93.9	97.8	99.9	98.5	124.9	High	High	High	High	High	High	High	High	High	High	High	High	High	High	High	High	High	High	High
AT2G38550.1	Transmembrane proteins 14C	0	44.243	23	7	71	7	335	36.7	7.53	218.22	7	0.888	1.503	1.195	0.606681	0.123883	0.519394	0.99628	0.782041	0.999115	9.68	1.75	1.9	112.8	97.3	116.2	85.6	140.6	158.2	High	High	High	High	High	High	High	High	High	High	High	High	High	High	High	High	High	High	High
AT3G27020.1	YELLOW STRIPE like 6	0	13.911	7	3	24	2	676	73.5	6.27	62.37	3	1.014	1.214	1.195	0.888681	0.532631	0.515212	0.996289	0.995765	0.999115	17.82	1.06	0.94	112.5	94.3	107.7	114.1	113.9	125.5	High	High	High	High	High	High	High	High	High	High	High	High	High	High	High	High	High	High	High
AT5G53350.1	CLP protease regulatory subunit X	0	22.544	13	6	20	5	579	61.9	7.78	49.96	6	1.01	1.069	1.195	0.99551	0.987429	0.544372	0.999955	0.99901	0.999115	2.91	12.02	6.91	105.2	97	103.3	98.1	115.7	120.8	High	High	High	High	High	High	High	High	High	High	High	High	High	High	High	High	High	High	High
AT2G20990.1	synaptotagmin A	0	151.582	53	25	208	25	541	61.7	7.56	548.94	25	0.95	1.352	1.194	0.871141	0.318599	0.521126	0.996289	0.96398	0.999115	3.27	4.21	2.49	109.2	92	107.9	109.5	123.1	125.7	High	High	High	High	High	High	High	High	High	High	High	High	High	High	High	High	High	High	High
AT5G03290.1	isocitrate dehydrogenase V	0	92.243	42	13	133	7	374	40.6	6.79	432.22	13	1.168	1.07	1.194	0.481629	0.817593	0.52218	0.990595	0.998349	0.999115	10.78	3.22	5.57	93.5	108.3	103.2	109.2	116.7	116	High	High	High	High	High	High	High	High	High	High	High	High	High	High	High	High	High	High	High
AT3G53180.1	glutamate-ammonia ligases;catalytics;glutamate-ammonia ligases	0	69.11	21	14	72	14	852	94.3	5.85	190.01	14	1.162	1.275	1.194	0.513124	0.337479	0.522651	0.99628	0.972708	0.999115	10.11	7.37	6.94	102.3	92.6	94.8	119.6	120.6	116.3	High	High	High	High	High	High	High	High	High	High	High	High	High	High	High	High	High	High	High
AT5G16120.1	alpha/beta-Hydrolases superfamily protein	0	24.685	25	7	38	7	351	39.3	6.3	92.26	7	1.141	1.154	1.193	0.51414	0.700323	0.53043	0.99628	0.998349	0.999115	12.51	5.52	5.08	99.7	97	89.5	104.4	115	120.6	High	High	High	High	High	High	High	High	High	High	High	High	High	High	High	High	High	High	High
AT1G51980.1	Insulinase (Peptidase family M16) protein	0	228.888	60	24	357	15	503	54.4	6.33	1049.57	24	1.229	1.112	1.193	0.318373	0.715718	0.523851	0.932819	0.998349	0.999115	19.8	4.16	0.16	92.8	95.6	99.6	105.6	121.5	113.4	High	High	High	High	High	High	High	High	High	High	High	High	High	High	High	High	High	High	High
AT3G16370.1	GDSL-like Lipase/Acylhydrolase superfamily protein	0	80.341	44	12	79	12	353	38.2	8.31	234.84	12	0.753	1.098	1.192	0.216611	0.738606	0.525006	0.861382	0.998349	0.999115	7.09	1.21	4.69	114.3	94.5	101.7	88.4	102.5	117.4	High	High	High	High	High	High	High	High	High	High	High	High	High	High	High	High	High	High	High
AT1G45201.1	triacylglycerol lipase-like 1	0	65.597	30	12	86	12	479	54.7	8.98	264.22	12	1.467	1.088	1.192	0.105328	0.798734	0.526075	0.68472	0.998349	0.999115	48.85	1.49	11.94	84.3	88.9	106.5	130.6	103	139.8	High	High	High	High	High	High	High	High	High	High	High	High	High	High	High	High	High	High	High
AT2G21270.3	ubiquitin fusion degradation 1	0	18.097	13	4	32	2	340	37.7	7.06	88.42	4	1.335	1.281	1.192	0.17421	0.466737	0.532334	0.810318	0.995335	0.999115	0.59	5.06	1.01	104.7	104.8	98.9	138.3	134.2	127	High	High	High	High	High	High	High	High	High	High	High	High	High	High	High	High	High	High	High
AT1G48110.2	evolutionarily conserved C-terminal region 7	0	37.931	15	9	46	8	639	70.8	6.96	99.84	9	0.926	1.021	1.191	0.632345	0.860867	0.545581	0.99628	0.998349	0.999115	0.83	20.23	38.54	112.4	95.7	101.9	106.5	97.7	101.5	High	High	High	High	High	High	High	High	High	High	High	High	High	High	High	High	High	High	High
AT2G36460.1	Aldolase superfamily protein	0	196.588	72	22	356	12	358	38.4	7.39	1133.94	22	1.125	1.107	1.191	0.58886	0.725824	0.527801	0.99628	0.998349	0.999115	0.37	6.19	9.04	94.1	110.7	101.7	108.4	124.2	128.3	High	High	High	High	High	High	High	High	High	High	High	High	High	High	High	High	High	High	High
AT3G16520.3	UDP-glucosyl transferase 88A1	0	23.217	15	6	32	6	462	51.2	5.91	108.82	6	0.995	1.022	1.191	0.967313	0.954272	0.527754	0.999598	0.998349	0.999115	19.34	4.43	1.42	94.6	76.9	88.1	100.9	86.3	94.2	High	High	High	High	High	High	High	High	High	High	High	High	High	High	High	High	High	High	High
AT2G27860.1	UDP-D-apiose/UDP-D-xylose synthase 1	0	156.093	63	23	263	6	389	43.6	5.73	754.52	23	1.045	1.024	1.19	0.848564	0.982048	0.529717	0.996289	0.998349	0.999115	18.9	6.46	11.85	111	94.4	88.2	119.5	98.4	105.5	High	High	High	High	High	High	High	High	High	High	High	High	High	High	High	High	High	High	High
AT5G58590.1	RAN binding protein 1	0	54.002	33	6	80	4	219	24.7	4.74	272.88	6	1.181	1.049	1.189	0.4716	0.873351	0.53138	0.986046	0.998349	0.999115	1.24	25.65	1.62	99.1	136.3	127.9	113.5	154.5	148.4	High	High	High	High	High	High	High	High	High	High	High	High	High	High	High	High	High	High	High
AT3G51260.1	20S proteasome alpha subunit PAD1	0	73.889	61	12	121	4	250	27.3	7.37	368.25	12	1.063	1.159	1.189	0.741571	0.620837	0.531865	0.99628	0.998349	0.999115	14.14	2.97	14.97	86	101.6	105.4	93	114.3	126.9	High	High	High	High	High	High	High	High	High	High	High	High	High	High	High	High	High	High	High
AT5G06580.1	FAD-linked oxidases family protein	0	34.65	11	5	34	5	567	62.1	6.9	104.99	5	1.071	1.025	1.189	0.817968	0.83789	0.553635	0.996289	0.998349	0.999115	11.07	1.69	19.48	97.2	96.8	91.8	114.3	100	109.2	High	High	High	High	High	High	High	High	High	High	High	High	High	High	High	High	High	High	High
AT2G18960.1	H(+)-ATPase 1	0	341.783	52	45	631	15	949	104.2	6.7	1974.76	45	0.774	1.128	1.189	0.238376	0.692887	0.532001	0.886153	0.998349	0.999115	9.44	16.09	8.83	126	93.2	104.2	105.1	107.7	125.5	High	High	High	High	High	High	High	High	High	High	High	High	High	High	High	High	High	High	High
AT1G65650.1	Peptidase C12, ubiquitin carboxyl-terminal hydrolase 1	0	21.916	13	3	25	3	330	37.5	5.11	83.75	3	0.85	1.694	1.189	0.447277	0.0834651	0.562383	0.974023	0.663079	0.999115	9.6	0.71	38.51	122.4	88.3	110.4	97.2	149.5	125.2	High	High	High	High	High	High	High	High	High	High	High	High	High	High	High	High	High	High	High
AT4G34450.1	coatomer gamma-2 subunit, putative / gamma-2 coat protein, putative / gamma-2 COP, putative	0	254.942	65	43	406	43	886	98.4	5.16	1155.91	43	1.056	1.078	1.189	0.752563	0.790755	0.532756	0.99628	0.998349	0.999115	1.79	3.1	0.63	103.1	95.9	97	107.4	104.5	114.4	High	High	High	High	High	High	High	High	High	High	High	High	High	High	High	High	High	High	High
AT5G43330.1	Lactate/malate dehydrogenase family protein	0	112.146	43	16	213	4	332	35.7	6.79	533.99	16	1.366	1.174	1.188	0.17473	0.557499	0.533201	0.810589	0.996112	0.999115	6.4	1.09	9.89	98.4	119	115	127.8	145.7	142.3	High	High	High	High	High	High	High	High	High	High	High	High	High	High	High	High	High	High	High
AT4G38460.1	geranylgeranyl reductase	0	54.565	47	10	83	10	326	35.2	6.13	250.33	10	0.91	1.154	1.188	0.720199	0.632286	0.533901	0.99628	0.998349	0.999115	2	7.71	20.26	109.1	122.7	117.7	100.9	132.6	140.2	High	High	High	High	High	High	High	High	High	High	High	High	High	High	High	High	High	High	High
AT5G26830.1	Threonyl-tRNA synthetase	0	144.089	46	27	254	27	709	80.9	6.98	716.17	27	0.885	1.338	1.188	0.630675	0.335331	0.53411	0.99628	0.969745	0.999115	1.77	5.3	6.65	113.7	89.3	99.4	106.5	120.7	118.8	High	High	High	High	High	High	High	High	High	High	High	High	High	High	High	High	High	High	High
AT5G36890.1	beta glucosidase 42	0	34.308	14	5	39	4	490	56	5.63	121.93	5	0.923	1.196	1.187	0.780811	0.67174	0.574739	0.99628	0.998349	0.999115	20.68	7.84	8.64	115.7	85.7	103.8	102.5	103.2	130.4	High	High	High	High	High	High	High	High	High	High	High	High	High	High	High	High	High	High	High
AT1G69250.1	Nuclear transport factor 2 (NTF2) family protein with RNA binding (RRM-RBD-RNP motifs) domain	0	39.923	30	10	48	10	427	46.6	9.03	121.17	10	1.079	1.16	1.187	0.705921	0.629809	0.533724	0.99628	0.998349	0.999115	15.48	10.97	1.9	105.4	98.4	96.7	109.5	115.7	115.1	High	High	High	High	High	High	High	High	High	High	High	High	High	High	High	High	High	High	High
AT4G28780.1	GDSL-like Lipase/Acylhydrolase superfamily protein	0	27.61	19	5	38	5	367	39.9	5.01	105.06	5	0.755	1.047	1.187	0.19736	0.947161	0.542696	0.83284	0.998349	0.999115	11.78	0.49	15.38	96.1	83.4	87.4	81.1	81.2	108.7	High	High	High	High	High	High	High	High	High	High	High	High	High	High	High	High	High	High	High
AT1G22280.3	phytochrome-associated protein phosphatase type 2C	0	29.093	29	8	32	7	287	31.4	8.5	89.18	8	1.483	0.869	1.187	0.0621769	0.389867	0.552405	0.546738	0.987785	0.999115	19.07	5.72	11.85	103.4	120	96	153.3	104.3	113.9	High	High	High	High	High	High	High	High	High	High	High	High	High	High	High	High	High	High	High
AT1G01960.1	SEC7-like guanine nucleotide exchange family protein	0	74.675	10	16	88	11	1750	194.8	5.64	232.7	16	1.005	1.217	1.186	0.930397	0.549824	0.541656	0.998516	0.995765	0.999115	6.02	5.64	22.12	103	94.6	97.7	98.8	116.2	124.7	High	High	High	High	High	High	High	High	High	High	High	High	High	High	High	High	High	High	High
AT4G14430.1	indole-3-butyric acid response 10	0	27.304	27	5	27	4	240	25.8	8.4	85.45	5	1.193	1.054	1.186	0.482273	0.907369	0.576023	0.990595	0.998349	0.999115	2.16	17.44	16.64	101.6	100.6	103.1	141.7	114.4	117.7	High	High	High	High	High	High	High	High	High	High	High	High	High	High	High	High	High	High	High
AT5G40370.1	Glutaredoxin family protein	0	45.545	75	5	66	5	111	11.7	7.24	210.07	5	1.209	1.498	1.185	0.366614	0.194101	0.53932	0.944761	0.873608	0.999115	11.16	5.78	9.2	92.3	102.9	121.7	109	162.2	152.9	High	High	High	High	High	High	High	High	High	High	High	High	High	High	High	High	High	High	High
AT1G65960.2	glutamate decarboxylase 2	0	211.642	53	23	311	20	494	56.1	5.4	946.09	23	1.04	1.147	1.185	0.804881	0.641867	0.539573	0.99628	0.998349	0.999115	17.81	4.62	0.4	113.3	95.4	102.2	125.5	108.6	126.1	High	High	High	High	High	High	High	High	High	High	High	High	High	High	High	High	High	High	High
AT3G10130.1	SOUL heme-binding family protein	0	27.825	23	6	23	6	309	35	9.25	57.99	6	0.821	0.84	1.185	0.38273	0.342586	0.567459	0.950695	0.973235	0.999115	47.67	0.21	8.7	96	94.9	86.9	74	86	91.8	High	High	High	High	High	High	High	High	High	High	High	High	High	High	High	High	High	High	High
AT3G61070.3	peroxin 11E	0	25.236	39	7	45	5	231	25.5	9.88	114.61	7	1.081	1.104	1.185	0.678297	0.884419	0.547707	0.99628	0.998349	0.999115	8.8	3.32	8.7	105.8	106.3	96.8	114.1	118.9	113.3	High	High	High	High	High	High	High	High	High	High	High	High	High	High	High	High	High	High	High
AT1G04430.1	S-adenosyl-L-methionine-dependent methyltransferases superfamily protein	0	59.965	28	15	82	6	623	70.5	6.6	201.08	15	0.591	1.444	1.184	0.00928505	0.203598	0.545379	0.194729	0.888467	0.999115	14.75	51.74	23.35	201.2	111.8	128.9	112	163	152.6	High	High	High	High	High	High	High	High	High	High	High	High	High	High	High	High	High	High	High
AT5G41670.1	6-phosphogluconate dehydrogenase family protein	0	173.297	61	24	247	13	487	53.3	5.8	731.24	24	1.134	1.168	1.184	0.530643	0.602441	0.541919	0.99628	0.998349	0.999115	8.67	1.98	4.57	85.6	97.2	94	101.4	107.7	116.7	High	High	High	High	High	High	High	High	High	High	High	High	High	High	High	High	High	High	High
AT5G44020.1	HAD superfamily, subfamily IIIB acid phosphatase	0	69.145	45	10	124	9	272	31	7.91	381.24	10	1.142	1.03	1.184	0.514144	0.953072	0.542517	0.99628	0.998349	0.999115	1.64	12.26	1.16	85.5	102	96	99.6	109.1	114.7	High	High	High	High	High	High	High	High	High	High	High	High	High	High	High	High	High	High	High
AT4G13550.1	triglyceride lipases;triglyceride lipases	0	26.418	13	8	29	8	715	79.3	5.2	77.16	8	1.211	1.154	1.184	0.46916	0.748026	0.565085	0.984914	0.998349	0.999115	18.22	27	7.56	86.5	95.4	98.6	95.6	99.2	112.5	High	High	High	High	High	High	High	High	High	High	High	High	High	High	High	High	High	High	High
AT3G59840.1	unknown protein; FUNCTIONS IN: molecular_function unknown; INVOLVED IN: biological_process unknown; LOCATED IN: chloroplast, chloroplast envelope; EXPRESSED IN: 23 plant structures; EXPRESSED DURING: 13 growth stages; Has 72 Blast hits to 72 proteins in 12 species: Archae - 0; Bacteria - 0; Metazoa - 0; Fungi - 0; Plants - 72; Viruses - 0; Other Eukaryotes - 0 (source: NCBI BLink).	0	27.654	42	3	30	3	97	10.5	4.77	105.3	3	1.385	1.271	1.184	0.151187	0.371329	0.542792	0.770278	0.987785	0.999115	60.2	12.6	17.3	88.1	122.1	133.4	119	147.6	154.2	High	High	High	High	High	High	High	High	High	High	High	High	High	High	High	High	High	High	High
AT5G42740.1	Sugar isomerase (SIS) family protein	0	85.914	35	17	129	17	560	61.7	6.65	327.69	17	1.013	1.138	1.184	0.932206	0.694172	0.543118	0.998516	0.998349	0.999115	1.23	8.19	2.26	107.5	91.9	90.7	100.9	101.7	109.4	High	High	High	High	High	High	High	High	High	High	High	High	High	High	High	High	High	High	High
AT1G18070.3	Translation elongation factor EF1A/initiation factor IF2gamma family protein	0	142.5	36	24	220	24	543	60.5	5.31	541.31	24	1.04	1.05	1.183	0.804951	0.857032	0.543522	0.99628	0.998349	0.999115	27.59	16.31	1.6	112.4	92.4	90.7	112.7	106.6	112.2	High	High	High	High	High	High	High	High	High	High	High	High	High	High	High	High	High	High	High
AT4G23460.1	Adaptin family protein	0	125.601	36	26	203	6	893	99	5.02	557.99	26	0.993	0.972	1.183	0.960557	0.705418	0.569792	0.999598	0.998349	0.999115	2.59	2.21	18.75	99.8	95.2	99.2	98.7	98.3	107.4	High	High	High	High	High	High	High	High	High	High	High	High	High	High	High	High	High	High	High
AT3G09440.1	Heat shock protein 70 (Hsp 70) family protein	0	388.638	70	45	1058	15	649	71.1	5.07	2967	45	1.103	1.28	1.183	0.611091	0.412419	0.544756	0.99628	0.988422	0.999115	11.23	4.67	14.02	100.8	86.7	99.7	107.2	118	115	High	High	High	High	High	High	High	High	High	High	High	High	High	High	High	High	High	High	High
AT1G60780.1	Clathrin adaptor complexes medium subunit family protein	0	31.696	20	7	49	7	428	49	6.37	144.2	7	1.032	1.144	1.182	0.873103	0.669725	0.545538	0.996289	0.998349	0.999115	0.69	17.47	7.98	110.5	97.6	98.3	114.5	111.9	121.9	High	High	High	High	High	High	High	High	High	High	High	High	High	High	High	High	High	High	High
AT3G58010.1	plastoglobulin 34kD	0	70.935	49	10	83	10	308	34.1	5.41	211.05	10	1.204	1.137	1.182	0.417836	0.666049	0.545986	0.969682	0.998349	0.999115	7.37	10.88	3.59	80.7	96.8	98.3	101.3	115.5	127.5	High	High	High	High	High	High	High	High	High	High	High	High	High	High	High	High	High	High	High
AT5G43010.1	regulatory particle triple-A ATPase 4A	0	116.609	44	16	201	4	399	44.8	8.19	570.83	16	1.17	1.181	1.182	0.460475	0.612111	0.543959	0.981124	0.998349	0.999115	2.06	12.35	24.04	100.2	100.9	93.5	104.2	124.4	109.9	High	High	High	High	High	High	High	High	High	High	High	High	High	High	High	High	High	High	High
AT2G38540.1	lipid transfer protein 1	0	22.159	39	5	78	5	118	11.7	8.95	196.7	5	0.845	1.326	1.181	0.474463	0.268874	0.547856	0.98903	0.933355	0.999115	5.25	3.5	0.52	106.5	103.7	120.8	92.4	135.9	144.3	High	High	High	High	High	High	High	High	High	High	High	High	High	High	High	High	High	High	High
AT3G27230.1	S-adenosyl-L-methionine-dependent methyltransferases superfamily protein	0	16.074	10	3	17	3	410	45.8	9.2	51.93	3	0.842	0.954	1.181	0.500518	0.675749	0.587375	0.990595	0.998349	0.999115	25.41	9.83	20.31	109.9	109.2	95.9	102.3	105.9	105.7	High	High	High	High	High	High	High	High	High	High	High	High	High	High	High	High	High	High	High
AT5G52560.1	UDP-sugar pyrophosphorylase	0	59.207	36	16	79	16	614	67.8	6.49	197.03	16	0.951	1.395	1.181	0.821856	0.196673	0.549327	0.996289	0.878473	0.999115	9.5	0.97	0.79	109.1	98.3	109.4	107.5	126.9	132.6	High	High	High	High	High	High	High	High	High	High	High	High	High	High	High	High	High	High	High
AT5G65720.1	nitrogen fixation S (NIFS)-like 1	0	79.159	34	11	63	11	453	50.3	6.99	168.82	11	1.145	1.071	1.18	0.569117	0.844301	0.549554	0.99628	0.998349	0.999115	5.88	7.41	11.42	102.4	101.2	93.6	116	113.9	112.7	High	High	High	High	High	High	High	High	High	High	High	High	High	High	High	High	High	High	High
AT2G05710.1	aconitase 3	0	257.976	45	34	347	25	990	108.1	7.17	1118.01	34	1.174	1.122	1.18	0.46995	0.718362	0.549819	0.984914	0.998349	0.999115	10.19	1.67	3.66	101.7	95.6	100.6	116.5	107.1	120.3	High	High	High	High	High	High	High	High	High	High	High	High	High	High	High	High	High	High	High
AT1G74970.1	ribosomal protein S9	0	40.905	36	6	64	6	208	22.6	10.46	180.25	6	0.824	1.562	1.18	0.40088	0.0981763	0.5501	0.962453	0.716773	0.999115	29.59	13.32	12.4	93.8	104.6	108.4	74.1	158.5	126.2	High	High	High	High	High	High	High	High	High	High	High	High	High	High	High	High	High	High	High
AT3G61140.1	26S proteasome, regulatory subunit Rpn7;Proteasome component (PCI) domain	0	17.331	12	5	33	5	441	50.5	7.31	97.14	5	0.632	1.164	1.18	0.0196129	0.714057	0.567837	0.294622	0.998349	0.999115	0.7	28.88	41.51	118	88.9	108	82.1	103.1	126.9	High	High	High	High	High	High	High	High	High	High	High	High	High	High	High	High	High	High	High
AT1G63000.1	nucleotide-rhamnose synthase/epimerase-reductase	0	107.709	53	14	206	11	301	33.6	5.97	626.44	14	1.18	1.127	1.18	0.438289	0.698221	0.550215	0.969682	0.998349	0.999115	1.55	0.19	6.93	101.9	104.8	103.7	110.6	124.9	123.1	High	High	High	High	High	High	High	High	High	High	High	High	High	High	High	High	High	High	High
AT5G03540.3	exocyst subunit exo70 family protein A1	0	61.214	22	11	68	11	664	75.6	8.63	213.71	11	0.924	1.283	1.18	0.632205	0.446176	0.567324	0.99628	0.995335	0.999115	13.85	10.12	5.48	117.4	90.5	114.1	98.9	110.5	117	High	High	High	High	High	High	High	High	High	High	High	High	High	High	High	High	High	High	High
AT5G61970.1	signal recognition particle-related / SRP-related	0	75.202	33	17	61	17	605	68.8	8.84	173.97	17	0.913	1.526	1.18	0.711917	0.141544	0.559772	0.99628	0.810425	0.999115	3.01	0.88	25.36	108.1	88.8	104.1	97.7	129.7	124.1	High	High	High	High	High	High	High	High	High	High	High	High	High	High	High	High	High	High	High
AT1G60200.1	splicing factor PWI domain-containing protein / RNA recognition motif (RRM)-containing protein	0	29.791	10	7	35	6	899	101.4	5.71	98.29	7	0.996	0.962	1.18	0.955869	0.672921	0.585903	0.999598	0.998349	0.999115	4.15	29.35	2.61	126.6	122	105.8	122.7	127.9	121.4	High	High	High	High	High	High	High	High	High	High	High	High	High	High	High	High	High	High	High
AT3G15090.1	GroES-like zinc-binding alcohol dehydrogenase family protein	0	48.26	37	10	60	10	366	39.4	9.03	157.87	10	1.283	1.077	1.179	0.283861	0.870593	0.551927	0.909056	0.998349	0.999115	3.06	9.1	12.49	90.7	94.7	92.9	111.8	106.1	116.1	High	High	High	High	High	High	High	High	High	High	High	High	High	High	High	High	High	High	High
AT2G37240.1	Thioredoxin superfamily protein	0	24.362	21	5	29	5	248	26.6	8.59	80.09	5	1.185	1.005	1.179	0.417545	0.829116	0.56069	0.969682	0.998349	0.999115	0.5	6.41	4.64	86.5	92.7	104.8	101.7	92.4	109.6	High	High	High	High	High	High	High	High	High	High	High	High	High	High	High	High	High	High	High
AT5G65940.1	beta-hydroxyisobutyryl-CoA hydrolase 1	0	43.09	27	8	42	8	378	42	8.15	112.39	8	0.993	1.072	1.178	0.885669	0.988913	0.588551	0.996289	0.99901	0.999115	1.49	5.98	12.06	107.6	92.4	85	114.5	100.3	117.1	High	High	High	High	High	High	High	High	High	High	High	High	High	High	High	High	High	High	High
AT3G28930.1	AIG2-like (avirulence induced gene) family protein	0	30.892	32	5	51	4	170	19.4	5.05	151.37	5	1.445	1.164	1.178	0.0958698	0.652338	0.554256	0.657503	0.998349	0.999115	23.23	5.44	2.38	82.7	119.2	101.1	120.4	140.9	119.5	High	High	High	High	High	High	High	High	High	High	High	High	High	High	High	High	High	High	High
AT4G24550.2	Clathrin adaptor complexes medium subunit family protein	0	32.214	18	7	54	7	451	50.9	8	153.21	7	1.014	1.136	1.178	0.935143	0.695918	0.554714	0.998516	0.998349	0.999115	2.7	3.95	15.66	99	84.2	93	101.9	103.3	111.8	High	High	High	High	High	High	High	High	High	High	High	High	High	High	High	High	High	High	High
AT2G47510.2	fumarase 1	0	140.909	48	16	151	7	492	53	7.88	466.26	16	1.007	1.305	1.178	0.919584	0.370522	0.552863	0.996589	0.987785	0.999115	1.94	4.96	2.18	99.1	106.3	103.5	95.3	130.3	138.1	High	High	High	High	High	High	High	High	High	High	High	High	High	High	High	High	High	High	High
AT3G45770.1	Polyketide synthase, enoylreductase family protein	0	31.379	26	7	37	7	375	40.8	7.15	109.13	7	0.965	1.225	1.178	0.910746	0.581057	0.565097	0.996289	0.996995	0.999115	21.28	9.34	10.56	96.8	99.6	113.9	99.7	129.9	106.5	High	High	High	High	High	High	High	High	High	High	High	High	High	High	High	High	High	High	High
AT4G24190.1	Chaperone protein htpG family protein	0	351.277	57	44	606	42	823	94.1	5.03	1966.96	44	0.934	1.198	1.177	0.809415	0.543937	0.555876	0.99628	0.995765	0.999115	4.4	0.4	25.76	111	98.2	104	102.2	121.1	124.6	High	High	High	High	High	High	High	High	High	High	High	High	High	High	High	High	High	High	High
AT5G58770.1	Undecaprenyl pyrophosphate synthetase family protein	0	26.434	21	5	35	5	310	35.9	6.11	105.69	5	1.317	1.34	1.177	0.294637	0.326762	0.601128	0.915346	0.968178	0.999115	2.66	8.42	15.91	72.5	91.2	101.4	113.1	124.3	118	High	High	High	High	High	High	High	High	High	High	High	High	High	High	High	High	High	High	High
AT2G44100.1	guanosine nucleotide diphosphate dissociation inhibitor 1	0	146.886	49	19	201	15	445	49.8	5.74	580.09	19	1.03	1.211	1.177	0.868102	0.550309	0.556529	0.996289	0.995765	0.999115	12.46	7	7.28	105.7	93.8	97	104.1	115.3	111.6	High	High	High	High	High	High	High	High	High	High	High	High	High	High	High	High	High	High	High
AT5G66140.1	proteasome alpha subunit D2	0	63.996	50	11	116	3	250	27.3	8.63	336.05	11	0.985	1.081	1.177	0.998729	0.964669	0.557144	0.999955	0.998349	0.999115	3.52	3.82	15.35	94.2	107.6	94.9	95.5	116.7	107	High	High	High	High	High	High	High	High	High	High	High	High	High	High	High	High	High	High	High
AT5G20920.3	eukaryotic translation initiation factor 2 beta subunit	0	77.84	47	10	116	10	268	30.6	7.2	421.53	10	0.931	1.305	1.177	0.775303	0.376422	0.556767	0.99628	0.987785	0.999115	24.87	21.18	11.48	116.8	134.2	128.3	96.4	180.3	157.4	High	High	High	High	High	High	High	High	High	High	High	High	High	High	High	High	High	High	High
AT5G52640.1	heat shock protein 90.1	0	91.201	34	22	221	12	705	81.1	5.03	628.94	22	1.081	1.487	1.177	0.677273	0.152384	0.550513	0.99628	0.828502	0.999115	3.39	15.27	0.51	86.6	114.2	126.9	122.9	175.1	151.4	High	High	High	High	High	High	High	High	High	High	High	High	High	High	High	High	High	High	High
AT3G52930.1	Aldolase superfamily protein	0	187.159	72	23	460	14	358	38.5	6.46	1567.95	23	1.1	1.169	1.176	0.618947	0.598536	0.55796	0.99628	0.998349	0.999115	10.26	3.15	5.96	95.4	106.2	100.1	106.6	121.6	119.5	High	High	High	High	High	High	High	High	High	High	High	High	High	High	High	High	High	High	High
AT3G21750.1	UDP-glucosyl transferase 71B1	0	42.57	20	7	49	7	473	52.6	5.49	126.7	7	1.084	1.058	1.176	0.663193	0.984579	0.580454	0.99628	0.998946	0.999115	26.48	11.71	0.89	103.3	91.8	85.8	119.2	93.3	103.1	High	High	High	High	High	High	High	High	High	High	High	High	High	High	High	High	High	High	High
AT1G29880.1	glycyl-tRNA synthetase / glycine--tRNA ligase	0	184.993	46	29	291	29	729	81.9	7.01	854.79	29	0.898	1.298	1.176	0.676359	0.386672	0.558218	0.99628	0.987785	0.999115	6.73	15.9	8.11	115.5	94.2	100.9	104.4	120.7	120.9	High	High	High	High	High	High	High	High	High	High	High	High	High	High	High	High	High	High	High
AT1G49660.1	carboxyesterase 5	0	26.85	25	7	46	7	319	35.2	5.54	113.35	7	1.158	0.981	1.176	0.481115	0.874504	0.558052	0.990595	0.998349	0.999115	11.18	1.48	4.63	90.6	110.8	97	101.5	110.4	110.7	High	High	High	High	High	High	High	High	High	High	High	High	High	High	High	High	High	High	High
AT1G54270.2	eif4a-2	0	180.779	71	25	469	6	407	46.2	5.68	1263.92	25	1.038	1.18	1.176	0.850172	0.566026	0.559029	0.996289	0.996112	0.999115	10.22	9.21	5.71	94.1	87.2	92.1	108.1	96.2	109.5	High	High	High	High	High	High	High	High	High	High	High	High	High	High	High	High	High	High	High
AT1G75040.1	pathogenesis-related gene 5	0	96.191	61	11	192	11	239	25.2	4.98	554.41	11	2.652	0.925	1.176	8.0843e-06	0.816356	0.559556	0.00105528	0.998349	0.999115	69.98	3.8	22.54	84.3	177.9	118.7	196.9	179.6	135.1	High	High	High	High	High	High	High	High	High	High	High	High	High	High	High	High	High	High	High
AT4G10710.1	global transcription factor C	0	30.559	9	9	49	9	1074	120.5	6.01	126.16	9	0.995	1.147	1.176	0.882057	0.734729	0.584533	0.996289	0.998349	0.999115	9.49	10.74	35.83	96.9	87.8	87.5	86.3	105	100.4	High	High	High	High	High	High	High	High	High	High	High	High	High	High	High	High	High	High	High
AT5G11720.1	Glycosyl hydrolases family 31 protein	0	67.749	21	15	65	15	902	101.1	5.9	197.31	15	1.289	0.951	1.176	0.23281	0.63649	0.557777	0.882127	0.998349	0.999115	21.21	2.81	4.58	110.4	99.2	90.1	120.6	94.1	107.6	High	High	High	High	High	High	High	High	High	High	High	High	High	High	High	High	High	High	High
AT1G06680.1	photosystem II subunit P-1	0	158.754	43	13	635	13	263	28.1	7.39	2048.68	13	1.594	0.931	1.176	0.0300732	0.834224	0.559983	0.37696	0.998349	0.999115	33.33	30.76	16.13	83	130.6	108.1	137.8	119	127.4	High	High	High	High	High	High	High	High	High	High	High	High	High	High	High	High	High	High	High
AT3G52840.1	beta-galactosidase 2	0	19.162	7	6	48	2	727	82	8.4	125.86	6	0.978	1.508	1.175	0.945389	0.152907	0.600478	0.998909	0.828676	0.999115	22.19	41.41	17.33	127.4	103.2	117.5	117.9	155.6	127.8	High	High	High	High	High	High	High	High	High	High	High	High	High	High	High	High	High	High	High
AT1G76160.1	SKU5 similar 5	0	90.531	38	15	154	9	541	60	8.4	460.46	15	1.183	1.046	1.175	0.445987	0.901581	0.560375	0.973576	0.998349	0.999115	17.77	4.3	4.01	94.6	81.3	87.9	117.2	85.1	108.2	High	High	High	High	High	High	High	High	High	High	High	High	High	High	High	High	High	High	High
AT4G00430.1	plasma membrane intrinsic protein 1;4	0	64.408	36	9	84	5	287	30.7	8.84	234.82	9	1.118	0.881	1.175	0.682339	0.458858	0.569224	0.99628	0.995335	0.999115	65.97	44.62	13.1	115.7	88.8	97.2	103.2	108.3	134.1	High	High	High	High	High	High	High	High	High	High	High	High	High	High	High	High	High	High	High
AT1G22780.1	Ribosomal protein S13/S18 family	0	55.153	42	5	107	5	152	17.5	10.54	365.84	5	0.722	1.299	1.175	0.153446	0.406429	0.561652	0.777605	0.987785	0.999115	9.47	9.68	26.93	111.2	124	154.7	79	188.8	184.5	High	High	High	High	High	High	High	High	High	High	High	High	High	High	High	High	High	High	High
AT2G07050.1	cycloartenol synthase 1	0	68.856	23	14	99	14	759	86	6.09	291.31	14	0.818	1.225	1.175	0.40936	0.459591	0.561887	0.966484	0.995335	0.999115	1.59	1.55	3.92	119.8	88.3	103.6	99.1	112.8	108.6	High	High	High	High	High	High	High	High	High	High	High	High	High	High	High	High	High	High	High
AT4G29220.1	phosphofructokinase 1	0	44.984	26	11	63	8	473	52	7.55	179.14	11	1.042	1.027	1.174	0.888578	0.88799	0.566917	0.996289	0.998349	0.999115	35.8	2.83	3.38	87.6	85	86.9	97	91.4	102	High	High	High	High	High	High	High	High	High	High	High	High	High	High	High	High	High	High	High
AT3G18420.1	Protein prenylyltransferase superfamily protein	0	59.823	45	13	132	13	316	35.6	5.26	392.24	13	1.346	1.148	1.174	0.198449	0.617971	0.562732	0.833186	0.998349	0.999115	63.03	7.67	6.5	76.8	115.9	115.1	100	139.4	130.5	High	High	High	High	High	High	High	High	High	High	High	High	High	High	High	High	High	High	High
AT1G06700.1	Protein kinase superfamily protein	0	50.073	34	9	59	5	361	39.8	7.5	156.01	9	1.019	1.118	1.174	0.882243	0.803826	0.570373	0.996289	0.998349	0.999115	18.54	10.76	7.1	101.4	99.6	87.2	106.6	113.5	108.1	High	High	High	High	High	High	High	High	High	High	High	High	High	High	High	High	High	High	High
AT2G21580.1	Ribosomal protein S25 family protein	0	16.379	29	3	35	2	108	12.1	10.7	87.42	3	0.768	1.645	1.173	0.240299	0.0556769	0.564959	0.889635	0.580629	0.999115	36.98	15.54	23.9	108.9	106.4	160.5	82.1	181.1	186.6	High	High	High	High	High	High	High	High	High	High	High	High	High	High	High	High	High	High	High
AT1G52030.1	myrosinase-binding protein 2	0	76.451	25	12	78	8	642	68.8	6.79	226.57	12	0.665	1.407	1.173	0.102264	0.228365	0.565066	0.670917	0.906243	0.999115	22.75	17.4	15.73	119.7	97.8	161.1	75.1	123.9	187.8	High	High	High	High	High	High	High	High	High	High	High	High	High	High	High	High	High	High	High
AT3G51460.1	Phosphoinositide phosphatase family protein	0	33.785	17	9	33	9	597	68.2	8.19	83.27	9	0.871	1.364	1.173	0.575947	0.309536	0.562449	0.99628	0.96398	0.999115	0.01	10.59	17.29	119.3	85.7	105.2	101.9	124	132.3	High	High	High	High	High	High	High	High	High	High	High	High	High	High	High	High	High	High	High
AT4G15110.1	cytochrome P450, family 97, subfamily B, polypeptide 3	0	64.649	27	14	92	14	580	65.1	6.86	255.89	14	0.954	1.218	1.172	0.835036	0.463467	0.567456	0.996289	0.995335	0.999115	11.01	3.36	4.1	104	85.2	90.8	102.2	107	111.6	High	High	High	High	High	High	High	High	High	High	High	High	High	High	High	High	High	High	High
AT5G37510.2	NADH-ubiquinone dehydrogenase, mitochondrial, putative	0	153.878	41	21	190	21	748	81.5	6.64	605.6	21	0.954	1.152	1.172	0.827943	0.655303	0.567723	0.996289	0.998349	0.999115	0.81	2.79	10.23	104.6	90.4	95.1	101.9	100.7	107.1	High	High	High	High	High	High	High	High	High	High	High	High	High	High	High	High	High	High	High
AT2G16950.1	transportin 1	0	84.125	22	15	93	15	895	99.6	4.94	292.58	15	0.901	1.332	1.172	0.681923	0.293428	0.568302	0.99628	0.956325	0.999115	1.18	7.88	0.56	105.2	91.9	115.9	108.4	137.5	130.6	High	High	High	High	High	High	High	High	High	High	High	High	High	High	High	High	High	High	High
AT3G11930.3	Adenine nucleotide alpha hydrolases-like superfamily protein	0	38.666	27	6	61	6	226	24.7	6.28	203.36	6	1.306	1.09	1.172	0.246822	0.762693	0.568359	0.894	0.998349	0.999115	31.72	4.37	2.37	89.7	93.2	82.5	120.5	91.7	97.5	High	High	High	High	High	High	High	High	High	High	High	High	High	High	High	High	High	High	High
AT1G77140.1	vacuolar protein sorting 45	0	30.143	14	7	22	7	569	64.9	6.68	55.17	7	1.206	1.138	1.171	0.427378	0.813497	0.592694	0.969682	0.998349	0.999115	9.51	16.97	17.89	92.8	90.7	95.2	98.2	99.1	110.1	High	High	High	High	High	High	High	High	High	High	High	High	High	High	High	High	High	High	High
AT2G21410.1	vacuolar proton ATPase A2	0	98.249	27	18	148	10	821	93	5.54	446.26	18	1.15	1.151	1.171	0.493816	0.737242	0.56455	0.990595	0.998349	0.999115	12.72	3.02	6.24	101.2	88.1	112.4	108.4	104	127.4	High	High	High	High	High	High	High	High	High	High	High	High	High	High	High	High	High	High	High
AT4G16260.1	Glycosyl hydrolase superfamily protein	0	16.969	13	4	19	4	344	37.7	6.84	60.06	4	2.654	1.05	1.171	9.31162e-06	0.919797	0.616005	0.00115571	0.998349	0.999115	106.82	0.38	7.14	55.4	124.1	85.6	158.8	120.8	105	High	High	High	High	High	High	High	High	High	High	High	High	High	High	High	High	High	High	High
AT2G22475.1	GRAM domain family protein	0	19.166	17	4	20	4	299	32.2	5.41	51.47	4	0.899	0.863	1.171	0.66356	0.397184	0.591146	0.99628	0.987785	0.999115	0	0	0	102.9	104.4	84.3	92.5	90.1	96.1	High	High	High	High	High	High	High	High	High	High	High	High	High	High	High	High	High	High	High
AT4G29520.1	LOCATED IN: endoplasmic reticulum, plasma membrane; EXPRESSED IN: 23 plant structures; EXPRESSED DURING: 14 growth stages; CONTAINS InterPro DOMAIN/s: Saposin B (InterPro:IPR008139); Has 137 Blast hits to 137 proteins in 50 species: Archae - 2; Bacteria - 0; Metazoa - 41; Fungi - 10; Plants - 36; Viruses - 0; Other Eukaryotes - 48 (source: NCBI BLink).	0	34.445	32	8	58	8	306	34.3	7.83	160.14	8	1.003	0.99	1.17	0.984635	0.71773	0.602297	0.999955	0.998349	0.999115	60.38	13.1	11.13	84.9	102.8	88.1	83.7	98.8	104.8	High	High	High	High	High	High	High	High	High	High	High	High	High	High	High	High	High	High	High
AT2G21470.2	SUMO-activating enzyme 2	0	15.637	6	4	23	4	700	78.5	6.01	70.09	4	0.789	1.275	1.17	0.270474	0.542638	0.602306	0.906482	0.995765	0.999115	7.71	21.02	10.17	140.6	118.1	137.2	110.9	136.2	160.5	High	High	High	High	High	High	High	High	High	High	High	High	High	High	High	High	High	High	High
AT2G23610.1	methyl esterase 3	0	44.946	27	6	56	6	263	29.8	5.52	175	6	1.275	1.085	1.17	0.283404	0.775574	0.57186	0.909056	0.998349	0.999115	7.31	1.64	7.75	86.9	105.4	90.5	130.1	105.8	111.6	High	High	High	High	High	High	High	High	High	High	High	High	High	High	High	High	High	High	High
AT4G02030.2	Vps51/Vps67 family (components of vesicular transport) protein	0	21.92	9	7	23	7	805	91.3	5.99	56.22	7	0.921	1.273	1.17	0.669597	0.531843	0.615752	0.99628	0.995765	0.999115	46.17	17.96	20.01	113.1	92.3	100.8	104.2	117.6	119.1	High	High	High	High	High	High	High	High	High	High	High	High	High	High	High	High	High	High	High
AT4G30190.1	H(+)-ATPase 2	0	333.149	49	44	578	10	948	104.3	6.99	1784.28	44	0.738	1.077	1.169	0.164613	0.828748	0.573116	0.798387	0.998349	0.999115	18.76	3.18	14.71	121.6	83.7	92.8	91.4	99.8	104.9	High	High	High	High	High	High	High	High	High	High	High	High	High	High	High	High	High	High	High
AT3G60810.1	unknown protein; CONTAINS InterPro DOMAIN/s: Protein of unknown function DUF1499 (InterPro:IPR010865); Has 444 Blast hits to 444 proteins in 143 species: Archae - 0; Bacteria - 268; Metazoa - 0; Fungi - 0; Plants - 51; Viruses - 0; Other Eukaryotes - 125 (source: NCBI BLink).	0.002	3.652	7	2	13	2	214	24.6	9.64	27.08	2	1.268	1.373	1.169	0.266654	0.252084	0.577304	0.904701	0.914988	0.999115	17.86	3.14	0.69	92.4	101.2	113.8	116.2	142.5	129.6	High	High	High	High	High	High	High	High	High	High	High	High	High	High	High	High	High	High	High
AT3G12760.1	CONTAINS InterPro DOMAIN/s: Defective-in-cullin neddylation protein (InterPro:IPR014764), Protein of unknown function DUF298 (InterPro:IPR005176), UBA-like (InterPro:IPR009060); BEST Arabidopsis thaliana protein match is: Domain of unknown function (DUF298) (TAIR:AT1G15860.2); Has 857 Blast hits to 855 proteins in 202 species: Archae - 0; Bacteria - 0; Metazoa - 482; Fungi - 154; Plants - 139; Vi…	0	15.846	16	3	19	3	250	29	5.12	54.34	3	0.896	1.052	1.168	0.606459	0.967478	0.590051	0.99628	0.998349	0.999115	10.17	10.11	6.6	108.6	124.9	106.2	87.9	124.6	99.6	High	High	High	High	High	High	High	High	High	High	High	High	High	High	High	High	High	High	High
AT5G05520.1	Outer membrane OMP85 family protein	0	51.77	22	10	70	10	524	58.5	6.49	210.68	10	1.137	1.263	1.168	0.609764	0.503797	0.62251	0.99628	0.995335	0.999115	1.39	4.23	0.88	102.6	93.4	103	101.9	116.9	120.4	High	High	High	High	High	High	High	High	High	High	High	High	High	High	High	High	High	High	High
AT3G50590.1	Transducin/WD40 repeat-like superfamily protein	0	85.116	17	22	101	22	1614	176.2	8.32	244.82	22	0.927	1.366	1.168	0.789327	0.297237	0.581593	0.99628	0.960516	0.999115	29.93	2.66	4.87	117.5	104.2	116.1	108.6	133	135.5	High	High	High	High	High	High	High	High	High	High	High	High	High	High	High	High	High	High	High
AT3G11710.1	lysyl-tRNA synthetase 1	0	168.893	50	27	250	27	626	70.8	6.24	725.32	27	0.929	1.239	1.167	0.793871	0.474743	0.577861	0.99628	0.995335	0.999115	1.23	5.99	5.81	107.4	89.3	98.3	100.3	112.9	114.8	High	High	High	High	High	High	High	High	High	High	High	High	High	High	High	High	High	High	High
AT3G02230.1	reversibly glycosylated polypeptide 1	0	163.889	68	21	294	8	357	40.6	5.92	872.36	21	1.052	1.11	1.167	0.792736	0.765117	0.578434	0.99628	0.998349	0.999115	8.4	8.03	4.8	97.6	85.8	95	89.9	97.5	107	High	High	High	High	High	High	High	High	High	High	High	High	High	High	High	High	High	High	High
AT1G78240.2	S-adenosyl-L-methionine-dependent methyltransferases superfamily protein	0	24.815	10	6	33	6	684	77.8	7.31	81.56	6	1.119	1.211	1.167	0.622309	0.568023	0.624775	0.99628	0.996112	0.999115	8.61	0.74	27.28	118.8	92.5	111.9	113.2	106.7	130.6	High	High	High	High	High	High	High	High	High	High	High	High	High	High	High	High	High	High	High
AT2G34460.1	NAD(P)-binding Rossmann-fold superfamily protein	0	92.21	50	14	162	14	280	30.5	8.97	487.53	14	1.143	0.976	1.166	0.555633	0.929936	0.579308	0.99628	0.998349	0.999115	11.51	7.24	0.69	89.8	106.3	93	116	94.9	107.1	High	High	High	High	High	High	High	High	High	High	High	High	High	High	High	High	High	High	High
AT2G30050.1	transducin family protein / WD-40 repeat family protein	0	57.953	55	13	105	11	302	32.6	5.74	294.2	13	1.047	1.108	1.166	0.789032	0.823845	0.57561	0.99628	0.998349	0.999115	0.88	2.55	0.67	107	98.2	89.4	112.9	98	100.4	High	High	High	High	High	High	High	High	High	High	High	High	High	High	High	High	High	High	High
AT5G46210.1	cullin4	0	32.982	12	11	47	11	792	91.4	8.02	106.01	11	0.91	1.336	1.166	0.595858	0.348093	0.604355	0.99628	0.978903	0.999115	25.29	3.91	36.87	98.4	90.9	90	94.4	121.9	109	High	High	High	High	High	High	High	High	High	High	High	High	High	High	High	High	High	High	High
AT4G35310.1	calmodulin-domain protein kinase 5	0	62.374	25	14	75	13	556	62.1	5.34	199.09	14	1.191	1.023	1.166	0.436571	0.898183	0.604819	0.969682	0.998349	0.999115	14.43	2.75	1.26	100.8	117.6	102.5	88.9	130.9	148.3	High	High	High	High	High	High	High	High	High	High	High	High	High	High	High	High	High	High	High
AT1G65860.1	flavin-monooxygenase glucosinolate S-oxygenase 1	0	31.375	22	8	28	7	459	52.3	6.52	77.69	8	0.833	0.786	1.166	0.406178	0.220323	0.629114	0.966484	0.9041	0.999115	0	0	0	115.8	108.8	80.6	96.4	85.5	94	High	High	High	High	High	High	High	High	High	High	High	High	High	High	High	High	High	High	High
AT2G42320.2	nucleolar protein gar2-related	0	20.802	11	5	28	5	669	74.2	5.03	72.62	5	0.915	1.12	1.165	0.666616	0.90866	0.618169	0.99628	0.998349	0.999115	0	0	0	115.9	90.6	91.2	105.9	110.8	110.3	High	High	High	High	High	High	High	High	High	High	High	High	High	High	High	High	High	High	High
AT3G02880.1	Leucine-rich repeat protein kinase family protein	0	58.509	23	12	88	8	627	67.7	8.37	258.79	12	1.158	1.225	1.165	0.522272	0.460446	0.582085	0.99628	0.995335	0.999115	6.32	4.33	5.24	91.3	110.4	107.7	111.3	124	133.5	High	High	High	High	High	High	High	High	High	High	High	High	High	High	High	High	High	High	High
AT5G64430.1	Octicosapeptide/Phox/Bem1p family protein	0	67.407	21	8	72	7	513	56.4	5.94	237.49	8	1.223	1.055	1.165	0.337258	0.968889	0.581201	0.936735	0.998349	0.999115	26.47	3.18	13.35	98.7	122.2	125.2	115.1	130.4	136.4	High	High	High	High	High	High	High	High	High	High	High	High	High	High	High	High	High	High	High
AT2G34560.2	P-loop containing nucleoside triphosphate hydrolases superfamily protein	0	47.994	23	10	62	9	393	44	5.81	148.01	10	0.483	1.221	1.164	0.0022433	0.524294	0.584362	0.0761617	0.995765	0.999115	44.23	48.04	41.81	184.2	171.4	139.5	99.3	168.1	184.1	High	High	High	High	High	High	High	High	High	High	High	High	High	High	High	High	High	High	High
AT4G18810.1	NAD(P)-binding Rossmann-fold superfamily protein	0	108.021	42	22	169	22	596	65.4	8.16	474.77	22	1.005	1.249	1.164	0.94839	0.48747	0.585402	0.998924	0.995335	0.999115	7.98	4.63	0.11	92.5	92	97.2	92.3	109.1	103.7	High	High	High	High	High	High	High	High	High	High	High	High	High	High	High	High	High	High	High
AT5G63980.1	Inositol monophosphatase family protein	0	148.364	59	18	170	18	407	43.5	6.46	573.27	18	1.285	1.045	1.164	0.231163	0.869862	0.585456	0.879908	0.998349	0.999115	15.27	4.14	3.95	81.8	114.9	101.1	99.6	124.9	116.8	High	High	High	High	High	High	High	High	High	High	High	High	High	High	High	High	High	High	High
AT1G66260.1	RNA-binding (RRM/RBD/RNP motifs) family protein	0	35.952	17	5	33	4	295	31.3	10.92	101.45	5	1.418	0.854	1.164	0.104442	0.354134	0.593718	0.681661	0.982458	0.999115	13.11	8.94	22.61	98.9	125.1	102.4	138.8	107.8	117.2	High	High	High	High	High	High	High	High	High	High	High	High	High	High	High	High	High	High	High
AT1G53750.1	regulatory particle triple-A 1A	0	140.139	51	21	240	21	426	47.8	6.65	713.52	21	1.048	1.196	1.163	0.778419	0.547956	0.586049	0.99628	0.995765	0.999115	1.1	6.15	9.09	99	99.8	102	97.3	122.1	121.1	High	High	High	High	High	High	High	High	High	High	High	High	High	High	High	High	High	High	High
AT4G25210.1	DNA-binding storekeeper protein-related transcriptional regulator	0	35.691	31	11	65	11	368	40.3	6.29	158.76	11	0.827	1.256	1.163	0.419166	0.403042	0.586133	0.969682	0.987785	0.999115	17.01	3.16	0.3	113.5	115.5	127.2	103.1	142	134.3	High	High	High	High	High	High	High	High	High	High	High	High	High	High	High	High	High	High	High
AT3G09250.2	Nuclear transport factor 2 (NTF2) family protein	0	17.949	18	3	19	3	246	28.2	6.98	58.32	3	1.144	0.838	1.163	0.598278	0.313235	0.595565	0.99628	0.96398	0.999115	3.7	24.61	6.97	104.1	115.1	107.3	119	102.5	113.2	High	High	High	High	High	High	High	High	High	High	High	High	High	High	High	High	High	High	High
AT5G16390.1	chloroplastic acetylcoenzyme A carboxylase 1	0	45.833	33	8	127	6	280	29.6	9.06	326.58	8	0.945	1.118	1.163	0.785593	0.702111	0.587342	0.99628	0.998349	0.999115	30.28	0.02	2.45	107.2	107.4	107.6	100.8	126.4	124.6	High	High	High	High	High	High	High	High	High	High	High	High	High	High	High	High	High	High	High
AT1G43700.1	VIRE2-interacting protein 1	0	26.008	16	5	23	4	341	37.8	7.28	63.91	5	0.986	0.846	1.163	0.97453	0.36288	0.634396	0.999598	0.986644	0.999115	30.98	26.78	11.71	100.2	110.6	103.2	98.6	93.5	119.9	High	High	High	High	High	High	High	High	High	High	High	High	High	High	High	High	High	High	High
AT5G20990.1	molybdopterin biosynthesis CNX1 protein / molybdenum cofactor biosynthesis enzyme CNX1 (CNX1)	0	66.734	30	15	73	15	670	71.2	6.28	197.42	15	0.987	1.142	1.162	0.991402	0.729393	0.586924	0.999955	0.998349	0.999115	2.11	15.22	0.2	104.6	99	93.1	110.2	102	100.4	High	High	High	High	High	High	High	High	High	High	High	High	High	High	High	High	High	High	High
AT4G29040.1	regulatory particle AAA-ATPase 2A	0	119.571	53	20	217	20	443	49.3	6.21	701.76	20	0.983	1.283	1.162	0.963239	0.414588	0.589328	0.999598	0.98901	0.999115	17.14	9.47	2.93	95.9	101.6	106.4	101	126.3	123	High	High	High	High	High	High	High	High	High	High	High	High	High	High	High	High	High	High	High
AT2G20690.1	lumazine-binding family protein	0	25.584	23	8	67	8	271	29.6	7.72	150.83	8	1.264	0.963	1.161	0.325419	0.849568	0.590537	0.936735	0.998349	0.999115	0.22	5.64	1.26	92.5	100.9	84.1	108.1	87.7	96.7	High	High	High	High	High	High	High	High	High	High	High	High	High	High	High	High	High	High	High
AT5G53460.1	NADH-dependent glutamate synthase 1	0	322.504	37	67	457	67	2208	241.7	6.37	1318.65	67	0.963	1.382	1.161	0.917925	0.285117	0.591134	0.996289	0.947178	0.999115	28.25	13.15	0.73	116.1	92.3	96.5	113.7	120.7	108.8	High	High	High	High	High	High	High	High	High	High	High	High	High	High	High	High	High	High	High
AT4G39960.1	Molecular chaperone Hsp40/DnaJ family protein	0	77.485	33	14	109	7	447	48	9.06	296.61	14	1.076	1.057	1.161	0.719126	0.943368	0.591259	0.99628	0.998349	0.999115	4.15	3.09	4.41	97.4	100.9	92.5	99.6	106.8	109.7	High	High	High	High	High	High	High	High	High	High	High	High	High	High	High	High	High	High	High
AT4G08390.1	stromal ascorbate peroxidase	0	117.027	54	16	222	12	372	40.4	8.28	717.04	16	1.083	1.216	1.161	0.692267	0.53594	0.591289	0.99628	0.995765	0.999115	36.07	2.48	21.42	95.1	129.2	133.4	107.1	139.3	137.2	High	High	High	High	High	High	High	High	High	High	High	High	High	High	High	High	High	High	High
AT5G19320.1	RAN GTPase activating protein 2	0	24.866	17	9	39	9	545	59.6	4.69	89.66	9	0.882	1.244	1.161	0.493562	0.534764	0.600989	0.990595	0.995765	0.999115	11.97	7.95	1.78	100	109.3	98.2	100.6	130.6	129.3	High	High	High	High	High	High	High	High	High	High	High	High	High	High	High	High	High	High	High
AT1G08980.1	amidase 1	0	57.554	37	11	76	11	425	45	6.27	221.55	11	0.845	1.13	1.16	0.50484	0.685453	0.592388	0.991946	0.998349	0.999115	0.69	28.74	1.75	97.5	93.4	90.8	82.8	110.3	102.8	High	High	High	High	High	High	High	High	High	High	High	High	High	High	High	High	High	High	High
AT1G03100.1	Pentatricopeptide repeat (PPR) superfamily protein	0.047	1.733	1	1	9	1	793	89.2	8.79	17.27	1	0.926	1.097	1.16	0.78107	0.855902	0.586931	0.99628	0.998349	0.999115	91.75	0.61	35.37	115.9	136.2	127	107.3	149.4	147.4	High	High	High	High	High	High	High	High	High	High	High	High	High	High	High	High	High	High	High
AT3G57890.2	Tubulin binding cofactor C domain-containing protein	0	39.984	18	9	38	8	609	67	5.76	107.99	9	0.892	1.326	1.16	0.618918	0.259767	0.593232	0.99628	0.92326	0.999115	5.39	3.47	19.84	115.7	90	100.1	99.2	124.3	107.9	High	High	High	High	High	High	High	High	High	High	High	High	High	High	High	High	High	High	High
AT2G44870.1	unknown protein; FUNCTIONS IN: molecular_function unknown; INVOLVED IN: biological_process unknown; LOCATED IN: chloroplast; EXPRESSED IN: 22 plant structures; EXPRESSED DURING: 15 growth stages; Has 39 Blast hits to 39 proteins in 18 species: Archae - 0; Bacteria - 2; Metazoa - 0; Fungi - 0; Plants - 37; Viruses - 0; Other Eukaryotes - 0 (source: NCBI BLink).	0	17.81	18	4	31	4	248	28.1	9.91	80.51	4	1.018	0.86	1.16	0.881622	0.369406	0.603424	0.996289	0.987785	0.999115	4.44	6.3	26.37	94.2	85.2	85.9	92.9	77.7	97	High	High	High	High	High	High	High	High	High	High	High	High	High	High	High	High	High	High	High
AT1G31220.1	Formyl transferase	0	19.073	19	4	25	4	292	32.2	8.78	59.04	4	1.079	1.109	1.159	0.830055	0.866369	0.60518	0.996289	0.998349	0.999115	0.9	7.82	3.49	83	110.7	101.2	89	124.8	118.8	High	High	High	High	High	High	High	High	High	High	High	High	High	High	High	High	High	High	High
AT1G55450.2	S-adenosyl-L-methionine-dependent methyltransferases superfamily protein	0	38.698	23	7	54	7	320	35.5	7.64	152.75	7	1.105	0.981	1.159	0.620231	0.849407	0.599024	0.99628	0.998349	0.999115	32.01	7.71	8.01	91	114.5	91.5	104.9	120.5	103.7	High	High	High	High	High	High	High	High	High	High	High	High	High	High	High	High	High	High	High
AT1G55890.1	Tetratricopeptide repeat (TPR)-like superfamily protein	0	20.175	11	4	23	4	398	45	8.78	69.99	4	0.49	1.383	1.159	0.0124056	0.327968	0.613134	0.229349	0.968178	0.999115	50.25	4.58	13.77	148.5	78.7	109.6	72.7	108.9	127.1	High	High	High	High	High	High	High	High	High	High	High	High	High	High	High	High	High	High	High
AT4G31500.1	cytochrome P450, family 83, subfamily B, polypeptide 1	0	41.682	20	8	38	8	499	56.8	8.37	118.75	8	0.983	0.988	1.158	0.991323	0.764977	0.592629	0.999955	0.998349	0.999115	17.27	18.9	4.26	97.4	87.5	94	102.7	80.1	103.8	High	High	High	High	High	High	High	High	High	High	High	High	High	High	High	High	High	High	High
AT3G19170.1	presequence protease 1	0	419.955	60	55	686	55	1080	120.9	5.68	2141.7	55	0.851	1.186	1.158	0.509326	0.565703	0.597808	0.993842	0.996112	0.999115	2.81	11.71	5.08	119	91.4	99.3	106.6	109.4	115.6	High	High	High	High	High	High	High	High	High	High	High	High	High	High	High	High	High	High	High
AT2G39770.2	Glucose-1-phosphate adenylyltransferase family protein	0	87.045	44	14	122	14	361	39.6	6.73	293.95	14	1.081	1.24	1.158	0.712501	0.453125	0.597817	0.99628	0.995335	0.999115	1.58	1.23	0.22	96.7	93.9	93.5	113.1	120.4	109.9	High	High	High	High	High	High	High	High	High	High	High	High	High	High	High	High	High	High	High
AT3G20820.1	Leucine-rich repeat (LRR) family protein	0	81.967	37	11	147	11	365	39.8	8.41	389.56	11	1.036	1.039	1.158	0.819487	0.884583	0.59801	0.996289	0.998349	0.999115	2.07	5.78	1.52	93.4	106.4	109.8	100.2	114.2	125.2	High	High	High	High	High	High	High	High	High	High	High	High	High	High	High	High	High	High	High
AT3G44600.1	cyclophilin71	0	11.096	6	3	17	3	631	70.9	6.62	43.89	3	0.842	1.49	1.158	0.423931	0.214243	0.638683	0.969682	0.898412	0.999115	16.7	0.75	1.69	117.6	93.2	114.4	87.1	119.8	121.2	High	High	High	High	High	High	High	High	High	High	High	High	High	High	High	High	High	High	High
AT4G12590.1	Protein of unknown function DUF106, transmembrane	0	22.856	34	7	35	7	246	27.9	9.48	99.59	7	1.121	1.08	1.157	0.603085	0.841012	0.599378	0.99628	0.998349	0.999115	12.07	14.89	7.94	93.4	90	109.1	106.3	101	117.9	High	High	High	High	High	High	High	High	High	High	High	High	High	High	High	High	High	High	High
AT1G05620.1	uridine-ribohydrolase 2	0	17.342	15	5	19	5	322	34.6	5.21	46.62	5	1.213	1.171	1.157	0.498829	0.719105	0.62897	0.990595	0.998349	0.999115	2.43	8.35	4.2	92	91.5	93.1	113.6	113.9	109.2	High	High	High	High	High	High	High	High	High	High	High	High	High	High	High	High	High	High	High
AT2G37790.1	NAD(P)-linked oxidoreductase superfamily protein	0	55.997	43	10	80	6	314	34.9	6.65	208.83	10	0.706	1.285	1.157	0.133508	0.456491	0.597752	0.750398	0.995335	0.999115	14.75	19.22	6.13	118.2	103.4	113.1	85.7	129.1	122.6	High	High	High	High	High	High	High	High	High	High	High	High	High	High	High	High	High	High	High
AT5G64030.1	S-adenosyl-L-methionine-dependent methyltransferases superfamily protein	0	77.314	20	16	86	14	829	93	5.16	217.42	16	0.879	1.412	1.157	0.445622	0.277607	0.617314	0.973576	0.936504	0.999115	15.81	16.14	15.42	140.2	97.3	132.1	111.4	152.5	138.7	High	High	High	High	High	High	High	High	High	High	High	High	High	High	High	High	High	High	High
AT4G10750.1	Phosphoenolpyruvate carboxylase family protein	0	22.557	20	6	32	6	358	38.4	6.04	82.4	6	1.337	1.02	1.156	0.199404	0.992843	0.601582	0.83408	0.999035	0.999115	34.25	2.78	8.7	90.4	110.1	97.7	120.9	112.4	113	High	High	High	High	High	High	High	High	High	High	High	High	High	High	High	High	High	High	High
AT1G68370.1	Chaperone DnaJ-domain superfamily protein	0	27.421	17	6	48	6	410	45.5	6.58	128.63	6	1.105	0.937	1.156	0.627003	0.626509	0.655609	0.99628	0.998349	0.999115	0	0	0	105.3	102.2	94	122	97.6	107.2	High	High	High	High	High	High	High	High	High	High	High	High	High	High	High	High	High	High	High
AT1G79260.1	CONTAINS InterPro DOMAIN/s: Domain of unknown function DUF1794 (InterPro:IPR014878); Has 30201 Blast hits to 17322 proteins in 780 species: Archae - 12; Bacteria - 1396; Metazoa - 17338; Fungi - 3422; Plants - 5037; Viruses - 0; Other Eukaryotes - 2996 (source: NCBI BLink).	0	9.578	17	3	19	3	166	18.5	7.56	42.6	3	1.581	0.797	1.156	0.0342862	0.24257	0.614687	0.404331	0.910666	0.999115	7.56	3.25	6.88	92.1	110.8	98	137.8	99.3	107.1	High	High	High	High	High	High	High	High	High	High	High	High	High	High	High	High	High	High	High
AT1G02140.1	mago nashi family protein	0	20.512	33	5	36	5	150	17.4	5.6	104.62	5	0.87	1.007	1.156	0.452753	0.810937	0.615784	0.977201	0.998349	0.999115	19.02	3.49	1.88	89.1	116.8	114.5	75.9	136.3	128.6	High	High	High	High	High	High	High	High	High	High	High	High	High	High	High	High	High	High	High
AT4G31340.1	myosin heavy chain-related	0	43.048	18	9	107	9	437	49.6	9.03	284.16	9	0.912	1.07	1.155	0.728084	0.810663	0.605129	0.99628	0.998349	0.999115	21.7	2.59	9.13	109.6	105.5	107.5	98.8	107.9	120.3	High	High	High	High	High	High	High	High	High	High	High	High	High	High	High	High	High	High	High
AT1G17160.1	pfkB-like carbohydrate kinase family protein	0	48.417	24	7	51	7	379	40.2	6.55	180.75	7	1.362	1.084	1.155	0.156731	0.860797	0.604657	0.782179	0.998349	0.999115	8.54	4.07	15.1	92.6	109.4	107.2	114.2	117.8	122	High	High	High	High	High	High	High	High	High	High	High	High	High	High	High	High	High	High	High
AT3G10090.1	Nucleic acid-binding, OB-fold-like protein	0	7.681	30	2	32	1	64	7.4	10.83	99.78	2	0.891	1.027	1.155	0.582805	0.882067	0.636419	0.99628	0.998349	0.999115	3.29	0.52	36.54	125.4	134.6	114.8	140.9	153.1	132.4	High	High	High	High	High	High	High	High	High	High	High	High	High	High	High	High	High	High	High
AT1G20970.1	FUNCTIONS IN: molecular_function unknown; INVOLVED IN: biological_process unknown; LOCATED IN: plasma membrane, vacuole; EXPRESSED IN: guard cell, cultured cell; BEST Arabidopsis thaliana protein match is: proton pump interactor 1 (TAIR:AT4G27500.1); Has 30201 Blast hits to 17322 proteins in 780 species: Archae - 12; Bacteria - 1396; Metazoa - 17338; Fungi - 3422; Plants - 5037; Viruses - 0; Othe…	0	108.354	20	22	152	22	1364	150.1	4.75	441.62	22	1.115	1.099	1.154	0.576269	0.734194	0.607868	0.99628	0.998349	0.999115	4.45	10.57	6.64	125.9	121.5	115	136.1	144.3	130.8	High	High	High	High	High	High	High	High	High	High	High	High	High	High	High	High	High	High	High
AT2G30490.1	cinnamate-4-hydroxylase	0	140.253	55	24	220	23	505	57.8	8.78	631.27	24	0.926	1.244	1.153	0.781538	0.465609	0.608665	0.99628	0.995335	0.999115	10.39	13.65	0.64	115.3	94.4	114.6	107.2	121.7	133.2	High	High	High	High	High	High	High	High	High	High	High	High	High	High	High	High	High	High	High
AT3G14990.1	Class I glutamine amidotransferase-like superfamily protein	0	92.892	44	12	104	12	392	41.8	5.41	306.35	12	1.52	1.053	1.152	0.0577765	0.852787	0.610508	0.529984	0.998349	0.999115	27.01	1.06	6.17	90.5	103.1	92.3	117.8	102.8	97.2	High	High	High	High	High	High	High	High	High	High	High	High	High	High	High	High	High	High	High
AT2G05840.1	20S proteasome subunit PAA2	0	66.673	51	12	99	5	246	27.3	6.09	289.98	12	1.307	0.867	1.152	0.227221	0.405103	0.618983	0.870152	0.987785	0.999115	5.11	46.46	15.27	89.6	99.9	96.7	113.9	126.8	123.4	High	High	High	High	High	High	High	High	High	High	High	High	High	High	High	High	High	High	High
AT1G15130.1	Endosomal targeting BRO1-like domain-containing protein	0	60.291	22	15	89	15	846	95.1	6.44	227.37	15	0.858	1.434	1.152	0.551423	0.199464	0.611443	0.99628	0.87972	0.999115	1.33	6.96	23.47	124.2	92.8	107.8	106.7	132.2	128.9	High	High	High	High	High	High	High	High	High	High	High	High	High	High	High	High	High	High	High
AT2G44650.1	chloroplast chaperonin 10	0	44.182	41	4	78	3	139	15	8.48	210.36	4	1.622	0.896	1.152	0.0154989	0.693054	0.611547	0.256205	0.998349	0.999115	72.15	11.39	7.01	72.8	143.1	107	123.8	137.4	135.7	High	High	High	High	High	High	High	High	High	High	High	High	High	High	High	High	High	High	High
AT3G17410.1	Protein kinase superfamily protein	0	31.686	21	7	43	4	364	39.5	8.81	116.49	7	0.879	1.222	1.152	0.613852	0.506551	0.611648	0.99628	0.995765	0.999115	4.11	9.71	1.75	100.6	106.6	101	90.2	127.2	126.7	High	High	High	High	High	High	High	High	High	High	High	High	High	High	High	High	High	High	High
AT4G31420.2	Zinc finger protein 622	0	16.062	12	4	17	4	405	46.1	5.66	42.08	4	1.172	1.285	1.152	0.51231	0.43184	0.659583	0.995875	0.992895	0.999115	47.44	12.69	10.92	122.6	120.9	132.7	126.9	132.1	152.8	High	High	High	High	High	High	High	High	High	High	High	High	High	High	High	High	High	High	High
AT4G24830.1	arginosuccinate synthase family	0	89.331	34	16	176	16	494	53.8	6.67	537.93	16	0.981	1.138	1.151	0.924797	0.670283	0.612887	0.998305	0.998349	0.999115	1.8	6.89	3.51	96	95.7	93.4	90.9	114.6	103.8	High	High	High	High	High	High	High	High	High	High	High	High	High	High	High	High	High	High	High
AT3G13930.1	Dihydrolipoamide acetyltransferase, long form protein	0	152.865	45	20	307	14	539	58.4	7.65	915.51	20	1.192	1.137	1.151	0.390729	0.661192	0.612887	0.953057	0.998349	0.999115	17.59	0.95	0.95	97.4	94.8	95.1	115	110.7	110.1	High	High	High	High	High	High	High	High	High	High	High	High	High	High	High	High	High	High	High
AT5G64290.1	dicarboxylate transport 2.1	0	28.061	14	6	62	5	563	60	9.25	153.19	6	1.058	1.049	1.151	0.794176	0.878137	0.61322	0.99628	0.998349	0.999115	0.32	8.77	3.48	95.6	96.8	101.8	102.1	96	118	High	High	High	High	High	High	High	High	High	High	High	High	High	High	High	High	High	High	High
AT3G23400.1	Plastid-lipid associated protein PAP / fibrillin family protein	0	104.817	44	10	182	10	284	30.4	6.13	603.78	10	1.438	0.931	1.151	0.099666	0.818971	0.613475	0.664657	0.998349	0.999115	27.38	2.7	2.84	89.9	94	92.8	118.5	94.3	107	High	High	High	High	High	High	High	High	High	High	High	High	High	High	High	High	High	High	High
AT5G43600.1	ureidoglycolate amidohydrolase	0	40.744	25	10	53	10	476	51.5	5.64	139.8	10	1.246	1.144	1.151	0.362462	0.652176	0.613672	0.943126	0.998349	0.999115	11.41	3.16	0.71	84.8	97.4	98.5	104.9	107.9	112.6	High	High	High	High	High	High	High	High	High	High	High	High	High	High	High	High	High	High	High
AT5G34850.1	purple acid phosphatase 26	0	60.43	26	9	105	9	475	55	7.31	382.94	9	1.002	1.254	1.15	0.970139	0.451166	0.614723	0.999598	0.995335	0.999115	5.83	2.87	1.15	104.3	94.5	96.3	111.4	116.7	109.6	High	High	High	High	High	High	High	High	High	High	High	High	High	High	High	High	High	High	High
AT4G38100.1	unknown protein; LOCATED IN: chloroplast thylakoid membrane; EXPRESSED IN: 23 plant structures; EXPRESSED DURING: 13 growth stages; BEST Arabidopsis thaliana protein match is: unknown protein (TAIR:AT4G01150.1); Has 30201 Blast hits to 17322 proteins in 780 species: Archae - 12; Bacteria - 1396; Metazoa - 17338; Fungi - 3422; Plants - 5037; Viruses - 0; Other Eukaryotes - 2996 (source: NCBI BLink…	0	31.793	34	5	33	5	193	21.3	5.15	130.31	5	1.045	1.184	1.15	0.761065	0.633027	0.622136	0.99628	0.998349	0.999115	20.3	19.13	0.58	102.9	124	116.5	106.8	144.2	132.9	High	High	High	High	High	High	High	High	High	High	High	High	High	High	High	High	High	High	High
AT1G17860.1	Kunitz family trypsin and protease inhibitor protein	0	17.18	18	3	16	3	196	22.1	8.78	46.81	3	0.961	1.632	1.15	0.918999	0.0604017	0.616203	0.996289	0.597911	0.999115	12.62	30.32	10.47	89.8	127.8	132.6	83.3	205.8	146.9	High	High	High	High	High	High	High	High	High	High	High	High	High	High	High	High	High	High	High
AT2G45790.1	phosphomannomutase	0	97.389	60	15	153	15	246	27.7	5.54	459.53	15	1.01	0.974	1.15	0.944624	0.893591	0.616375	0.998909	0.998349	0.999115	1.49	1.7	4.08	104	112	106.3	100	126.7	132.6	High	High	High	High	High	High	High	High	High	High	High	High	High	High	High	High	High	High	High
AT2G17420.1	NADPH-dependent thioredoxin reductase A	0	121.914	51	12	139	9	378	40	6.7	507.36	12	1.044	1.093	1.149	0.828936	0.797192	0.61719	0.996289	0.998349	0.999115	14.14	1.09	4.05	104.3	101.4	97.8	111.1	117.9	111.9	High	High	High	High	High	High	High	High	High	High	High	High	High	High	High	High	High	High	High
AT5G11810.1	unknown protein; Has 1807 Blast hits to 1807 proteins in 277 species: Archae - 0; Bacteria - 0; Metazoa - 736; Fungi - 347; Plants - 385; Viruses - 0; Other Eukaryotes - 339 (source: NCBI BLink).	0	34.862	28	6	28	6	306	33.4	5.83	77.66	6	0.796	0.919	1.149	0.226379	0.556679	0.633064	0.869683	0.996112	0.999115	12.28	24.54	10.67	114.7	109	93.8	91.4	112	112	High	High	High	High	High	High	High	High	High	High	High	High	High	High	High	High	High	High	High
AT4G39280.1	phenylalanyl-tRNA synthetase, putative / phenylalanine--tRNA ligase, putative	0	46.602	22	14	73	14	485	55.8	8.34	186.56	14	0.776	1.195	1.149	0.2742	0.509609	0.618752	0.906761	0.995765	0.999115	5.94	11.51	14.92	113	93.3	96.4	89.5	105.5	102	High	High	High	High	High	High	High	High	High	High	High	High	High	High	High	High	High	High	High
AT2G17200.1	ubiquitin family protein	0	70.255	26	10	70	6	551	58	4.93	230.49	10	1.168	1.004	1.148	0.487076	0.928067	0.619239	0.990595	0.998349	0.999115	21.77	22.01	15.43	96.7	116.8	108.7	108.4	112.1	111.6	High	High	High	High	High	High	High	High	High	High	High	High	High	High	High	High	High	High	High
AT3G54540.1	general control non-repressible 4	0	94.184	27	16	140	15	723	80.4	6.32	432.21	16	1.009	1.32	1.148	0.947836	0.341235	0.619482	0.998909	0.973235	0.999115	1.6	4.52	3.02	106.7	93.9	106.6	114.8	120.5	119.8	High	High	High	High	High	High	High	High	High	High	High	High	High	High	High	High	High	High	High
AT1G15930.2	Ribosomal protein L7Ae/L30e/S12e/Gadd45 family protein	0	56.834	53	7	90	5	144	15.4	5.55	292.57	7	1.211	0.887	1.148	0.385828	0.665382	0.619936	0.951122	0.998349	0.999115	31.77	4.82	15.42	65.8	122.2	97.1	77.1	97.2	107.1	High	High	High	High	High	High	High	High	High	High	High	High	High	High	High	High	High	High	High
AT3G05420.2	acyl-CoA binding protein 4	0	103.971	36	20	150	20	669	73.2	5.3	401.5	20	1.065	1.251	1.148	0.7768	0.465294	0.620307	0.99628	0.995335	0.999115	3.33	1.04	0.36	105.4	96.3	105.8	109.1	117.1	121.4	High	High	High	High	High	High	High	High	High	High	High	High	High	High	High	High	High	High	High
AT4G16210.1	enoyl-CoA hydratase/isomerase A	0	23.065	30	6	24	6	265	28.8	9.06	55.89	6	1.428	0.908	1.148	0.110462	0.538064	0.62336	0.695057	0.995765	0.999115	18.96	6.69	9.46	81.6	83.9	86.5	116	87	99.3	High	High	High	High	High	High	High	High	High	High	High	High	High	High	High	High	High	High	High
AT5G49460.1	ATP citrate lyase subunit B 2	0	171.404	44	21	211	7	608	65.8	7.64	651.07	21	0.941	1.392	1.148	0.785117	0.199709	0.621315	0.99628	0.87972	0.999115	27.05	18.81	8.63	110.3	95.4	116.6	101.5	129.3	131.5	High	High	High	High	High	High	High	High	High	High	High	High	High	High	High	High	High	High	High
AT1G21720.1	proteasome beta subunit C1	0	49.248	44	5	50	5	204	22.8	5.47	153.07	5	1.195	0.839	1.148	0.404465	0.419062	0.621367	0.966484	0.991571	0.999115	7.59	2.6	0.95	81.4	109	94.3	97	101.3	109.8	High	High	High	High	High	High	High	High	High	High	High	High	High	High	High	High	High	High	High
AT1G31690.1	Copper amine oxidase family protein	0	51.274	18	10	47	9	677	76.6	7.4	132	10	1.1	1.095	1.147	0.703185	0.964403	0.655482	0.99628	0.998349	0.999115	17.52	2.89	0.82	95	80.3	77	122.8	75.2	86.1	High	High	High	High	High	High	High	High	High	High	High	High	High	High	High	High	High	High	High
AT5G16990.1	Zinc-binding dehydrogenase family protein	0	89.781	51	14	99	7	343	38	8.02	312.16	14	1.251	1.278	1.147	0.291986	0.445181	0.61909	0.914756	0.995335	0.999115	0.03	17.5	5.8	102.8	93.5	97.2	125.2	120.4	117.3	High	High	High	High	High	High	High	High	High	High	High	High	High	High	High	High	High	High	High
AT3G52950.1	CBS / octicosapeptide/Phox/Bemp1 (PB1) domains-containing protein	0	36.217	18	7	35	7	556	60	7.52	102.17	7	0.973	1.244	1.147	0.955691	0.522589	0.622388	0.999598	0.995765	0.999115	5.92	8.14	5.88	101	94	102.1	97.8	115	119.8	High	High	High	High	High	High	High	High	High	High	High	High	High	High	High	High	High	High	High
AT5G04360.1	limit dextrinase	0	59.678	16	12	50	12	965	107	6.38	145.35	12	0.901	1.251	1.147	0.624457	0.551074	0.666543	0.99628	0.995765	0.999115	10.81	20.47	28.11	113.6	96	106.2	107.4	116.4	131.1	High	High	High	High	High	High	High	High	High	High	High	High	High	High	High	High	High	High	High
AT1G22520.1	Domain of unknown function (DUF543)	0	13.292	33	3	28	3	99	10.4	5.01	75.61	3	1.249	0.915	1.147	0.300439	0.542376	0.624136	0.920057	0.995765	0.999115	20.67	14.62	16.58	92.3	109.8	101.8	113.7	120.4	151.5	High	High	High	High	High	High	High	High	High	High	High	High	High	High	High	High	High	High	High
ATMG00160.1	cytochrome oxidase 2	0	5.95	7	2	30	2	260	29.4	5.71	78.19	2	1.117	0.952	1.147	0.622068	0.827278	0.623506	0.99628	0.998349	0.999115	9.26	2.91	3.56	100.7	103.8	97	126.7	101.8	104.4	High	High	High	High	High	High	High	High	High	High	High	High	High	High	High	High	High	High	High
AT1G10360.1	glutathione S-transferase TAU 18	0	16.277	15	4	26	4	227	25.9	7.17	74.44	4	0.837	1.22	1.147	0.350917	0.554904	0.638695	0.937444	0.996112	0.999115	6.29	36.24	8.99	87.9	115.3	117.7	87.9	115	112.7	High	High	High	High	High	High	High	High	High	High	High	High	High	High	High	High	High	High	High
AT1G04410.1	Lactate/malate dehydrogenase family protein	0	181.754	72	21	520	9	332	35.5	6.55	1410	21	1.193	0.879	1.146	0.387997	0.691527	0.623754	0.95142	0.998349	0.999115	3.71	4.95	1.73	98.2	112.9	95	114.4	109.9	107.6	High	High	High	High	High	High	High	High	High	High	High	High	High	High	High	High	High	High	High
AT3G18490.1	Eukaryotic aspartyl protease family protein	0	101.122	53	18	150	18	500	53.2	5.52	458.81	18	1.382	0.952	1.146	0.142007	0.823124	0.624292	0.758295	0.998349	0.999115	0.16	8.48	4.21	92.5	92.3	101.7	122.8	87.9	112	High	High	High	High	High	High	High	High	High	High	High	High	High	High	High	High	High	High	High
AT5G37360.1	unknown protein; FUNCTIONS IN: molecular_function unknown; INVOLVED IN: biological_process unknown; LOCATED IN: chloroplast thylakoid membrane, chloroplast; EXPRESSED IN: 23 plant structures; EXPRESSED DURING: 13 growth stages; Has 1807 Blast hits to 1807 proteins in 277 species: Archae - 0; Bacteria - 0; Metazoa - 736; Fungi - 347; Plants - 385; Viruses - 0; Other Eukaryotes - 339 (source: NCBI …	0	56.098	35	8	89	8	309	33.4	7.84	263.97	8	1.377	1.006	1.146	0.165217	0.978399	0.624319	0.800238	0.998349	0.999115	0.42	8.6	12.25	91.5	94.4	101.3	125.1	99.5	112	High	High	High	High	High	High	High	High	High	High	High	High	High	High	High	High	High	High	High
AT5G36880.2	acetyl-CoA synthetase	0	94.188	30	18	132	18	743	81.8	6.09	391.13	18	0.953	1.165	1.146	0.877433	0.570966	0.624967	0.996289	0.996112	0.999115	16.14	0.15	5.99	99.3	88	99.3	106.6	110.9	109.9	High	High	High	High	High	High	High	High	High	High	High	High	High	High	High	High	High	High	High
AT3G25070.1	RPM1 interacting protein 4	0	17.213	25	5	24	5	211	23.4	9.14	54.79	5	0.968	1.537	1.146	0.855534	0.125718	0.641394	0.996289	0.783618	0.999115	25.81	1.59	1.04	97.9	114.4	142.4	107.9	155.1	163.2	High	High	High	High	High	High	High	High	High	High	High	High	High	High	High	High	High	High	High
AT3G44110.1	DNAJ homologue 3	0	122.679	51	20	220	8	420	46.4	6.11	636.68	20	0.936	1.241	1.145	0.790236	0.508076	0.627136	0.99628	0.995765	0.999115	10.5	21.46	1.43	120.6	114.3	108.8	109.4	140.5	129.1	High	High	High	High	High	High	High	High	High	High	High	High	High	High	High	High	High	High	High
AT1G75750.1	GAST1 protein homolog 1	0	24.811	47	5	61	5	98	10.7	9.11	155.67	5	2.203	0.658	1.145	0.000827547	0.0463661	0.632567	0.0389153	0.543985	0.999115	1.3	18.45	3.14	71.9	112	92.6	167.1	69.6	90.3	High	High	High	High	High	High	High	High	High	High	High	High	High	High	High	High	High	High	High
AT2G20900.2	diacylglycerol kinase 5	0	35.537	22	7	24	7	491	55.2	6.33	77.69	7	1.106	1.476	1.144	0.644208	0.16214	0.688141	0.99628	0.847177	0.999115	4.47	30.08	13.84	86.8	83	98.7	102.1	125.9	122.7	High	High	High	High	High	High	High	High	High	High	High	High	High	High	High	High	High	High	High
AT3G06510.1	Glycosyl hydrolase superfamily protein	0	79.533	28	15	96	15	622	70.7	8.72	244.86	15	0.934	1.321	1.143	0.753715	0.298133	0.630906	0.99628	0.960516	0.999115	0.42	6.06	0.84	112.9	92	113.2	96.9	120.3	121.7	High	High	High	High	High	High	High	High	High	High	High	High	High	High	High	High	High	High	High
AT5G09620.1	Octicosapeptide/Phox/Bem1p family protein	0	68.443	29	10	67	9	531	59.6	5.38	206.97	10	1.569	0.974	1.143	0.0446952	0.888782	0.632096	0.471365	0.998349	0.999115	33.21	5.33	32.65	96.2	118.6	109.3	140.7	114.8	129.1	High	High	High	High	High	High	High	High	High	High	High	High	High	High	High	High	High	High	High
AT5G41950.1	Tetratricopeptide repeat (TPR)-like superfamily protein	0	44.398	19	10	62	10	565	62.4	4.75	148.36	10	0.828	1.234	1.143	0.420372	0.422561	0.632625	0.969682	0.991571	0.999115	24.05	3	2.4	117.8	97.5	105.5	95.2	124.2	125.9	High	High	High	High	High	High	High	High	High	High	High	High	High	High	High	High	High	High	High
AT2G43160.1	ENTH/VHS family protein	0	57.555	12	8	43	7	895	95.4	5.96	150.65	8	1.145	1.142	1.142	0.648053	0.76897	0.649055	0.99628	0.998349	0.999115	23.22	3.52	11.65	82.3	104.5	105.4	113.9	121.8	130.8	High	High	High	High	High	High	High	High	High	High	High	High	High	High	High	High	High	High	High
AT4G32150.1	vesicle-associated membrane protein 711	0	34.426	32	5	40	4	219	25	9.11	142.89	5	1.336	0.838	1.142	0.218808	0.330912	0.662977	0.861382	0.968432	0.999115	1.1	11.26	5.59	93.4	123.6	103.3	123.7	99.1	121.8	High	High	High	High	High	High	High	High	High	High	High	High	High	High	High	High	High	High	High
AT4G09670.1	Oxidoreductase family protein	0	60.677	30	10	102	10	362	39.5	5.88	310.06	10	1.081	1.133	1.142	0.681393	0.695863	0.633593	0.99628	0.998349	0.999115	10.23	2.73	2.31	90.5	97.4	98.7	92.9	106.2	117.1	High	High	High	High	High	High	High	High	High	High	High	High	High	High	High	High	High	High	High
AT5G36210.1	alpha/beta-Hydrolases superfamily protein	0	111.176	36	21	129	21	730	81.3	5.8	368.96	21	1.045	1.133	1.142	0.825916	0.655278	0.633794	0.996289	0.998349	0.999115	7.19	4.18	0.73	101	99	104.6	106.6	112.5	112.1	High	High	High	High	High	High	High	High	High	High	High	High	High	High	High	High	High	High	High
AT5G66680.1	dolichyl-diphosphooligosaccharide-protein glycosyltransferase 48kDa subunit family protein	0	116.904	47	18	190	18	437	48.7	6.34	530.8	18	1.031	1.133	1.142	0.836739	0.670805	0.634067	0.996289	0.998349	0.999115	3.46	1.91	8.02	105.2	93.3	97.8	102.1	100.9	113.3	High	High	High	High	High	High	High	High	High	High	High	High	High	High	High	High	High	High	High
AT1G66970.1	SHV3-like 2	0	101.23	25	17	165	12	763	83.7	5.17	482.54	17	1.17	1.278	1.142	0.476288	0.438526	0.634088	0.990595	0.992895	0.999115	1.43	5.7	0.45	97.8	131.1	130.2	112.3	181.9	149.3	High	High	High	High	High	High	High	High	High	High	High	High	High	High	High	High	High	High	High
AT4G39660.1	alanine:glyoxylate aminotransferase 2	0	69.703	42	15	64	15	476	51.9	7.85	193.62	15	0.926	1.17	1.141	0.777596	0.694533	0.651263	0.99628	0.998349	0.999115	2.12	5.87	3.81	96.8	98.2	99	94.1	109.4	125.7	High	High	High	High	High	High	High	High	High	High	High	High	High	High	High	High	High	High	High
AT3G44330.1	INVOLVED IN: protein processing; LOCATED IN: mitochondrion, endoplasmic reticulum, plasma membrane, vacuole; EXPRESSED IN: 25 plant structures; EXPRESSED DURING: 13 growth stages; CONTAINS InterPro DOMAIN/s: Nicalin (InterPro:IPR016574), EF-Hand 1, calcium-binding site (InterPro:IPR018247), Nicastrin (InterPro:IPR008710); Has 245 Blast hits to 243 proteins in 99 species: Archae - 6; Bacteria - 10…	0	100.889	38	16	132	16	565	62.2	6.42	427.08	16	1.183	0.991	1.141	0.428363	0.920933	0.637402	0.969682	0.998349	0.999115	10.11	12.74	1.85	93.3	91.5	92.2	104.7	92	110.6	High	High	High	High	High	High	High	High	High	High	High	High	High	High	High	High	High	High	High
AT4G37870.1	phosphoenolpyruvate carboxykinase 1	0	127.554	33	16	138	16	671	73.4	7.08	447.13	16	0.937	1.261	1.14	0.763543	0.45394	0.637944	0.99628	0.995335	0.999115	25.95	17.22	0.23	110.6	98.7	104.1	104.8	126.9	122.7	High	High	High	High	High	High	High	High	High	High	High	High	High	High	High	High	High	High	High
AT1G06900.1	Insulinase (Peptidase family M16) family protein	0	24.771	7	6	14	6	1024	117.1	4.89	35.79	6	0.887	1.132	1.14	0.702025	0.817598	0.67547	0.99628	0.998349	0.999115	5.44	16.35	33.29	105.8	97.4	111.9	115.1	148.2	120.4	High	High	High	High	High	High	High	High	High	High	High	High	High	High	High	High	High	High	High
AT2G43790.1	MAP kinase 6	0	31.75	23	7	44	6	395	45	5.48	137.78	7	1.239	1.121	1.14	0.309308	0.825898	0.65729	0.928701	0.998349	0.999115	10.03	3.42	8.15	100.5	87.7	92.6	114.4	102.4	108.9	High	High	High	High	High	High	High	High	High	High	High	High	High	High	High	High	High	High	High
AT2G29530.1	Tim10/DDP family zinc finger protein	0.003	3.202	10	1	9	1	83	9.3	7.74	22.42	1	1.528	1.568	1.14	0.137648	0.109016	0.698817	0.754943	0.750447	0.999115	24.36	6.1	17.72	58.4	94.4	108.2	89.2	148	123.4	High	High	High	High	High	High	High	High	High	High	High	High	High	High	High	High	High	High	High
AT4G38220.2	Peptidase M20/M25/M40 family protein	0	131.998	62	19	182	19	433	48	6.35	557.39	19	1.272	1.019	1.14	0.261117	0.934713	0.638783	0.904701	0.998349	0.999115	0.52	2.33	5.28	83.2	98.6	90.9	104	105.7	104.2	High	High	High	High	High	High	High	High	High	High	High	High	High	High	High	High	High	High	High
AT1G75950.1	S phase kinase-associated protein 1	0	55.147	44	6	95	4	160	17.8	4.54	329.87	6	1.117	1.334	1.14	0.631648	0.278869	0.639372	0.99628	0.937529	0.999115	27.47	8.35	3.49	83.4	114.1	123.9	90.9	173.9	153.8	High	High	High	High	High	High	High	High	High	High	High	High	High	High	High	High	High	High	High
AT2G41740.1	villin 2	0	332.156	56	43	442	36	976	107.8	5.29	1391.4	43	1.075	1.223	1.14	0.692233	0.500229	0.639688	0.99628	0.995335	0.999115	0.38	2.18	0.54	122.7	106.6	115.1	124.7	148.2	136.3	High	High	High	High	High	High	High	High	High	High	High	High	High	High	High	High	High	High	High
AT3G08530.1	Clathrin, heavy chain	0	459.262	47	67	771	13	1703	193.1	5.38	2429.01	67	0.74	1.251	1.139	0.173876	0.459218	0.64004	0.810318	0.995335	0.999115	0.59	25.84	6.73	128.3	89.3	113.6	97.6	116.7	127.1	High	High	High	High	High	High	High	High	High	High	High	High	High	High	High	High	High	High	High
AT4G02520.1	glutathione S-transferase PHI 2	0	78.14	77	13	212	10	212	24.1	6.35	600.25	13	1.214	1.249	1.139	0.346156	0.458955	0.640559	0.936735	0.995335	0.999115	42.83	14.11	13.67	65.7	141.6	114.3	82.4	175.4	129	High	High	High	High	High	High	High	High	High	High	High	High	High	High	High	High	High	High	High
AT5G26860.1	lon protease 1	0	60.572	17	13	58	13	940	103.9	5.59	154.81	13	0.841	1.277	1.139	0.419554	0.524207	0.687572	0.969682	0.995765	0.999115	24.19	24.33	0.33	111.5	111.7	114.8	109.2	135.9	123.3	High	High	High	High	High	High	High	High	High	High	High	High	High	High	High	High	High	High	High
AT3G16470.1	Mannose-binding lectin superfamily protein	0	173.519	60	16	241	16	451	48.5	5.26	888.75	16	1.147	1.093	1.139	0.492938	0.755919	0.640992	0.990595	0.998349	0.999115	5.54	1.8	16.72	93	92.8	107.2	116	104.7	123.3	High	High	High	High	High	High	High	High	High	High	High	High	High	High	High	High	High	High	High
AT3G14310.1	pectin methylesterase 3	0	133.01	38	17	218	17	592	64.2	8.87	754.13	17	0.998	1.066	1.139	0.951389	0.818496	0.641025	0.999016	0.998349	0.999115	33.55	19.18	0.75	115.2	94.2	105	113.8	101	122.3	High	High	High	High	High	High	High	High	High	High	High	High	High	High	High	High	High	High	High
AT1G11720.2	starch synthase 3	0	36.116	9	9	52	9	1094	124.2	6.76	142.51	9	1.064	1.249	1.139	0.873717	0.516863	0.675547	0.996289	0.995765	0.999115	14.13	14.72	0.37	101.9	103.8	104.1	107.7	128.5	122.7	High	High	High	High	High	High	High	High	High	High	High	High	High	High	High	High	High	High	High
AT1G04080.3	Tetratricopeptide repeat (TPR)-like superfamily protein	0	82.61	23	13	92	13	823	91.1	4.98	270.09	13	0.68	1.365	1.139	0.117267	0.270047	0.641621	0.716397	0.933479	0.999115	9.98	11.44	8.65	130.4	88.7	111.3	89.8	127.9	130.3	High	High	High	High	High	High	High	High	High	High	High	High	High	High	High	High	High	High	High
AT2G39020.1	Acyl-CoA N-acyltransferases (NAT) superfamily protein	0	26.22	31	6	30	6	236	26.4	6.1	73	6	1.095	0.848	1.139	0.659804	0.41762	0.710253	0.99628	0.991571	0.999115	6.58	6.88	6.55	81.8	85.9	89	93.5	72.8	105.8	High	High	High	High	High	High	High	High	High	High	High	High	High	High	High	High	High	High	High
AT3G02530.1	TCP-1/cpn60 chaperonin family protein	0	122.922	56	22	164	4	535	58.9	6.21	470.1	22	0.821	1.093	1.139	0.400616	0.773672	0.641951	0.962453	0.998349	0.999115	10.49	6.15	0.25	104.3	90.4	92.3	90.4	99.4	95.5	High	High	High	High	High	High	High	High	High	High	High	High	High	High	High	High	High	High	High
AT1G61690.1	phosphoinositide binding	0	44.867	11	11	41	11	1171	128.9	5.81	98.65	11	1.419	0.986	1.139	0.113573	0.704652	0.692058	0.705352	0.998349	0.999115	26.08	1.75	0.8	99.4	125	121.3	130.1	129.1	133.1	High	High	High	High	High	High	High	High	High	High	High	High	High	High	High	High	High	High	High
AT4G10320.1	tRNA synthetase class I (I, L, M and V) family protein	0	197.023	38	35	266	35	1190	135.4	6.3	776.88	35	0.889	1.216	1.138	0.633027	0.520581	0.64345	0.99628	0.995765	0.999115	1.89	12.76	4.95	106.8	88.9	100.4	101.3	108.7	113.3	High	High	High	High	High	High	High	High	High	High	High	High	High	High	High	High	High	High	High
AT5G05010.2	clathrin adaptor complexes medium subunit family protein	0	131.295	49	19	201	19	527	57.7	5.85	582.54	19	0.97	1.134	1.138	0.9435	0.668479	0.643693	0.998909	0.998349	0.999115	3.82	1.46	0.75	108.3	94.7	101.9	104.3	104.2	119.2	High	High	High	High	High	High	High	High	High	High	High	High	High	High	High	High	High	High	High
AT5G37830.1	oxoprolinase 1	0	110.773	20	21	127	21	1266	137.4	5.86	362.1	21	0.97	1.363	1.137	0.912936	0.239028	0.644559	0.996289	0.906243	0.999115	2.99	3.29	0.25	95.5	93.1	105.2	109.2	116.8	118.2	High	High	High	High	High	High	High	High	High	High	High	High	High	High	High	High	High	High	High
AT5G16510.2	Alpha-1,4-glucan-protein synthase family protein	0	64.076	37	11	87	11	348	38.6	5.21	242.92	11	1.148	1.118	1.137	0.542402	0.680307	0.64653	0.99628	0.998349	0.999115	17.92	10.58	0.67	96.3	90.6	92.1	102.1	104	111.6	High	High	High	High	High	High	High	High	High	High	High	High	High	High	High	High	High	High	High
AT3G48690.1	alpha/beta-Hydrolases superfamily protein	0	50.33	31	7	57	6	324	35.5	5.43	205.55	7	1.463	0.976	1.136	0.0739793	0.74823	0.659118	0.594834	0.998349	0.999115	19.74	7.2	3.83	89.2	103.5	96.3	148.2	107.8	114.4	High	High	High	High	High	High	High	High	High	High	High	High	High	High	High	High	High	High	High
AT1G56190.1	Phosphoglycerate kinase family protein	0	253.327	70	27	510	11	478	49.9	8.27	1682.56	27	0.952	1.136	1.136	0.879154	0.663738	0.647873	0.996289	0.998349	0.999115	3.36	1.5	4.15	93.7	102.3	107.8	88.6	112.9	115.9	High	High	High	High	High	High	High	High	High	High	High	High	High	High	High	High	High	High	High
AT1G15290.1	Tetratricopeptide repeat (TPR)-like superfamily protein	0	70.559	11	14	59	11	1608	177.5	7.01	172.06	14	0.999	0.859	1.136	0.962571	0.399275	0.704285	0.999598	0.987785	0.999115	11.69	10.93	38	104.1	99.5	96.5	104.1	85.5	109.7	High	High	High	High	High	High	High	High	High	High	High	High	High	High	High	High	High	High	High
AT5G04420.3	Galactose oxidase/kelch repeat superfamily protein	0	46.387	20	9	57	9	514	56.6	6.01	158.21	9	0.934	1.29	1.136	0.812384	0.382423	0.651686	0.99628	0.987785	0.999115	0.37	1.86	9.69	112.7	96.9	102	102	118.6	126.6	High	High	High	High	High	High	High	High	High	High	High	High	High	High	High	High	High	High	High
AT5G60160.1	Zn-dependent exopeptidases superfamily protein	0	80.856	36	12	108	12	477	52.4	6.77	349	12	1.063	0.962	1.136	0.773367	0.866758	0.649105	0.99628	0.998349	0.999115	11.26	2.48	6.95	97.4	98.5	86.2	110.3	97.2	105.4	High	High	High	High	High	High	High	High	High	High	High	High	High	High	High	High	High	High	High
AT4G21160.2	Calcium-dependent ARF-type GTPase activating protein family	0	10.132	10	3	21	3	337	37.1	5.27	52.81	3	1.14	1.072	1.135	0.619652	0.95229	0.692073	0.99628	0.998349	0.999115	3.4	5.29	16.39	108	124.5	106	116.4	107.4	127.7	High	High	High	High	High	High	High	High	High	High	High	High	High	High	High	High	High	High	High
AT3G59970.3	methylenetetrahydrofolate reductase 1	0	221.297	61	33	366	26	592	66.2	5.82	1208.79	33	0.938	1.207	1.135	0.826526	0.528238	0.64974	0.996289	0.995765	0.999115	14.99	0.42	7.96	107.1	83.5	93.4	102.7	100.8	105.5	High	High	High	High	High	High	High	High	High	High	High	High	High	High	High	High	High	High	High
AT2G14120.1	dynamin related protein	0	78.246	28	18	100	12	780	86.6	6.32	274.04	18	0.935	1.37	1.135	0.780757	0.376079	0.698286	0.99628	0.987785	0.999115	8.17	4.75	16.4	104.3	93.9	105.3	99.3	127.6	116.3	High	High	High	High	High	High	High	High	High	High	High	High	High	High	High	High	High	High	High
AT2G01490.1	phytanoyl-CoA dioxygenase (PhyH) family protein	0	9.069	11	3	13	3	283	32	6.38	28.02	3	1.277	1.535	1.135	0.261459	0.116937	0.680901	0.904701	0.764537	0.999115	3.97	18.71	3.59	105.5	100.6	119.7	127.9	153.6	150.3	High	High	High	High	High	High	High	High	High	High	High	High	High	High	High	High	High	High	High
AT4G13930.1	serine hydroxymethyltransferase 4	0	206.621	49	20	336	20	471	51.7	7.23	1108.28	20	0.958	1.333	1.135	0.899884	0.340699	0.650088	0.996289	0.973235	0.999115	7.45	3.71	2.77	110.1	86.5	106.6	104.5	118.5	118.8	High	High	High	High	High	High	High	High	High	High	High	High	High	High	High	High	High	High	High
AT1G54990.1	alpha/beta-Hydrolases superfamily protein	0	23.913	11	5	21	5	473	52.4	5.96	54	5	0.94	1.166	1.135	0.812899	0.72201	0.660452	0.99628	0.998349	0.999115	24.07	1.26	19.43	121.5	110.8	110.6	110.3	131.6	128.4	High	High	High	High	High	High	High	High	High	High	High	High	High	High	High	High	High	High	High
AT3G46060.3	RAB GTPase homolog 8A	0	65.172	55	10	119	2	216	23.8	7.83	389.61	10	1.13	1.096	1.135	0.592183	0.754525	0.651357	0.99628	0.998349	0.999115	30.1	11.38	1.98	108.3	108.3	113.3	122.2	118.2	135.9	High	High	High	High	High	High	High	High	High	High	High	High	High	High	High	High	High	High	High
AT5G39410.1	Saccharopine dehydrogenase	0	72.747	34	12	77	11	454	49.7	8.29	234.05	12	1.097	1.197	1.134	0.681331	0.491426	0.652049	0.99628	0.995335	0.999115	4.07	1.35	6.41	98.2	93.2	100.8	106.1	109.1	112.9	High	High	High	High	High	High	High	High	High	High	High	High	High	High	High	High	High	High	High
AT5G11040.1	TRS120	0	32.737	10	11	32	11	1186	129.5	6.27	64.78	11	0.84	1.192	1.134	0.451092	0.6061	0.721194	0.976056	0.998349	0.999115	7.92	3.96	19.44	122.5	107.5	114.7	100.2	132	132.9	High	High	High	High	High	High	High	High	High	High	High	High	High	High	High	High	High	High	High
AT4G12130.1	Glycine cleavage T-protein family	0	33.416	27	9	34	9	393	43.5	6.73	80.23	9	1.173	1.135	1.134	0.446522	0.741037	0.650911	0.973681	0.998349	0.999115	3.64	0.44	2.82	100.7	102.2	105.7	119	104.2	123.2	High	High	High	High	High	High	High	High	High	High	High	High	High	High	High	High	High	High	High
AT2G22480.1	phosphofructokinase 5	0	64.411	25	10	45	10	537	58.6	7.25	122.55	10	1.124	1.271	1.133	0.573462	0.410308	0.65396	0.99628	0.987785	0.999115	20.26	8.92	14.46	97.9	88.6	97.6	106.2	114.8	119.3	High	High	High	High	High	High	High	High	High	High	High	High	High	High	High	High	High	High	High
AT1G48600.2	S-adenosyl-L-methionine-dependent methyltransferases superfamily protein	0	140.435	55	23	264	13	491	56	5.19	729	23	1.135	1.128	1.133	0.521955	0.681318	0.654264	0.99628	0.998349	0.999115	22.33	18.14	10.74	106.5	85.5	93.9	119.1	94.3	104.9	High	High	High	High	High	High	High	High	High	High	High	High	High	High	High	High	High	High	High
AT4G10790.1	UBX domain-containing protein	0	36.87	17	8	37	8	480	52.8	4.94	100.45	8	1.327	1.097	1.133	0.197973	0.825674	0.727583	0.833186	0.998349	0.999115	11.01	6.93	8.5	91.8	86.4	94.3	123.2	108.3	126.1	High	High	High	High	High	High	High	High	High	High	High	High	High	High	High	High	High	High	High
AT5G24460.1	unknown protein; INVOLVED IN: biological_process unknown; LOCATED IN: cell wall; EXPRESSED IN: 24 plant structures; EXPRESSED DURING: 15 growth stages; Has 1807 Blast hits to 1807 proteins in 277 species: Archae - 0; Bacteria - 0; Metazoa - 736; Fungi - 347; Plants - 385; Viruses - 0; Other Eukaryotes - 339 (source: NCBI BLink).	0	15.812	16	3	16	3	300	33.4	9.17	53.14	3	1.557	0.711	1.133	0.0988912	0.122299	0.705469	0.663881	0.77882	0.999115	10.51	17.26	25.45	84.8	102.3	73.2	126.6	81.6	100.5	High	High	High	High	High	High	High	High	High	High	High	High	High	High	High	High	High	High	High
AT5G15400.1	U-box domain-containing protein	0	49.485	13	12	58	12	1038	117.5	5.62	155.47	12	0.885	1.298	1.133	0.52902	0.42488	0.684658	0.99628	0.991571	0.999115	8.91	14.86	8.66	108.6	87.3	99.7	94.3	119.5	127.1	High	High	High	High	High	High	High	High	High	High	High	High	High	High	High	High	High	High	High
AT2G01690.2	ARM repeat superfamily protein	0	37.471	11	8	34	8	744	84	6.11	90.55	8	0.85	1.327	1.132	0.389771	0.377244	0.676366	0.953057	0.987785	0.999115	11.82	15.45	13.13	112	94.6	95.4	81.3	103.2	116.2	High	High	High	High	High	High	High	High	High	High	High	High	High	High	High	High	High	High	High
AT1G24180.1	Thiamin diphosphate-binding fold (THDP-binding) superfamily protein	0	114.836	40	19	178	13	393	43.3	7.91	513.61	19	1.062	1.058	1.132	0.732863	0.839132	0.657988	0.99628	0.998349	0.999115	18.82	9.58	8.94	102.6	107.6	94.5	121.1	111.1	95.9	High	High	High	High	High	High	High	High	High	High	High	High	High	High	High	High	High	High	High
AT1G06650.2	2-oxoglutarate (2OG) and Fe(II)-dependent oxygenase superfamily protein	0	29.433	19	7	37	6	369	42	6.67	103.27	7	1.003	1.096	1.132	0.939532	0.845808	0.664332	0.998516	0.998349	0.999115	13.84	4.08	0.72	104	95.2	95.8	109.8	118.7	107.3	High	High	High	High	High	High	High	High	High	High	High	High	High	High	High	High	High	High	High
AT1G31230.1	aspartate kinase-homoserine dehydrogenase i	0	179.388	40	29	196	23	911	99.3	6.77	570.73	29	0.954	1.092	1.132	0.887214	0.758353	0.658076	0.996289	0.998349	0.999115	8.04	4.06	7	102.9	85.6	94.6	99.9	85.2	111.3	High	High	High	High	High	High	High	High	High	High	High	High	High	High	High	High	High	High	High
AT5G24710.1	Transducin/WD40 repeat-like superfamily protein	0	109.308	23	25	97	25	1377	148	6.73	253.62	25	0.861	1.324	1.132	0.538788	0.33832	0.658387	0.99628	0.972708	0.999115	0.01	3.78	16.42	112.5	91.4	108.1	99.9	126.3	122	High	High	High	High	High	High	High	High	High	High	High	High	High	High	High	High	High	High	High
AT5G13520.1	peptidase M1 family protein	0	47.127	27	12	64	12	616	69.2	5.24	171.29	12	0.78	1.175	1.131	0.268621	0.567039	0.658587	0.904769	0.996112	0.999115	6.12	4.36	4.18	121.3	92.5	105.1	93.2	108.2	117.6	High	High	High	High	High	High	High	High	High	High	High	High	High	High	High	High	High	High	High
AT4G24800.2	MA3 domain-containing protein	0	86.08	27	15	118	14	702	77.4	5.14	345.11	15	0.791	1.073	1.131	0.324915	0.851037	0.659391	0.936735	0.998349	0.999115	9.91	13.84	11.75	97.1	107.7	102.9	87.5	118.6	106.5	High	High	High	High	High	High	High	High	High	High	High	High	High	High	High	High	High	High	High
AT1G76680.2	12-oxophytodienoate reductase 1	0	73.631	41	13	97	13	397	44	7.5	234.65	13	0.982	1.16	1.131	0.992789	0.659587	0.658439	0.999955	0.998349	0.999115	6.16	3.12	10.41	108.2	96	105	106.1	111.6	116.5	High	High	High	High	High	High	High	High	High	High	High	High	High	High	High	High	High	High	High
AT3G52850.1	vacuolar sorting receptor homolog 1	0	56.109	27	14	94	12	623	68.9	6.28	260.16	14	0.936	1.147	1.131	0.811098	0.755161	0.675349	0.99628	0.998349	0.999115	18.73	1.38	0.45	112.1	104.3	105.6	95.2	119.7	136.8	High	High	High	High	High	High	High	High	High	High	High	High	High	High	High	High	High	High	High
AT4G14040.1	selenium-binding protein 2	0	151.66	54	20	247	11	487	53.9	6.19	699.62	20	1.225	1.103	1.13	0.361685	0.771708	0.661542	0.943126	0.998349	0.999115	37.9	0.39	0.46	88.3	94.6	88.4	125	101.1	99.2	High	High	High	High	High	High	High	High	High	High	High	High	High	High	High	High	High	High	High
AT4G28470.1	26S proteasome regulatory subunit S2 1B	0	96.251	25	18	173	9	891	97.9	5.21	504.15	18	0.869	1.132	1.13	0.61172	0.789127	0.659266	0.99628	0.998349	0.999115	8.63	9.97	1.59	109.9	94.6	105.6	102.7	104.5	115.9	High	High	High	High	High	High	High	High	High	High	High	High	High	High	High	High	High	High	High
AT2G39080.1	NAD(P)-binding Rossmann-fold superfamily protein	0	30.812	23	8	69	8	351	38.2	8.02	172.17	8	1.003	1.012	1.13	0.988715	0.988688	0.662022	0.999955	0.99901	0.999115	2.45	1.48	0.65	98.8	102.6	86.6	104.5	91.2	100.7	High	High	High	High	High	High	High	High	High	High	High	High	High	High	High	High	High	High	High
AT1G79040.1	photosystem II subunit R	0	27.551	51	3	49	3	140	14.6	9.63	143.59	3	1.215	0.927	1.13	0.33591	0.742512	0.6624	0.936735	0.998349	0.999115	52.44	13.66	2.44	98.2	125.7	102.9	121.9	107	116	High	High	High	High	High	High	High	High	High	High	High	High	High	High	High	High	High	High	High
AT5G54900.1	RNA-binding protein 45A	0	42.328	23	6	43	6	387	42.3	6.55	151.23	6	1.277	0.952	1.13	0.305653	0.795044	0.662667	0.926009	0.998349	0.999115	2.81	7.03	31.97	94.4	107.6	92.7	112.8	107.6	105.2	High	High	High	High	High	High	High	High	High	High	High	High	High	High	High	High	High	High	High
AT5G49555.1	FAD/NAD(P)-binding oxidoreductase family protein	0	42.677	23	9	50	9	556	60.5	6.8	146.25	9	0.958	1.073	1.13	0.908318	0.887509	0.663288	0.996289	0.998349	0.999115	0.65	5.59	9.42	105.5	100.8	101.2	104	102.2	112.8	High	High	High	High	High	High	High	High	High	High	High	High	High	High	High	High	High	High	High
AT5G40770.1	prohibitin 3	0	68.925	44	9	141	3	277	30.4	7.64	434.54	9	0.997	1.065	1.129	0.951061	0.933674	0.730184	0.999016	0.998349	0.999115	1.47	11.99	0.67	84.6	83.1	88.7	97.9	96	87.7	High	High	High	High	High	High	High	High	High	High	High	High	High	High	High	High	High	High	High
AT2G26250.1	3-ketoacyl-CoA synthase 10	0	68.379	24	11	71	10	550	61.9	9.01	183.6	11	0.799	1.181	1.129	0.356386	0.586138	0.665607	0.942767	0.997949	0.999115	4.57	1.38	19.96	120.5	90.5	98.8	92.3	106.6	113.1	High	High	High	High	High	High	High	High	High	High	High	High	High	High	High	High	High	High	High
AT2G23670.1	homolog of Synechocystis YCF37	0	18.853	16	4	37	4	167	17.1	7.34	102.78	4	0.916	1.336	1.129	0.761948	0.288024	0.665022	0.99628	0.948512	0.999115	11.03	3.17	38.96	83.2	103.7	129.5	81.1	167.6	141.9	High	High	High	High	High	High	High	High	High	High	High	High	High	High	High	High	High	High	High
AT4G09650.1	ATP synthase delta-subunit gene	0	84.913	55	12	158	12	234	25.7	9.06	461.42	12	0.449	2.167	1.129	0.000395731	0.0115639	0.665079	0.0220159	0.26611	0.999115	9.49	7.4	15.91	126.8	79.2	152.6	60.7	170.8	178.8	High	High	High	High	High	High	High	High	High	High	High	High	High	High	High	High	High	High	High
AT2G17340.1	Uncharacterised conserved protein (UCP030210)	0	99.685	42	13	112	9	367	40.8	4.92	384.83	13	0.952	1.235	1.129	0.841044	0.438747	0.665422	0.996289	0.992895	0.999115	3.06	19.25	9.23	109.6	109.3	109.8	104.8	116.8	127.2	High	High	High	High	High	High	High	High	High	High	High	High	High	High	High	High	High	High	High
AT1G14345.1	NAD(P)-linked oxidoreductase superfamily protein	0	10.923	19	3	16	3	196	21.2	9.8	43.55	3	0.948	1.191	1.129	0.712321	0.631202	0.694799	0.99628	0.998349	0.999115	32.34	17.17	3.74	89.1	117	107.6	88.2	144.2	135.2	High	High	High	High	High	High	High	High	High	High	High	High	High	High	High	High	High	High	High
AT5G55960.1	unknown protein; CONTAINS InterPro DOMAIN/s: Uncharacterised protein family UPF0118 (InterPro:IPR002549); Has 30201 Blast hits to 17322 proteins in 780 species: Archae - 12; Bacteria - 1396; Metazoa - 17338; Fungi - 3422; Plants - 5037; Viruses - 0; Other Eukaryotes - 2996 (source: NCBI BLink).	0	16.88	7	4	25	4	648	71.6	8.38	49.78	4	1.258	0.88	1.128	0.416929	0.462603	0.737619	0.969682	0.995335	0.999115	30.07	27.87	11.44	93.6	114.9	116.2	120.7	100.2	129.5	High	High	High	High	High	High	High	High	High	High	High	High	High	High	High	High	High	High	High
AT1G53280.1	Class I glutamine amidotransferase-like superfamily protein	0	97.398	40	12	94	12	438	47	7.85	300.94	12	1.248	1.029	1.128	0.334704	0.985542	0.66588	0.936735	0.99901	0.999115	16.32	4.82	0.5	82.2	90.4	93.3	94	90.8	110.2	High	High	High	High	High	High	High	High	High	High	High	High	High	High	High	High	High	High	High
AT2G27450.2	nitrilase-like protein 1	0	27.544	24	5	23	5	326	36.4	6.25	58.29	5	1.034	1.353	1.128	0.874156	0.305572	0.679342	0.996289	0.96398	0.999115	23.62	6.26	4.02	92.3	88.6	95.2	98.3	112	110.2	High	High	High	High	High	High	High	High	High	High	High	High	High	High	High	High	High	High	High
AT1G71840.1	transducin family protein / WD-40 repeat family protein	0	11.485	7	2	13	2	407	43.8	4.53	43.18	2	1.364	0.919	1.128	0.206756	0.555998	0.730423	0.850272	0.996112	0.999115	12.36	0.65	6.55	87.2	89.9	87.7	110.3	82.2	85.6	High	High	High	High	High	High	High	High	High	High	High	High	High	High	High	High	High	High	High
AT2G45290.1	Transketolase	0	120.879	29	18	269	11	741	79.9	6.58	774.91	18	0.984	1.351	1.127	0.981993	0.283776	0.669299	0.999955	0.945212	0.999115	19.24	3.18	15.62	112.6	103	110.7	99.9	120.3	123.3	High	High	High	High	High	High	High	High	High	High	High	High	High	High	High	High	High	High	High
AT4G01130.1	GDSL-like Lipase/Acylhydrolase superfamily protein	0	10.333	9	3	20	3	382	42	8.92	50.49	3	1.109	1.111	1.127	0.60998	0.880434	0.718353	0.99628	0.998349	0.999115	12.23	14.97	6.76	75.9	101.7	98.7	81.4	128.9	112.9	High	High	High	High	High	High	High	High	High	High	High	High	High	High	High	High	High	High	High
AT3G10940.1	dual specificity protein phosphatase (DsPTP1) family protein	0	9.709	15	4	24	4	282	32.1	8.47	53.14	4	0.939	1.058	1.127	0.839999	0.962744	0.668441	0.996289	0.998349	0.999115	4.8	3.61	20.95	99.2	82.7	96	95.7	86.5	107.6	High	High	High	High	High	High	High	High	High	High	High	High	High	High	High	High	High	High	High
AT2G41220.1	glutamate synthase 2	0	209.399	27	32	284	25	1629	177.6	7.01	843.41	32	0.91	1.319	1.127	0.681938	0.299258	0.668725	0.99628	0.960516	0.999115	10.86	2.43	11.49	112.7	90.5	110.1	99.7	123	129	High	High	High	High	High	High	High	High	High	High	High	High	High	High	High	High	High	High	High
AT1G08640.1	Chloroplast J-like domain 1	0	32.821	18	4	46	4	294	32.9	9.82	151.29	4	0.875	1	1.127	0.589493	0.972634	0.668876	0.99628	0.998349	0.999115	16.26	9.76	8.46	102.2	103.8	101	82.6	105.1	116.2	High	High	High	High	High	High	High	High	High	High	High	High	High	High	High	High	High	High	High
AT3G19760.1	eukaryotic initiation factor 4A-III	0	91.775	47	18	168	16	408	45.8	6.23	487.59	18	0.958	1.125	1.127	0.863924	0.698597	0.669156	0.996289	0.998349	0.999115	6.02	7.39	5.05	95.7	88	93.2	94.7	92.4	108.8	High	High	High	High	High	High	High	High	High	High	High	High	High	High	High	High	High	High	High
AT3G51890.1	Clathrin light chain protein	0	43.289	38	10	68	9	258	29.2	5.39	171.24	10	1.622	0.877	1.127	0.0373828	0.526634	0.669183	0.422516	0.995765	0.999115	12.5	4.75	15.81	85.4	154.7	104.5	150.8	117.1	120.1	High	High	High	High	High	High	High	High	High	High	High	High	High	High	High	High	High	High	High
AT1G02080.1	transcription regulators	0	72.59	9	14	67	14	2431	269.7	5.62	197.13	14	0.809	1.605	1.126	0.35895	0.095199	0.715612	0.942885	0.706882	0.999115	20.26	0.12	4.77	125.4	94.1	108.7	97.3	123.5	137.7	High	High	High	High	High	High	High	High	High	High	High	High	High	High	High	High	High	High	High
AT5G11710.1	ENTH/VHS family protein	0	122.133	30	14	139	14	560	60.6	5.1	458.94	14	1.042	1.11	1.126	0.785605	0.737369	0.671206	0.99628	0.998349	0.999115	25.68	2.57	9.07	105.7	105.6	107.2	120.8	135.7	126.2	High	High	High	High	High	High	High	High	High	High	High	High	High	High	High	High	High	High	High
AT3G47000.1	Glycosyl hydrolase family protein	0	32.02	15	9	30	9	608	66.3	5.35	75.8	9	0.996	1.172	1.126	0.895074	0.689668	0.709274	0.996289	0.998349	0.999115	23.4	3.7	38.68	90.4	85.7	91.2	96.5	101.9	96.1	High	High	High	High	High	High	High	High	High	High	High	High	High	High	High	High	High	High	High
AT4G24750.1	Rhodanese/Cell cycle control phosphatase superfamily protein	0	35.73	31	5	55	5	292	32.1	8.66	167.11	5	0.933	1.032	1.126	0.772989	0.956125	0.671574	0.99628	0.998349	0.999115	13.09	0.94	8.68	83.6	92.2	82.8	81.8	84.5	94.6	High	High	High	High	High	High	High	High	High	High	High	High	High	High	High	High	High	High	High
AT3G19420.1	PTEN 2	0	80.938	30	15	93	15	611	66.4	5.49	283.11	15	0.988	1.304	1.126	0.984901	0.358436	0.671845	0.999955	0.98389	0.999115	0.11	2.85	2.95	114.7	97.5	112.4	115.3	130.7	133.9	High	High	High	High	High	High	High	High	High	High	High	High	High	High	High	High	High	High	High
AT5G08680.1	ATP synthase alpha/beta family protein	0	350.097	67	28	646	27	559	59.8	6.49	2157.08	28	1.019	1.146	1.126	0.879597	0.644117	0.671898	0.996289	0.998349	0.999115	1.42	11.25	12.8	95.4	97.8	104.1	94	115.1	119.3	High	High	High	High	High	High	High	High	High	High	High	High	High	High	High	High	High	High	High
AT5G42080.1	dynamin-like protein	0	167.683	56	32	266	29	610	68.1	8.31	744.47	32	0.972	1.292	1.125	0.953688	0.394672	0.673428	0.99955	0.987785	0.999115	4.51	10.47	6.78	111.4	93.5	101.9	104.6	118.1	119.2	High	High	High	High	High	High	High	High	High	High	High	High	High	High	High	High	High	High	High
AT3G11830.1	TCP-1/cpn60 chaperonin family protein	0	156.503	56	26	263	26	557	59.7	6.39	765	26	0.865	1.023	1.125	0.559845	0.925029	0.674026	0.99628	0.998349	0.999115	0.81	3.65	0.58	105.9	95.7	98.2	89.6	98.6	105.8	High	High	High	High	High	High	High	High	High	High	High	High	High	High	High	High	High	High	High
AT2G36530.1	Enolase	0	317.493	78	25	661	25	444	47.7	5.77	2221.21	25	1.025	1.007	1.125	0.85662	0.963954	0.674262	0.996289	0.998349	0.999115	17.27	5.4	1.56	114.2	95.9	88.6	104.7	101.3	106.1	High	High	High	High	High	High	High	High	High	High	High	High	High	High	High	High	High	High	High
AT2G26210.1	Ankyrin repeat family protein	0	22.3	25	3	19	3	190	20.3	6.04	62.07	3	1.164	1.346	1.125	0.541761	0.338258	0.685818	0.99628	0.972708	0.999115	15.28	1.13	3.48	102.8	118.2	115.7	105.5	168.6	139.2	High	High	High	High	High	High	High	High	High	High	High	High	High	High	High	High	High	High	High
AT1G79050.1	recA DNA recombination family protein	0	18.301	14	5	24	5	439	47.7	6.35	50.23	5	0.876	1.01	1.125	0.614757	0.826894	0.685504	0.99628	0.998349	0.999115	36.75	16.29	10.51	115.8	103.3	95.4	100.9	121.7	114.9	High	High	High	High	High	High	High	High	High	High	High	High	High	High	High	High	High	High	High
AT2G05920.1	Subtilase family protein	0	124.795	35	19	102	19	754	80	8.35	299.23	19	1.067	0.909	1.123	0.781879	0.672566	0.678272	0.99628	0.998349	0.999115	0.46	3.11	14.52	93.9	88.1	89	91.6	87.8	97.6	High	High	High	High	High	High	High	High	High	High	High	High	High	High	High	High	High	High	High
AT3G16170.1	AMP-dependent synthetase and ligase family protein	0	28.67	15	8	39	8	544	60	6.06	104.01	8	1.09	1.482	1.123	0.744783	0.221003	0.732103	0.99628	0.90444	0.999115	18.31	10.91	1.58	106.2	84.3	120.7	109.7	137.6	133.3	High	High	High	High	High	High	High	High	High	High	High	High	High	High	High	High	High	High	High
AT5G10540.1	Zincin-like metalloproteases family protein	0	112.207	39	22	204	11	701	79	5.63	571.11	22	0.794	1.286	1.123	0.313131	0.334021	0.678433	0.931153	0.969446	0.999115	7.77	25.61	11.73	131.6	88.9	104.7	98.5	117.7	119.9	High	High	High	High	High	High	High	High	High	High	High	High	High	High	High	High	High	High	High
AT1G16460.2	rhodanese homologue 2	0	46.939	29	6	46	6	342	37.4	6.13	142.49	6	1.087	0.989	1.123	0.717154	0.942873	0.678646	0.99628	0.998349	0.999115	4.16	10.31	6.09	98.3	102.3	99.4	105.1	99.8	115.5	High	High	High	High	High	High	High	High	High	High	High	High	High	High	High	High	High	High	High
AT4G16060.1	unknown protein; FUNCTIONS IN: molecular_function unknown; INVOLVED IN: biological_process unknown; LOCATED IN: chloroplast, chloroplast stroma; EXPRESSED IN: 22 plant structures; EXPRESSED DURING: 13 growth stages; Has 42 Blast hits to 42 proteins in 16 species: Archae - 0; Bacteria - 2; Metazoa - 0; Fungi - 0; Plants - 33; Viruses - 0; Other Eukaryotes - 7 (source: NCBI BLink).	0	45.015	38	9	66	9	289	32.7	7.31	219	9	0.96	1.044	1.123	0.915083	0.991172	0.679116	0.996289	0.999035	0.999115	1.28	7.6	3.49	105.3	98.4	94.3	116.8	98.1	114.1	High	High	High	High	High	High	High	High	High	High	High	High	High	High	High	High	High	High	High
AT5G48370.1	Thioesterase/thiol ester dehydrase-isomerase superfamily protein	0	15.53	9	4	23	4	438	49.4	7.49	64.87	4	1.053	1.282	1.123	0.861846	0.486502	0.72773	0.996289	0.995335	0.999115	0.38	8.65	3.47	112.8	106.3	108.5	120.3	132.1	154.7	High	High	High	High	High	High	High	High	High	High	High	High	High	High	High	High	High	High	High
AT3G28710.1	ATPase, V0/A0 complex, subunit C/D	0	75.599	34	10	114	1	351	40.8	5.16	365.98	10	1.107	1.108	1.122	0.627571	0.844497	0.688982	0.99628	0.998349	0.999115	7.14	3.38	3.48	95.2	90.1	100.4	107.1	97.4	116.9	High	High	High	High	High	High	High	High	High	High	High	High	High	High	High	High	High	High	High
AT4G17100.1	CONTAINS InterPro DOMAIN/s: Endoribonuclease XendoU (InterPro:IPR018998); Has 943 Blast hits to 770 proteins in 162 species: Archae - 0; Bacteria - 61; Metazoa - 472; Fungi - 40; Plants - 78; Viruses - 35; Other Eukaryotes - 257 (source: NCBI BLink).	0	93.725	45	16	121	16	434	49.4	5	356.52	16	1.004	1.142	1.121	0.985941	0.61784	0.683379	0.999955	0.998349	0.999115	15.5	10.97	7.71	109.4	91.8	100.7	112.4	109	113.7	High	High	High	High	High	High	High	High	High	High	High	High	High	High	High	High	High	High	High
AT5G28740.1	Tetratricopeptide repeat (TPR)-like superfamily protein	0	40.56	12	13	38	13	917	107	6.28	78.15	13	0.679	1.387	1.121	0.0866151	0.311706	0.732369	0.632976	0.96398	0.999115	13.33	11.38	8.89	135.5	88.3	105.3	91.9	133.9	129.4	High	High	High	High	High	High	High	High	High	High	High	High	High	High	High	High	High	High	High
AT5G16070.1	TCP-1/cpn60 chaperonin family protein	0	118.708	54	24	170	6	535	58.9	6.25	467.72	24	0.687	1.255	1.121	0.0628167	0.481361	0.717679	0.548449	0.995335	0.999115	0.21	3.82	27.86	113.7	90.5	97.6	86.1	110.6	109.4	High	High	High	High	High	High	High	High	High	High	High	High	High	High	High	High	High	High	High
AT4G30270.1	xyloglucan endotransglucosylase/hydrolase 24	0	67.375	41	9	118	7	269	30.7	8.31	303.69	9	1.539	0.952	1.121	0.0512933	0.819164	0.684543	0.498505	0.998349	0.999115	14.07	0.01	13.99	85.5	118.2	111.1	139.2	107.3	116.2	High	High	High	High	High	High	High	High	High	High	High	High	High	High	High	High	High	High	High
AT5G13110.1	glucose-6-phosphate dehydrogenase 2	0	28.927	17	9	54	5	596	67.1	8.29	151.3	9	0.893	1.361	1.119	0.694704	0.350518	0.758786	0.99628	0.980486	0.999115	26.02	4.41	24.39	113.9	73.4	97.4	102.4	105.9	108.9	High	High	High	High	High	High	High	High	High	High	High	High	High	High	High	High	High	High	High
AT3G13300.1	Transducin/WD40 repeat-like superfamily protein	0	132.863	24	29	217	22	1344	145.6	6.1	590.52	29	0.949	1.207	1.119	0.838446	0.501742	0.687689	0.996289	0.995335	0.999115	21.75	2.71	0.91	116	111.1	116.5	107.9	133.8	128.8	High	High	High	High	High	High	High	High	High	High	High	High	High	High	High	High	High	High	High
AT1G06460.1	alpha-crystallin domain 32.1	0	33.727	29	7	41	7	285	31.2	9.32	117.77	7	1.524	1.178	1.119	0.0635156	0.635272	0.690076	0.550832	0.998349	0.999115	9.85	1.56	15	93.2	109.1	100.7	146.6	127.1	118	High	High	High	High	High	High	High	High	High	High	High	High	High	High	High	High	High	High	High
AT1G68100.1	ZIP metal ion transporter family	0	30.525	11	7	33	7	469	50.6	6.32	69.94	7	1.087	1.139	1.119	0.780742	0.811405	0.707025	0.99628	0.998349	0.999115	25.18	11.17	14.66	108.9	100.5	101.5	125.6	111.7	121.1	High	High	High	High	High	High	High	High	High	High	High	High	High	High	High	High	High	High	High
AT5G54110.1	membrane-associated mannitol-induced	0	31.063	29	7	36	6	266	30.2	9.89	90.62	7	1.015	1.001	1.119	0.99854	0.771084	0.733019	0.999955	0.998349	0.999115	2.08	8.04	3.93	122.1	126.2	114.3	101.1	127.7	117.9	High	High	High	High	High	High	High	High	High	High	High	High	High	High	High	High	High	High	High
AT3G45300.1	isovaleryl-CoA-dehydrogenase	0	28.21	13	4	22	4	409	44.7	7.53	60.9	4	1.161	1.298	1.118	0.569655	0.486864	0.742955	0.99628	0.995335	0.999115	33.84	0.61	6.64	108.6	99.3	101.3	117.7	117.2	109.5	High	High	High	High	High	High	High	High	High	High	High	High	High	High	High	High	High	High	High
AT5G03650.1	starch branching enzyme 2.2	0	78.203	27	18	119	15	805	92.5	5.86	303.09	18	0.886	1.233	1.118	0.625219	0.458873	0.690521	0.99628	0.995335	0.999115	12.55	3.81	10.25	124.1	91	109.9	102.4	110.9	131.7	High	High	High	High	High	High	High	High	High	High	High	High	High	High	High	High	High	High	High
AT5G51720.1	2 iron, 2 sulfur cluster binding	0	23.618	45	4	23	4	108	11.6	9.22	60.06	4	1.179	2.023	1.118	0.45464	0.00624243	0.690719	0.977884	0.179701	0.999115	73.12	0.5	4.41	82.7	121.5	166.8	103.3	246.9	177.7	High	High	High	High	High	High	High	High	High	High	High	High	High	High	High	High	High	High	High
AT3G62310.1	RNA helicase family protein	0	77.912	23	15	90	8	726	82.6	7.31	278.79	15	0.931	1.187	1.117	0.629862	0.656818	0.73286	0.99628	0.998349	0.999115	11.34	13.23	2.64	104.4	89.3	98.2	105.2	108.3	106.6	High	High	High	High	High	High	High	High	High	High	High	High	High	High	High	High	High	High	High
AT2G36870.1	xyloglucan endotransglucosylase/hydrolase 32	0	21.715	15	5	34	5	299	34.5	9.5	76.13	5	1.032	0.9	1.117	0.945143	0.494193	0.773266	0.998909	0.995335	0.999115	1.73	0.64	3.96	111.1	94.5	92	101.8	85.9	100.8	High	High	High	High	High	High	High	High	High	High	High	High	High	High	High	High	High	High	High
AT5G12200.1	pyrimidine 2	0	23.887	13	6	27	6	531	58	5.9	60.97	6	1.202	1.29	1.117	0.419377	0.426075	0.725203	0.969682	0.991571	0.999115	20.39	9.79	3.18	108.8	105.7	111	128.2	136.4	136.5	High	High	High	High	High	High	High	High	High	High	High	High	High	High	High	High	High	High	High
AT5G52100.1	Dihydrodipicolinate reductase, bacterial/plant	0	19.515	22	7	31	7	298	32	6.29	65.91	7	1.203	1.093	1.116	0.403432	0.865117	0.69464	0.965868	0.998349	0.999115	19.37	6.03	5.18	77.7	77.6	83.3	96.4	90.1	88.5	High	High	High	High	High	High	High	High	High	High	High	High	High	High	High	High	High	High	High
AT1G13900.1	Purple acid phosphatases superfamily protein	0	42.725	15	10	69	10	656	73.7	6.18	160.99	10	1.137	1.091	1.116	0.564739	0.819231	0.694788	0.99628	0.998349	0.999115	1.08	5.22	4.21	107.3	101.4	108.7	122.6	113.1	117.8	High	High	High	High	High	High	High	High	High	High	High	High	High	High	High	High	High	High	High
AT4G34030.1	3-methylcrotonyl-CoA carboxylase	0	38.052	23	11	50	10	587	64	8.53	132.03	11	0.806	1.444	1.116	0.353785	0.258561	0.743105	0.941243	0.922945	0.999115	2.57	53.59	18.61	116.7	104.8	109.9	107.8	138.5	122.7	High	High	High	High	High	High	High	High	High	High	High	High	High	High	High	High	High	High	High
AT3G19130.1	RNA-binding protein 47B	0	40.962	24	8	44	6	435	48.1	6.57	119.2	8	0.837	1.089	1.116	0.339795	0.924901	0.720098	0.936735	0.998349	0.999115	21.84	11.75	10.45	104.5	115.4	116.8	95	116.9	112.7	High	High	High	High	High	High	High	High	High	High	High	High	High	High	High	High	High	High	High
AT4G30810.1	serine carboxypeptidase-like 29	0	12.711	5	2	19	2	479	53	6.32	64.08	2	1.354	0.912	1.116	0.163858	0.576382	0.697361	0.797949	0.996299	0.999115	5.11	5.39	5.2	80.2	112.3	113.5	112.9	97.6	130.8	High	High	High	High	High	High	High	High	High	High	High	High	High	High	High	High	High	High	High
AT4G11010.1	nucleoside diphosphate kinase 3	0	43.623	39	9	136	9	238	25.7	9.23	348.32	9	1.082	0.942	1.115	0.672712	0.862575	0.697638	0.99628	0.998349	0.999115	2.47	1.55	3.46	104.3	119.8	109.9	112.6	109.7	119.8	High	High	High	High	High	High	High	High	High	High	High	High	High	High	High	High	High	High	High
AT5G08740.1	NAD(P)H dehydrogenase C1	0	63.826	25	10	81	10	519	57	6.96	230.12	10	1.117	1.198	1.115	0.616093	0.503831	0.697774	0.99628	0.995335	0.999115	22.34	2.14	5.58	96.9	92.7	99.9	110.2	105.6	107.2	High	High	High	High	High	High	High	High	High	High	High	High	High	High	High	High	High	High	High
AT5G58040.1	homolog of yeast FIP1 [V]	0	19.346	3	4	24	4	1196	133.4	5.49	66.34	4	0.999	0.886	1.115	0.903638	0.473142	0.718349	0.996289	0.995335	0.999115	45.66	14.86	5.85	114.3	115.9	107.4	110.3	102.7	111.8	High	High	High	High	High	High	High	High	High	High	High	High	High	High	High	High	High	High	High
AT1G48350.1	Ribosomal L18p/L5e family protein	0	32.538	34	6	57	6	170	18.7	9.91	165.66	6	1.025	1.512	1.115	0.892478	0.111973	0.698419	0.996289	0.752477	0.999115	25.58	0.2	5.73	94.5	115.8	113.6	97.2	164.5	138.6	High	High	High	High	High	High	High	High	High	High	High	High	High	High	High	High	High	High	High
AT1G09010.1	glycoside hydrolase family 2 protein	0	62.006	19	13	48	13	944	107.6	6.46	145.73	13	1.042	1.29	1.115	0.803008	0.407755	0.712141	0.99628	0.987785	0.999115	2.83	1.53	11.94	93.3	89.3	99.2	96.8	115.5	105.4	High	High	High	High	High	High	High	High	High	High	High	High	High	High	High	High	High	High	High
AT3G28715.1	ATPase, V0/A0 complex, subunit C/D	0	85.802	35	10	117	1	351	40.8	5.11	395.97	10	1.181	1.162	1.115	0.437231	0.656234	0.707969	0.969682	0.998349	0.999115	1.07	12.47	6.44	89.6	92.4	92.1	105.1	107.3	114.5	High	High	High	High	High	High	High	High	High	High	High	High	High	High	High	High	High	High	High
AT5G65620.1	Zincin-like metalloproteases family protein	0	169.026	41	27	270	16	791	88.7	6.28	791.52	27	0.86	1.196	1.114	0.510436	0.587354	0.699811	0.994791	0.997949	0.999115	0.78	12.3	7.22	112.9	91.5	101.8	99.5	113	111.2	High	High	High	High	High	High	High	High	High	High	High	High	High	High	High	High	High	High	High
AT5G22830.1	magnesium (Mg) transporter 10	0	51.385	22	9	41	9	459	51.1	5.36	120.93	9	0.874	0.942	1.113	0.568738	0.653062	0.777088	0.99628	0.998349	0.999115	2.09	1.2	13.05	95.3	89.7	83.6	81.7	88.1	85.9	High	High	High	High	High	High	High	High	High	High	High	High	High	High	High	High	High	High	High
AT2G44610.1	Ras-related small GTP-binding family protein	0	96.03	62	13	154	9	208	23.1	7.9	432.22	13	1.06	1.04	1.113	0.783596	0.932162	0.703143	0.99628	0.998349	0.999115	14.6	0.92	2.38	100	92.8	91.7	104	89.1	101.9	High	High	High	High	High	High	High	High	High	High	High	High	High	High	High	High	High	High	High
AT1G03860.1	prohibitin 2	0	90.936	53	10	124	6	286	31.8	9.39	419.66	10	0.956	1.183	1.113	0.885129	0.529291	0.703271	0.996289	0.995765	0.999115	8.72	6.65	10.15	89.7	92.6	96.4	92.7	104.3	107.3	High	High	High	High	High	High	High	High	High	High	High	High	High	High	High	High	High	High	High
AT5G13030.1	unknown protein; FUNCTIONS IN: molecular_function unknown; INVOLVED IN: biological_process unknown; LOCATED IN: chloroplast; EXPRESSED IN: 23 plant structures; EXPRESSED DURING: 13 growth stages; CONTAINS InterPro DOMAIN/s: Uncharacterised protein family UPF0061 (InterPro:IPR003846); Has 5046 Blast hits to 4997 proteins in 1211 species: Archae - 8; Bacteria - 2327; Metazoa - 120; Fungi - 134; Pla…	0	101.349	30	14	97	14	633	71.1	6.7	329.11	14	0.894	1.261	1.113	0.662798	0.387177	0.703724	0.99628	0.987785	0.999115	0.18	12.29	1.85	107.1	92	101.6	97.8	114.4	121.1	High	High	High	High	High	High	High	High	High	High	High	High	High	High	High	High	High	High	High
AT4G34200.1	D-3-phosphoglycerate dehydrogenase	0	189.257	46	24	306	20	603	63.3	6.58	961.3	24	0.944	1.057	1.113	0.848427	0.839919	0.703761	0.996289	0.998349	0.999115	2.08	12.29	8.79	108.8	94.6	104.2	99.7	99.8	117.4	High	High	High	High	High	High	High	High	High	High	High	High	High	High	High	High	High	High	High
AT5G48930.1	hydroxycinnamoyl-CoA shikimate/quinate hydroxycinnamoyl transferase	0	26.267	13	5	41	5	433	47.9	6.67	104.5	5	0.972	1.33	1.113	0.867605	0.426733	0.769304	0.996289	0.991571	0.999115	26.27	7	13.55	98.4	91.4	96.2	93.8	112.6	104	High	High	High	High	High	High	High	High	High	High	High	High	High	High	High	High	High	High	High
AT1G17470.1	developmentally regulated G-protein 1	0	61.51	37	12	69	12	399	44.6	8.66	207.91	12	0.887	1.357	1.113	0.501231	0.312821	0.719474	0.99068	0.96398	0.999115	6.41	2.61	13.6	90.4	75.3	84	85.8	102.7	88.3	High	High	High	High	High	High	High	High	High	High	High	High	High	High	High	High	High	High	High
AT5G07030.1	Eukaryotic aspartyl protease family protein	0	124.141	44	17	190	17	455	48.7	9.64	498.47	17	1.013	0.96	1.113	0.897546	0.911069	0.704248	0.996289	0.998349	0.999115	20.82	6.39	1.71	89	100.3	100.7	85.1	103.7	111.7	High	High	High	High	High	High	High	High	High	High	High	High	High	High	High	High	High	High	High
AT5G27640.1	translation initiation factor 3B1	0	104.471	32	19	144	19	712	81.8	5.25	438.72	19	0.729	1.264	1.112	0.150149	0.464885	0.70538	0.767057	0.995335	0.999115	4.24	12.55	16.62	131.5	87.3	105	89.8	112.6	110.8	High	High	High	High	High	High	High	High	High	High	High	High	High	High	High	High	High	High	High
AT3G08740.1	elongation factor P (EF-P) family protein	0	74.094	44	10	141	10	236	26.2	8.4	404	10	0.927	0.926	1.112	0.785407	0.798319	0.706486	0.99628	0.998349	0.999115	22.41	9.77	2.18	97.1	101.8	86.4	90.4	89	96.8	High	High	High	High	High	High	High	High	High	High	High	High	High	High	High	High	High	High	High
AT4G15440.1	hydroperoxide lyase 1	0	81.989	43	12	110	12	384	42.6	5.85	334.01	12	0.763	1.175	1.112	0.24456	0.525676	0.706556	0.893399	0.995765	0.999115	11.66	7.44	10.09	125.2	91.8	118.2	93	109.8	138.6	High	High	High	High	High	High	High	High	High	High	High	High	High	High	High	High	High	High	High
AT3G59845.1	Zinc-binding dehydrogenase family protein	0	23.438	16	5	24	3	346	38	6.16	57.94	5	1.076	1.48	1.112	0.688366	0.152452	0.712124	0.99628	0.828502	0.999115	16.94	5.19	5.27	105.7	98.7	132.1	130.7	150.3	143.5	High	High	High	High	High	High	High	High	High	High	High	High	High	High	High	High	High	High	High
AT4G38350.2	Patched family protein	0	66.891	14	14	69	14	1297	142.6	5.33	195.14	14	1.053	1.06	1.111	0.80312	0.888992	0.706919	0.99628	0.998349	0.999115	14.61	5.3	0.52	95.6	88.1	98.8	99.2	105.2	109	High	High	High	High	High	High	High	High	High	High	High	High	High	High	High	High	High	High	High
AT1G03350.1	BSD domain-containing protein	0	34.288	17	6	43	6	470	51.9	4.36	126.77	6	1.176	0.92	1.111	0.438357	0.581569	0.73869	0.969682	0.996995	0.999115	38.21	2.57	9.63	99.1	114.5	106.3	130.2	122.8	112.2	High	High	High	High	High	High	High	High	High	High	High	High	High	High	High	High	High	High	High
AT5G58070.1	temperature-induced lipocalin	0	56.806	47	7	126	7	186	21.4	6.35	402.09	7	1.541	0.862	1.111	0.0435868	0.642726	0.70746	0.465438	0.998349	0.999115	3.24	5.36	11.61	101.8	112	104.6	152	107.3	121.8	High	High	High	High	High	High	High	High	High	High	High	High	High	High	High	High	High	High	High
AT5G20200.1	nucleoporin-related	0	34.246	12	8	33	8	762	81.6	9.28	87.23	8	1.245	0.814	1.111	0.358693	0.287099	0.786096	0.942885	0.948512	0.999115	14.15	12.68	1.59	116	133.8	99.8	140.2	114.7	116.6	High	High	High	High	High	High	High	High	High	High	High	High	High	High	High	High	High	High	High
AT1G20620.1	catalase 3	0	200.927	62	27	575	21	492	56.7	7.64	1716.2	27	1.065	1.356	1.111	0.725788	0.313212	0.709163	0.99628	0.96398	0.999115	28.59	14.76	0.71	114.3	99.6	106.9	116.7	133.6	117.1	High	High	High	High	High	High	High	High	High	High	High	High	High	High	High	High	High	High	High
AT4G16660.1	heat shock protein 70 (Hsp 70) family protein	0	110.093	28	21	158	21	867	96.7	6.14	429.49	21	1.316	0.904	1.11	0.212434	0.70622	0.70991	0.860074	0.998349	0.999115	1.16	1.92	0.76	92.5	105.4	95.2	119.7	93.5	102.8	High	High	High	High	High	High	High	High	High	High	High	High	High	High	High	High	High	High	High
AT2G34970.1	Trimeric LpxA-like enzyme	0	48.524	21	13	52	13	730	81.8	4.68	142.68	13	1.064	1.09	1.11	0.760554	0.924316	0.730328	0.99628	0.998349	0.999115	13.14	10.03	21.1	109.1	109	99.6	103.8	114	110.6	High	High	High	High	High	High	High	High	High	High	High	High	High	High	High	High	High	High	High
AT2G24820.1	translocon at the inner envelope membrane of chloroplasts 55-II	0	105.131	44	20	155	20	539	60.6	8.69	411.75	20	1.106	1.225	1.11	0.661968	0.425389	0.711315	0.99628	0.991571	0.999115	4.12	0.62	10.41	117	98.9	106.6	119.5	115.8	123.2	High	High	High	High	High	High	High	High	High	High	High	High	High	High	High	High	High	High	High
AT3G51310.1	VPS35 homolog C	0	29.538	13	9	28	8	790	89.3	5.34	61.66	9	0.838	1.298	1.11	0.417748	0.479213	0.771098	0.969682	0.995335	0.999115	13.11	4.4	9.56	108.6	95.7	110.2	91	110.3	115	High	High	High	High	High	High	High	High	High	High	High	High	High	High	High	High	High	High	High
AT5G23540.1	Mov34/MPN/PAD-1 family protein	0	30.947	25	9	63	9	308	34.3	6.8	156.78	9	0.931	1.12	1.109	0.774204	0.685705	0.71266	0.99628	0.998349	0.999115	0.01	1.1	7.06	101	94.8	104.7	95.5	107.2	110.1	High	High	High	High	High	High	High	High	High	High	High	High	High	High	High	High	High	High	High
AT5G53480.1	ARM repeat superfamily protein	0	143.534	37	24	167	24	870	96.2	4.81	513.91	24	1.022	1.171	1.109	0.895842	0.642892	0.712706	0.996289	0.998349	0.999115	1.3	3.27	2.16	96.4	93.8	95.8	101.7	107.6	117	High	High	High	High	High	High	High	High	High	High	High	High	High	High	High	High	High	High	High
AT4G30160.2	villin 4	0	194.598	38	34	249	30	983	110.4	6.29	713.06	34	1.178	1.254	1.109	0.443266	0.475182	0.712725	0.971349	0.995335	0.999115	4.17	6.77	2.15	107.2	103.9	111.5	122.9	128.6	127.9	High	High	High	High	High	High	High	High	High	High	High	High	High	High	High	High	High	High	High
AT4G39090.1	Papain family cysteine protease	0	23.21	18	5	41	5	368	40.4	7.17	115.12	5	1.003	0.935	1.109	0.998307	0.74359	0.7133	0.999955	0.998349	0.999115	0.48	14.59	15.71	132.1	120.6	101.3	123.4	104.6	108.9	High	High	High	High	High	High	High	High	High	High	High	High	High	High	High	High	High	High	High
AT1G74960.2	fatty acid biosynthesis 1	0	57.342	19	7	50	7	541	57.6	7.87	166.31	7	1.026	1.037	1.108	0.8643	0.948545	0.718492	0.996289	0.998349	0.999115	8.38	34.3	0.44	100	94.2	97.2	103	92.3	97	High	High	High	High	High	High	High	High	High	High	High	High	High	High	High	High	High	High	High
AT5G56680.1	Class II aminoacyl-tRNA and biotin synthetases superfamily protein	0	95.968	37	20	147	17	572	63.7	5.58	381.31	20	0.834	1.134	1.108	0.432673	0.674409	0.714538	0.969682	0.998349	0.999115	8.42	15.75	6.09	108.7	83.1	95.7	88	91.7	107	High	High	High	High	High	High	High	High	High	High	High	High	High	High	High	High	High	High	High
AT3G53260.1	phenylalanine ammonia-lyase 2	0	107.687	26	17	157	6	717	77.8	6.46	480.26	17	0.774	1.18	1.108	0.317479	0.635603	0.714855	0.931449	0.998349	0.999115	14.16	4.33	8.73	101	89.6	136.1	87.4	109.3	153.8	High	High	High	High	High	High	High	High	High	High	High	High	High	High	High	High	High	High	High
AT2G43130.1	P-loop containing nucleoside triphosphate hydrolases superfamily protein	0	39.647	52	10	44	5	214	24	5.06	106.9	10	1.151	0.58	1.108	0.506853	0.0136264	0.798508	0.992013	0.291429	0.999115	29.51	26.19	43.29	92.6	94.9	84.9	106.5	55.1	94.1	High	High	High	High	High	High	High	High	High	High	High	High	High	High	High	High	High	High	High
AT1G79380.1	Ca(2)-dependent phospholipid-binding protein (Copine) family	0	23.809	17	5	24	5	401	43.7	5.74	71.25	5	1.064	1.137	1.108	0.858631	0.816303	0.741956	0.996289	0.998349	0.999115	11.06	9.41	9.03	105.1	99.1	106.4	114.6	115.4	116.4	High	High	High	High	High	High	High	High	High	High	High	High	High	High	High	High	High	High	High
AT3G20390.1	endoribonuclease L-PSP family protein	0	95.757	74	13	236	13	187	19.8	8.4	656.61	13	1.475	0.835	1.108	0.0688486	0.572917	0.715548	0.568531	0.996112	0.999115	43.83	8.46	6.43	66.9	134.8	113.2	100.3	109.5	124.4	High	High	High	High	High	High	High	High	High	High	High	High	High	High	High	High	High	High	High
AT3G50270.1	HXXXD-type acyl-transferase family protein	0	26.019	16	7	25	7	450	49.8	6.25	64.65	7	0.965	1.154	1.107	0.907558	0.781474	0.769461	0.996289	0.998349	0.999115	39.94	5.08	20.21	121.3	87.1	83.7	110.8	100.8	92.6	High	High	High	High	High	High	High	High	High	High	High	High	High	High	High	High	High	High	High
AT1G09020.1	homolog of yeast sucrose nonfermenting 4	0	25.13	15	7	39	7	487	53.4	6.68	92.73	7	0.976	1.139	1.107	0.83761	0.76217	0.772201	0.996289	0.998349	0.999115	2.07	0.86	15.34	111.4	86.9	106.5	104.7	97.3	111.4	High	High	High	High	High	High	High	High	High	High	High	High	High	High	High	High	High	High	High
[truncated: 2,238 more rows]
[truncated: 73 more columns]
