# Supplementary material for: Physiological and Biochemical Traits of Two Major Arabidopsis Accessions, Col-0 and Ws, Under Salinity
Source: Front Plant Sci. 2021 Jun 21;12:639154. doi: 10.3389/fpls.2021.639154 (PMC8256802; doi:10.3389/fpls.2021.639154)
Supplement: Supplementary Table 6 — Differentially accumulated proteins identified in Col-0 shoots of salt-treated plants vs. control plants at a p < 0.05. [file Table_6.XLSX]

## Sheet: Col-0-All identified proteins
Accession	Description	Exp. q-value: Combined	Sum PEP Score	Coverage [%]	# Peptides	# PSMs	# Unique Peptides	# AAs	MW [kDa]	calc. pI	Score Sequest HT: Sequest HT	# Peptides (by Search Engine): Sequest HT	Abundance Ratio: (150 mM, Col0, 48 h) / (0 mM, Col0, 48 h)	Abundance Ratio: (150 mM, Col0, 72 h) / (0 mM, Col0, 72 h)	Abundance Ratio: (150 mM, Col0, 96 h) / (0 mM, Col0, 96 h)	Abundance Ratio P-Value: (0 mM, Col0, 48 h) / (0 mM, Col0, 0 h)	Abundance Ratio P-Value: (0 mM, Col0, 72 h) / (0 mM, Col0, 0 h)	Abundance Ratio P-Value: (0 mM, Col0, 96 h) / (0 mM, Col0, 0 h)	Abundance Ratio Adj. P-Value: (150 mM, Col0, 48 h) / (0 mM, Col0, 48 h)	Abundance Ratio Adj. P-Value: (150 mM, Col0, 72 h) / (0 mM, Col0, 72 h)	Abundance Ratio Adj. P-Value: (150 mM, Col0, 96 h) / (0 mM, Col0, 96 h)	Abundance Ratio Variability [%]: (150 mM, Col0, 48 h) / (0 mM, Col0, 48 h)	Abundance Ratio Variability [%]: (150 mM, Col0, 72 h) / (0 mM, Col0, 72 h)	Abundance Ratio Variability [%]: (150 mM, Col0, 96 h) / (0 mM, Col0, 96 h)	Abundances (Grouped): 150 mM, Col0, 48 h	Abundances (Grouped): 150 mM, Col0, 72 h	Abundances (Grouped): 150 mM, Col0, 96 h	Abundances (Grouped) CV [%]: 150 mM, Col0, 48 h	Abundances (Grouped) CV [%]: 150 mM, Col0, 72 h	Abundances (Grouped) CV [%]: 150 mM, Col0, 96 h	Found in Sample: [S15] F1: 129C, Sample, 0 mM, Col0, 0 h, 1	Found in Sample: [S24] F2: 129C, Sample, 0 mM, Col0, 0 h, 1	Found in Sample: [S33] F3: 129C, Sample, 0 mM, Col0, 0 h, 1	Found in Sample: [S42] F4: 129C, Sample, 0 mM, Col0, 0 h, 2	Found in Sample: [S51] F5: 129C, Sample, 0 mM, Col0, 0 h, 2	Found in Sample: [S60] F6: 129C, Sample, 0 mM, Col0, 0 h, 2	Found in Sample: [S69] F7: 129C, Sample, 0 mM, Col0, 0 h, 3	Found in Sample: [S78] F8: 129C, Sample, 0 mM, Col0, 0 h, 3	Found in Sample: [S87] F9: 129C, Sample, 0 mM, Col0, 0 h, 3	Found in Sample: [S10] F1: 127N, Sample, 0 mM, Col0, 48 h, 1	Found in Sample: [S19] F2: 127N, Sample, 0 mM, Col0, 48 h, 1	Found in Sample: [S28] F3: 127N, Sample, 0 mM, Col0, 48 h, 1	Found in Sample: [S37] F4: 127N, Sample, 0 mM, Col0, 48 h, 2	Found in Sample: [S46] F5: 127N, Sample, 0 mM, Col0, 48 h, 2	Found in Sample: [S55] F6: 127N, Sample, 0 mM, Col0, 48 h, 2	Found in Sample: [S64] F7: 127N, Sample, 0 mM, Col0, 48 h, 3	Found in Sample: [S73] F8: 127N, Sample, 0 mM, Col0, 48 h, 3	Found in Sample: [S82] F9: 127N, Sample, 0 mM, Col0, 48 h, 3	Found in Sample: [S13] F1: 128C, Sample, 0 mM, Col0, 72 h, 1
AT3G57260.1	beta-1,3-glucanase 2	0	120.524	55	14	165	14	339	37.3	4.98	544.35	14	4.665	3.849	24.487	0.293067	1e-17	0.483901	1.02675e-08	0.00148867	3.13125e-15	22.79	2.64	35.19	531.9	1003.5	2206.9	33.91	5.01	6.93	High	High	High	High	High	High	High	High	High	High	High	High	High	High	High	High	High	High	High
AT1G52690.2	Late embryogenesis abundant protein (LEA) family protein	0	60.27	59	11	88	11	169	18.1	7.61	242.9	11	7.154	6.07	16.643	0.813438	1.44265e-10	0.322083	2.27727e-15	2.00759e-09	3.13125e-15	41.7	50.59	61.16	843.3	1192	1793.2	59.61	41.53	93.14	High	High	High	High	High	High	High	High	High	High	High	High	High	High	High	High	High	High	High
AT5G06760.1	Late Embryogenesis Abundant 4-5	0	27.975	44	6	44	6	158	16.2	9.44	105.68	6	14.082	7.507	15.751	0.665078	1.84718e-09	0.621798	2.27727e-15	4.17166e-13	3.13125e-15	12.38	28.43	38.22	1356.6	1453.1	1504.1	40.4	48.54	19.67	High	High	High	High	High	High	High	High	High	High	High	High	High	High	High	High	High	High	High
AT5G66400.1	Dehydrin family protein	0	10.45	10	2	34	2	186	18.5	7.72	97.56	2	3.985	4.77	15.709	0.227257	0.000645164	0.559369	1.88819e-08	1.87261e-07	3.13125e-15	17.43	21.19	69.2	452.9	657.2	1363.7	27.64	33.72	64.13	High	High	High	High	High	High	High	High	High	High	High	High	High	High	High	High	High	High	High
AT2G33380.1	Caleosin-related family protein	0	17.549	18	4	40	4	236	26.6	5.34	120.18	4	11.773	4.966	15.637	0.4957	2.25673e-08	0.00638926	2.27727e-15	1.87261e-07	3.13125e-15	11.27	4.63	4.64	816.9	944.1	1930.2	19.27	5.52	11.16	High	High	High	High	High	High	High	High	High	High	High	High	High	High	High	High	High	High	High
AT2G43570.1	chitinase, putative	0	54.013	49	9	56	9	277	29.8	6.05	172.86	9	4.328	3.006	13.551	0.999729	1.24123e-13	0.53537	1.5814e-09	0.0106565	3.13125e-15	29.21	22.25	21.8	362.2	611.1	1189	43.09	27.39	27.89	High	High	High	High	High	High	High	High	High	High	High	High	High	High	High	High	High	High	High
AT4G12580.2	unknown protein; FUNCTIONS IN: molecular_function unknown; INVOLVED IN: biological_process unknown; LOCATED IN: cellular_component unknown; EXPRESSED IN: 14 plant structures; EXPRESSED DURING: 4 anthesis, petal differentiation and expansion stage; Has 22 Blast hits to 20 proteins in 5 species: Archae - 0; Bacteria - 0; Metazoa - 2; Fungi - 0; Plants - 11; Viruses - 0; Other Eukaryotes - 9 (source…	0	13.926	38	4	22	4	95	10.2	4.68	55	4	7.084	4.745	13.368	0.725425	0.0012448	0.460861	2.27727e-15	3.52299e-08	3.13125e-15	43.89	9.33	18.1	499.7	698.6	1122.9	30.32	35.2	15.1	High	High	High	High	High	High	High	High	High	High	High	High	High	High	High	High	High	High	High
AT2G29350.1	senescence-associated gene 13	0	52.545	35	8	93	4	269	28.8	5.9	270.54	8	6.977	1.935	11.42	0.287537	1e-17	0.0728112	2.27727e-15	0.277928	3.13125e-15	1.44	6.87	18.51	438.3	367.2	1136.6	28.17	33.18	28.4	High	High	High	High	High	High	High	High	High	High	High	High	High	High	High	High	High	High	High
AT5G52300.1	CAP160 protein	0	180.745	59	31	271	30	619	65.9	5.16	834.92	31	13.271	7.393	11.17	0.113545	2.88721e-05	0.182085	2.27727e-15	1.1013e-06	5.17286e-12	11.69	52.47	9.86	1363.7	1476.5	1205.2	30.42	33.84	13.41	High	High	High	High	High	High	High	High	High	High	High	High	High	High	High	High	High	High	High
AT3G44300.1	nitrilase 2	0	64.646	42	13	128	5	339	37.1	5.55	377.03	13	3.37	1.251	10.163	0.122344	4.0235e-06	0.131965	1.20524e-06	0.999964	3.13125e-15	55.31	3.3	45.04	236.7	238.4	802.5	45.33	11.91	25.06	High	High	High	High	High	High	High	High	High	High	High	High	High	High	High	High	High	High	High
AT5G15960.1	stress-responsive protein (KIN1) / stress-induced protein (KIN1)	0	25.454	71	4	37	3	66	6.5	9.13	127.5	4	9.544	7.091	9.949	0.715844	0.00588412	0.47993	2.27727e-15	2.66986e-12	3.13125e-15	27.35	2.55	46.37	578.9	721.6	560.1	105.97	96.88	107.24	High	High	High	High	High	High	High	High	High	High	High	High	High	High	High	High	High	High	High
AT2G42560.1	late embryogenesis abundant domain-containing protein / LEA domain-containing protein	0	51.347	21	13	47	13	635	67.2	6.09	120.73	13	2.997	1.503	9.843	0.648639	0.0110213	0.81809	2.40871e-05	0.809418	3.13125e-15	10.78	2.45	12.5	586.9	355.2	1558.6	50.75	33.06	32.84	High	High	High	High	High	High	High	High	High	High	High	High	High	High	High	High	High	High	High
AT2G39030.1	Acyl-CoA N-acyltransferases (NAT) superfamily protein	0	26.196	29	8	54	7	228	25.8	6.8	129.98	8	7.425	6.704	8.758	0.376767	0.1734	0.080226	2.27727e-15	9.73388e-11	3.13125e-15	52.9	12.15	5.27	912.4	1184.8	988.4	53.5	24.61	15.59	High	High	High	High	High	High	High	High	High	High	High	High	High	High	High	High	High	High	High
AT3G49120.1	peroxidase CB	0	63.556	38	10	114	5	353	38.8	7.64	334.58	10	3.212	2.059	7.647	0.833195	5.79293e-07	0.658219	4.97704e-06	0.137824	4.32617e-13	25.08	2.28	18.42	285.4	342.4	648.7	43.01	14.98	19.63	High	High	High	High	High	High	High	High	High	High	High	High	High	High	High	High	High	High	High
AT4G23600.1	Tyrosine transaminase family protein	0	235.849	67	22	360	22	422	47	6.28	1195.53	22	7.079	5.127	7.347	0.16031	1.94382e-05	0.280684	7.15142e-13	0.000229083	3.53001e-08	8.66	19.3	5.07	791.8	747.2	738.5	6.27	9.67	3.15	High	High	High	High	High	High	High	High	High	High	High	High	High	High	High	High	High	High	High
AT1G20440.1	cold-regulated 47	0	93.747	62	15	157	14	265	29.9	4.77	500.15	15	6.646	3.587	7.313	0.786444	0.0838717	0.400557	5.04392e-12	0.00669249	9.1681e-09	44.85	20.22	24.12	712.3	612.8	890.3	65.51	10.46	58.24	High	High	High	High	High	High	High	High	High	High	High	High	High	High	High	High	High	High	High
AT5G52310.1	low-temperature-responsive protein 78 (LTI78) / desiccation-responsive protein 29A (RD29A)	0	410.107	65	45	660	44	710	77.8	4.54	2136.95	45	9.413	7.299	6.949	0.150395	0.00231209	0.274139	2.27727e-15	1.2875e-06	1.01829e-07	23.09	31.62	49.69	1161.7	1054.1	860.4	23.08	11.89	33.94	High	High	High	High	High	High	High	High	High	High	High	High	High	High	High	High	High	High	High
AT1G20450.1	Dehydrin family protein	0	118.641	67	16	281	16	260	29.5	5.17	771.86	16	6.457	5.743	6.642	0.0571691	0.00120538	0.00257597	1.11126e-11	5.09279e-05	2.37916e-07	42.2	27.8	57.79	844.6	831.6	890.1	35.04	11.09	35.4	High	High	High	High	High	High	High	High	High	High	High	High	High	High	High	High	High	High	High
AT4G25000.1	alpha-amylase-like	0	27.628	19	6	24	6	423	47.3	5.97	67.76	6	1.879	2.087	6.544	0.727593	0.202607	0.817551	0.194837	0.129954	3.7545e-12	65.9	40.87	54.14	218.1	292.9	717.5	50.35	51.98	57.92	High	High	High	High	High	High	High	High	High	High	High	High	High	High	High	High	High	High	High
AT1G73260.1	kunitz trypsin inhibitor 1	0	50.383	40	7	51	7	215	23.8	7.18	154.96	7	2.364	1.133	6.194	0.24876	3.96138e-07	0.77641	0.00677983	0.999964	1.03574e-09	1.18	0.51	50.7	203.9	218.9	690.2	9.9	6.99	19.46	High	High	High	High	High	High	High	High	High	High	High	High	High	High	High	High	High	High	High
AT2G42540.2	cold-regulated 15a	0	35.846	47	8	120	5	139	14.6	7.24	344.86	8	7.553	4.813	5.906	2.22879e-09	1.8428e-08	1.92179e-07	8.55726e-14	5.59546e-05	1.13835e-06	11.41	10.21	3.05	988.5	602.5	672.9	64.88	12.71	59.02	High	High	High	High	High	High	High	High	High	High	High	High	High	High	High	High	High	High	High
AT2G37760.1	NAD(P)-linked oxidoreductase superfamily protein	0	33.471	31	9	59	6	311	34.7	6.99	150.32	9	3.669	2.799	5.309	0.295095	0.109553	0.390915	3.58547e-08	0.0130158	2.03474e-08	7.86	16.87	31.96	291.2	353.8	500.5	23.25	21.02	23.31	High	High	High	High	High	High	High	High	High	High	High	High	High	High	High	High	High	High	High
AT1G54100.2	aldehyde dehydrogenase 7B4	0	100.466	47	17	115	17	508	54.2	5.54	336.26	17	3.903	2.22	4.628	0.112114	0.0135826	0.276405	2.6431e-06	0.305095	5.30325e-05	21.99	9.24	16.94	313.9	277.8	400.6	21.77	9.38	8.91	High	High	High	High	High	High	High	High	High	High	High	High	High	High	High	High	High	High	High
AT4G02520.1	glutathione S-transferase PHI 2	0	94.027	80	14	266	11	212	24.1	6.35	752.13	14	1.745	1.31	4.412	2.04918e-05	0.00870626	0.000436894	0.274713	0.999964	0.000164665	35.02	1.1	1.01	117.3	205.5	369.6	49.3	1.22	2.05	High	High	High	High	High	High	High	High	High	High	High	High	High	High	High	High	High	High	High
AT4G39210.1	Glucose-1-phosphate adenylyltransferase family protein	0	72.674	35	14	81	13	521	58	8.41	227.43	14	3.429	2.875	4.344	0.880716	0.0270094	0.782006	1.26323e-07	0.00756754	1.69636e-06	13.07	6.83	10.37	286.2	302.6	424.4	6.95	12.27	7.68	High	High	High	High	High	High	High	High	High	High	High	High	High	High	High	High	High	High	High
AT5G24770.1	vegetative storage protein 2	0	42.44	36	9	109	5	265	29.8	6.37	317.58	9	7.372	7.338	4.111	0.227457	0.833826	0.150732	8.55726e-14	1.21274e-06	0.00019986	75.57	6.43	38.01	635.7	822.5	553.7	37.26	6.53	15.29	High	High	High	High	High	High	High	High	High	High	High	High	High	High	High	High	High	High	High
AT4G33150.1	lysine-ketoglutarate reductase/saccharopine dehydrogenase bifunctional enzyme	0	40.299	12	11	28	11	1064	117.1	6	73.74	11	2.641	2.502	4.085	0.508321	0.577394	0.966793	0.00403437	0.0146265	6.61679e-05	4.45	7.7	18.27	207.2	247.8	460.2	6.68	24.04	12.08	High	High	High	High	High	High	High	High	High	High	High	High	High	High	High	High	High	High	High
AT5G17220.1	glutathione S-transferase phi 12	0	40.907	31	6	42	6	214	24.6	6.4	127.84	6	3.012	3.289	3.979	0.801095	0.217881	0.186049	6.92836e-06	0.000158716	2.32841e-06	11.77	11.26	5.6	230.1	332.7	450.1	21.84	25.7	3.36	High	High	High	High	High	High	High	High	High	High	High	High	High	High	High	High	High	High	High
AT1G01470.1	Late embryogenesis abundant protein	0	8.907	17	2	32	2	151	16.5	4.96	101.33	2	5.627	5.547	3.872	0.798271	0.524538	0.245408	5.35734e-10	4.42444e-05	5.01647e-05	0.38	7.82	12.65	609.3	603.5	394.6	17.74	7.75	3.49	High	High	High	High	High	High	High	High	High	High	High	High	High	High	High	High	High	High	High
AT1G02930.1	glutathione S-transferase 6	0	93.269	58	11	212	4	208	23.5	6.23	623.23	11	2.698	1.309	3.866	0.00230141	8.2171e-05	0.00134792	0.00168444	0.997844	0.000522622	18.21	4.08	8.82	182.2	224.1	328.6	7.76	2.41	3.16	High	High	High	High	High	High	High	High	High	High	High	High	High	High	High	High	High	High	High
AT4G22880.1	leucoanthocyanidin dioxygenase	0	59.732	40	12	81	12	356	40.4	5.33	240.6	12	4.327	4.562	3.599	0.200657	0.147071	0.285893	4.24864e-09	1.69153e-06	3.07075e-05	54.49	11.66	6.25	353	450.4	485.7	32.4	11.39	11.81	High	High	High	High	High	High	High	High	High	High	High	High	High	High	High	High	High	High	High
AT3G28270.2	Protein of unknown function (DUF677)	0	75.39	38	16	81	16	374	41.6	5.31	262.08	16	3.904	3.785	3.59	0.934389	0.137558	0.119799	8.22162e-08	0.000938775	6.43592e-05	17.07	1.48	0.5	329.9	439.2	422.4	20.54	6.34	15.77	High	High	High	High	High	High	High	High	High	High	High	High	High	High	High	High	High	High	High
AT2G25450.1	2-oxoglutarate (2OG) and Fe(II)-dependent oxygenase superfamily protein	0	69.187	42	10	119	10	359	40.3	6.29	353.02	10	1.998	1.3	3.476	0.356516	0.259028	0.194368	0.100626	0.999964	0.00321936	1.15	1.04	10.21	197.3	171.7	322.1	14.65	7.11	5.74	High	High	High	High	High	High	High	High	High	High	High	High	High	High	High	High	High	High	High
AT5G20230.1	blue-copper-binding protein	0	13.69	15	2	13	2	196	20	4.82	44.79	2	1.699	1.301	3.407	0.341362	0.0108324	0.0878304	0.231219	0.98105	5.86092e-05	21.36	2.84	1.58	138.7	168.5	263.2	2.01	11.43	10.5	High	High	High	High	High	High	High	High	High	High	High	High	High	High	High	High	High	High	High
AT1G51760.1	peptidase M20/M25/M40 family protein	0	40.819	18	6	41	6	440	48.2	6.73	114.74	6	2.62	2.598	3.405	0.604579	0.216035	0.951216	0.000675449	0.0146265	3.39531e-05	4.73	0.51	5.22	252.4	296	326.6	12.5	1.11	12.68	High	High	High	High	High	High	High	High	High	High	High	High	High	High	High	High	High	High	High
AT3G15660.1	glutaredoxin 4	0	16.769	23	4	22	4	169	18.7	6.33	53.61	4	2.148	1.704	3.401	0.996567	0.919288	0.346562	0.0156465	0.48731	6.43592e-05	5.06	6.41	2.44	225.4	178.1	320.7	47.87	19.77	7.73	High	High	High	High	High	High	High	High	High	High	High	High	High	High	High	High	High	High	High
AT1G45145.1	thioredoxin H-type 5	0	47.688	55	7	90	7	118	13.1	5.27	270.91	7	3.45	3.136	3.398	0.163142	0.00157142	1.94801e-05	4.36878e-05	0.042647	0.0042752	1.78	20.28	11.49	276.6	355.2	335.4	26.54	11.11	11.32	High	High	High	High	High	High	High	High	High	High	High	High	High	High	High	High	High	High	High
AT3G48890.1	membrane-associated progesterone binding protein 3	0	59.554	45	10	107	10	233	25.4	4.63	349.27	10	2.069	1.999	3.318	0.570259	0.583778	0.978901	0.0319644	0.194749	0.00118904	6.78	1.23	1.03	199.5	219.9	278	31.93	5.79	15.47	High	High	High	High	High	High	High	High	High	High	High	High	High	High	High	High	High	High	High
AT4G23680.1	Polyketide cyclase/dehydrase and lipid transport superfamily protein	0	31.721	52	8	48	6	151	17.5	6.34	120.61	8	2.273	2.311	3.313	0.743361	0.063494	9.59326e-07	0.0074725	0.0486626	0.000234033	53.85	12.63	55.45	165	233.5	469.5	9.31	3.29	15.8	High	High	High	High	High	High	High	High	High	High	High	High	High	High	High	High	High	High	High
AT5G48180.1	nitrile specifier protein 5	0	74.155	51	13	99	13	326	35.8	5.19	289.99	13	2.719	1.835	3.248	0.23012	0.236239	0.65944	0.00286038	0.604207	0.00383682	21.59	5.03	1.66	239.4	197.3	282.8	16.38	14.71	9.06	High	High	High	High	High	High	High	High	High	High	High	High	High	High	High	High	High	High	High
AT2G39050.1	hydroxyproline-rich glycoprotein family protein	0	36.872	36	10	65	10	317	35.6	6.7	171.78	10	4.259	3.876	3.193	0.304152	0.114688	0.00858098	1.3248e-07	0.000661447	0.000481622	21.2	1.84	40.89	387.5	379.6	357.4	9.72	9.96	21.22	High	High	High	High	High	High	High	High	High	High	High	High	High	High	High	High	High	High	High
AT4G34230.1	cinnamyl alcohol dehydrogenase 5	0	55.961	32	9	77	8	357	38.7	5.67	222.21	9	2.945	2.331	3.189	0.292093	0.498509	0.412478	8.44975e-06	0.0269378	0.00019986	24.32	8.83	5.52	266.3	241	317.6	18.42	11.58	16.94	High	High	High	High	High	High	High	High	High	High	High	High	High	High	High	High	High	High	High
AT4G14090.1	UDP-Glycosyltransferase superfamily protein	0	63.113	29	10	61	10	456	50.7	5.53	185.62	10	3.67	3.076	3.154	0.677754	0.449895	0.0325928	2.8034e-08	0.00390832	0.000557424	30.56	15.71	9.53	225.9	339.8	360.5	25.92	27.34	29.32	High	High	High	High	High	High	High	High	High	High	High	High	High	High	High	High	High	High	High
AT4G22240.1	Plastid-lipid associated protein PAP / fibrillin family protein	0	100.583	56	13	163	12	310	33.6	5.83	565.75	13	2.364	2.667	3.066	0.198688	0.0540395	0.0462349	0.0164798	0.127521	0.0127961	13.26	7.82	6.81	232.4	260.8	331.2	10.52	7.77	6.28	High	High	High	High	High	High	High	High	High	High	High	High	High	High	High	High	High	High	High
AT4G05020.2	NAD(P)H dehydrogenase B2	0	50.494	23	11	55	10	619	69.2	8.48	161.57	11	1.776	1.53	2.961	0.521334	0.0178654	0.967982	0.130142	0.780313	0.00102201	0.95	5.35	3.94	157.2	192.5	279.3	8.78	12.73	17.65	High	High	High	High	High	High	High	High	High	High	High	High	High	High	High	High	High	High	High
AT2G14610.1	pathogenesis-related gene 1	0	8.903	14	2	20	2	161	17.7	8.84	47.15	2	1.227	1.153	2.944	0.170985	2.23984e-05	0.659453	0.954956	0.999964	0.00248124	12.93	19.41	83.32	109.4	155.1	245.7	36.76	12.49	49.84	High	High	High	High	High	High	High	High	High	High	High	High	High	High	High	High	High	High	High
AT5G20830.2	sucrose synthase 1	0	128.405	36	27	159	26	808	92.9	6.2	427.22	27	2.485	1.389	2.919	0.428088	0.0108969	0.947934	0.0100143	0.978776	0.0154829	3.07	7.63	26.51	204.2	167.9	266.2	19.32	2.16	12.72	High	High	High	High	High	High	High	High	High	High	High	High	High	High	High	High	High	High	High
AT5G24530.1	2-oxoglutarate (2OG) and Fe(II)-dependent oxygenase superfamily protein	0	38.684	33	10	65	10	341	39.3	5.68	188.84	10	3.174	1.664	2.919	0.000724894	0.0237876	0.000415094	3.82562e-06	0.496636	0.00114123	12.71	2.81	21.24	206.3	268	254.1	12.43	7.83	9.96	High	High	High	High	High	High	High	High	High	High	High	High	High	High	High	High	High	High	High
AT4G01610.1	Cysteine proteinases superfamily protein	0	69.792	32	9	82	9	359	39.4	6.18	284.72	9	1.843	1.757	2.859	0.593727	7.63248e-05	0.140667	0.0761528	0.363548	0.000599944	4.42	1.9	14.85	180.9	234.8	285	9.61	9.01	4.73	High	High	High	High	High	High	High	High	High	High	High	High	High	High	High	High	High	High	High
AT1G75040.1	pathogenesis-related gene 5	0	110.426	70	12	226	12	239	25.2	4.98	648.61	12	1.141	1.319	2.851	2.1335e-05	1e-17	1.08473e-11	0.984682	0.997844	0.0263059	15.53	3.82	50.14	106.6	168.5	328.9	41.39	6.42	17.3	High	High	High	High	High	High	High	High	High	High	High	High	High	High	High	High	High	High	High
AT1G19570.1	dehydroascorbate reductase	0	123.418	87	15	209	15	213	23.6	5.91	669.84	15	2.721	3.953	2.843	0.552927	0.569389	0.097407	0.00237811	0.00543266	0.0266171	48.81	7.1	23.63	268.1	390.9	366	42	5.66	4.1	High	High	High	High	High	High	High	High	High	High	High	High	High	High	High	High	High	High	High
AT2G38740.1	Haloacid dehalogenase-like hydrolase (HAD) superfamily protein	0	24.33	25	6	35	6	244	26.7	4.94	85.68	6	2.249	2.593	2.793	0.211812	0.922614	0.284063	0.00639642	0.0229408	0.00121935	49.06	19.96	1.77	207.2	231.8	286.8	29.39	7.58	13.9	High	High	High	High	High	High	High	High	High	High	High	High	High	High	High	High	High	High	High
AT2G43820.1	UDP-glucosyltransferase 74F2	0	45.51	18	7	35	7	449	50.7	5.35	91.66	7	1.697	1.021	2.784	0.172231	0.102398	0.0252315	0.198159	0.999964	0.00193118	1.03	21.11	8.32	142.9	127.1	184.1	16.06	14.07	10.17	High	High	High	High	High	High	High	High	High	High	High	High	High	High	High	High	High	High	High
AT2G42790.1	citrate synthase 3	0	63.153	29	13	86	9	509	56.1	7.66	244.43	13	2.366	1.917	2.772	0.886039	0.0803272	0.483746	0.00176498	0.299944	0.00211118	24.52	2.26	7.89	206.4	238.7	304.5	4.6	8.89	8.75	High	High	High	High	High	High	High	High	High	High	High	High	High	High	High	High	High	High	High
AT5G13930.1	Chalcone and stilbene synthase family protein	0	33.35	24	6	35	6	395	43.1	6.54	115.31	6	4.734	2.721	2.768	0.393829	1.22081e-10	1.8672e-11	3.06027e-10	0.0437591	0.0109376	30.03	15.39	10.08	286.9	377.4	437.9	6.42	13.78	1.73	High	High	High	High	High	High	High	High	High	High	High	High	High	High	High	High	High	High	High
AT5G13490.1	ADP/ATP carrier 2	0	110.346	35	14	252	5	385	41.7	9.79	609.06	14	2.781	1.701	2.759	0.260901	0.32678	0.481713	0.000184084	0.403147	0.00119846	21.66	13.21	30.74	224.2	202.9	280.2	33.58	2.55	6.84	High	High	High	High	High	High	High	High	High	High	High	High	High	High	High	High	High	High	High
AT3G03640.1	beta glucosidase 25	0	33.664	17	9	51	9	531	59.8	6.54	119.42	9	4.927	2.689	2.745	0.725396	0.20527	0.43405	1.10503e-11	0.00768294	0.00253706	7.18	16.4	18.98	426.2	289.2	230	25.44	16.97	33.52	High	High	High	High	High	High	High	High	High	High	High	High	High	High	High	High	High	High	High
AT1G02920.1	glutathione S-transferase 7	0	80.7	52	10	198	3	209	23.6	6.62	585.64	10	1.415	0.761	2.714	3.20896e-05	4.70433e-05	0.000201071	0.615439	0.979193	0.00193118	5.2	6.45	11.15	78.5	134.5	193.6	33.38	6.29	5.96	High	High	High	High	High	High	High	High	High	High	High	High	High	High	High	High	High	High	High
AT5G10760.1	Eukaryotic aspartyl protease family protein	0	34.701	22	7	43	7	464	49.4	5.06	128.42	7	1.956	1.821	2.7	0.000670654	1.08225e-10	1.15171e-05	0.0425754	0.371627	0.00439108	25.77	1.03	27.04	195.4	272.4	285.8	1.05	5.21	12.77	High	High	High	High	High	High	High	High	High	High	High	High	High	High	High	High	High	High	High
AT3G57020.1	Calcium-dependent phosphotriesterase superfamily protein	0	26.303	20	5	33	5	370	41.4	7.01	104.1	5	2.384	1.603	2.65	0.468262	0.350742	0.0781737	0.00236875	0.69751	0.00790158	31.55	5.4	3.12	212.4	179.2	217	17.64	9.79	1.2	High	High	High	High	High	High	High	High	High	High	High	High	High	High	High	High	High	High	High
AT3G28930.1	AIG2-like (avirulence induced gene) family protein	0	37.836	38	6	66	5	170	19.4	5.05	171.87	6	1.239	1.832	2.641	0.993136	0.930108	0.855149	0.937812	0.298151	0.00654731	42.44	15.87	16.84	142.4	159.9	215.9	55.69	18.73	20.15	High	High	High	High	High	High	High	High	High	High	High	High	High	High	High	High	High	High	High
AT2G39800.1	delta1-pyrroline-5-carboxylate synthase 1	0	155.086	46	30	221	17	717	77.7	6.29	581.86	30	2.535	2.248	2.634	0.805044	0.0179924	0.0804699	0.00639642	0.252077	0.0432509	28.73	1.6	19.05	240.4	279.8	313.5	15.01	16.86	15.17	High	High	High	High	High	High	High	High	High	High	High	High	High	High	High	High	High	High	High
AT1G69410.1	eukaryotic elongation factor 5A-3	0	46.094	57	9	102	4	158	17.2	5.94	220.47	9	2.265	2.248	2.628	0.811916	0.929441	0.431145	0.00735438	0.0500238	0.00269825	12.01	7.67	2.65	185.9	223.4	240.8	10.5	25.64	21.08	High	High	High	High	High	High	High	High	High	High	High	High	High	High	High	High	High	High	High
AT3G25780.1	allene oxide cyclase 3	0	42.773	33	8	57	4	258	28.4	9.14	152.63	8	3.041	2.148	2.603	0.594091	0.018453	0.477415	3.27271e-06	0.154771	0.0167359	22.78	8.65	13.56	218.1	260.7	257.7	8.5	12.12	9.97	High	High	High	High	High	High	High	High	High	High	High	High	High	High	High	High	High	High	High
AT1G23130.1	Polyketide cyclase/dehydrase and lipid transport superfamily protein	0	46.415	51	8	82	8	160	17.8	6.21	234.94	8	2.235	3.376	2.602	0.616547	0.631872	0.25793	0.0390617	0.0227294	0.0619455	21.23	1.91	11.99	211.6	344.4	306.3	29.3	3.49	9.89	High	High	High	High	High	High	High	High	High	High	High	High	High	High	High	High	High	High	High
AT5G42570.1	B-cell receptor-associated 31-like	0	29.719	34	7	55	7	218	24.5	9.32	156.83	7	3.432	2.778	2.598	0.338835	0.36209	0.183167	8.23407e-07	0.00516939	0.00600853	52.62	1.34	11.71	231.8	301.1	290.6	55.07	7.59	17.08	High	High	High	High	High	High	High	High	High	High	High	High	High	High	High	High	High	High	High
AT3G51240.1	flavanone 3-hydroxylase	0	73.012	54	13	89	13	358	40.3	5.45	270.72	13	2.245	2.632	2.595	0.83409	0.389771	0.0413512	0.00925461	0.0106565	0.00901362	39.9	12.02	24.02	205.3	265.9	293.1	12.31	4.39	5.26	High	High	High	High	High	High	High	High	High	High	High	High	High	High	High	High	High	High	High
AT4G16760.1	acyl-CoA oxidase 1	0	98.187	38	21	116	18	664	74.3	7.66	321.15	21	1.904	1.414	2.576	0.0932607	0.0146673	0.725678	0.14843	0.967411	0.0532071	1.4	8.31	13.68	170.7	158	245.5	17.45	15.21	19.54	High	High	High	High	High	High	High	High	High	High	High	High	High	High	High	High	High	High	High
AT4G04800.1	methionine sulfoxide reductase B3	0	19.754	31	4	51	3	176	18.8	6.29	147.48	4	1.52	1.356	2.552	0.112828	0.228293	0.346656	0.442262	0.963701	0.00726169	27.73	6.14	1.11	164.4	149.8	190.8	33.09	20.53	40.32	High	High	High	High	High	High	High	High	High	High	High	High	High	High	High	High	High	High	High
AT4G36760.1	aminopeptidase P1	0	78.231	34	19	94	19	645	71.9	5.31	265.87	19	1.993	1.335	2.547	0.411182	0.015311	0.766564	0.0524081	0.96448	0.0123894	4.23	6.4	5.03	149	161	219.2	2.38	9.48	5.66	High	High	High	High	High	High	High	High	High	High	High	High	High	High	High	High	High	High	High
AT2G44790.1	uclacyanin 2	0	14.498	14	2	27	2	202	20.3	6.28	82.86	2	2.161	1.484	2.54	0.355307	0.00445476	0.124562	0.0136619	0.761524	0.00718448	55.61	2.08	36.1	190.9	202.3	236.6	19.86	8.65	11.82	High	High	High	High	High	High	High	High	High	High	High	High	High	High	High	High	High	High	High
AT2G26560.1	phospholipase A 2A	0	18.105	27	5	19	5	407	44.2	5.91	57.47	5	1.593	0.89	2.526	0.00510161	5.31841e-05	0.171102	0.506234	0.999964	0.0352488	19.6	3.77	1.94	100.3	139.3	216.1	5.69	4.62	11.72	High	High	High	High	High	High	High	High	High	High	High	High	High	High	High	High	High	High	High
AT4G11600.1	glutathione peroxidase 6	0	46.539	35	7	66	6	232	25.6	9.35	178.03	7	1.821	2.11	2.498	0.181588	0.26214	0.0138136	0.2352	0.335174	0.0778642	6.24	0.14	16.01	185.9	226.5	312.5	9.73	4.5	1.11	High	High	High	High	High	High	High	High	High	High	High	High	High	High	High	High	High	High	High
AT4G12290.1	Copper amine oxidase family protein	0	42.276	21	13	69	13	741	83.2	6.23	164.94	13	1.892	2.042	2.494	0.774313	0.228998	0.476605	0.0569162	0.191402	0.0167359	8.15	19.42	18.95	182.1	220.6	251.1	0.91	1.41	9.1	High	High	High	High	High	High	High	High	High	High	High	High	High	High	High	High	High	High	High
AT5G17380.1	Thiamine pyrophosphate dependent pyruvate decarboxylase family protein	0	110.802	40	20	147	20	572	61.4	6.05	438.2	20	1.967	1.396	2.493	0.19955	0.0455683	0.647258	0.113476	0.967411	0.0784671	16.85	2.78	8.86	167.5	178	251.9	20.93	3.24	12.21	High	High	High	High	High	High	High	High	High	High	High	High	High	High	High	High	High	High	High
AT1G77120.1	alcohol dehydrogenase 1	0	45.741	22	8	57	8	379	41.2	6.24	169.75	8	3.392	1.302	2.484	0.0265421	0.00206175	0.0308725	1.44366e-06	0.967411	0.00766304	1.45	1.93	2.66	227	176.9	246.7	32.96	5.28	17.29	High	High	High	High	High	High	High	High	High	High	High	High	High	High	High	High	High	High	High
AT4G12340.1	copper ion binding	0	24.182	26	6	29	6	170	19.4	8.97	72.69	6	2.459	2.363	2.483	0.06249	0.210049	0.704709	0.00588221	0.047657	0.0432509	47.86	2.2	1.43	258.2	260.8	266.5	49.84	24.37	40.36	High	High	High	High	High	High	High	High	High	High	High	High	High	High	High	High	High	High	High
AT1G56660.1	unknown protein; Has 665200 Blast hits to 205811 proteins in 4684 species: Archae - 3320; Bacteria - 107592; Metazoa - 249086; Fungi - 76753; Plants - 38542; Viruses - 3008; Other Eukaryotes - 186899 (source: NCBI BLink).	0	43.935	17	12	49	12	522	60.7	8.22	107.64	12	2.365	1.741	2.457	0.944527	0.300644	0.169502	0.00318915	0.518999	0.02506	3	10.39	45.54	262	229.3	223.6	1.71	13.45	31.87	High	High	High	High	High	High	High	High	High	High	High	High	High	High	High	High	High	High	High
AT3G23570.1	alpha/beta-Hydrolases superfamily protein	0	39.419	46	8	47	8	239	26.5	5.48	128.88	8	1.336	2.105	2.441	0.486414	0.351477	0.37005	0.779411	0.184517	0.0152269	0.71	3.8	6.42	138.4	181	223.3	15.75	12.28	14.37	High	High	High	High	High	High	High	High	High	High	High	High	High	High	High	High	High	High	High
AT1G17745.2	D-3-phosphoglycerate dehydrogenase	0	124.56	34	18	205	15	651	69.7	6.35	650.18	18	2.853	2.322	2.4	0.817172	0.00189174	0.000439522	0.00119404	0.173076	0.0872719	13.74	11.34	0.4	213.7	251	278.7	1.8	2.51	5.4	High	High	High	High	High	High	High	High	High	High	High	High	High	High	High	High	High	High	High
AT3G44860.1	farnesoic acid carboxyl-O-methyltransferase	0	56.722	30	9	64	9	348	38.5	5.95	174.96	9	2.498	2.48	2.39	0.603019	0.112436	0.694017	0.00450626	0.0911126	0.0127232	11.72	11.45	23.23	196.3	256.7	223.4	33.9	20.65	14.31	High	High	High	High	High	High	High	High	High	High	High	High	High	High	High	High	High	High	High
AT3G01390.2	vacuolar membrane ATPase 10	0	58.011	63	8	128	8	110	12.4	6	440.97	8	1.147	2.139	2.387	0.000227548	0.56709	0.710222	0.984682	0.322835	0.10678	118.7	3.44	21.75	175.8	202.2	221.7	72.25	9.92	35.63	High	High	High	High	High	High	High	High	High	High	High	High	High	High	High	High	High	High	High
AT5G19440.1	NAD(P)-binding Rossmann-fold superfamily protein	0	67.27	44	11	101	10	326	35.6	7.12	327.88	11	1.703	1.443	2.384	0.0639537	0.339443	0.436579	0.30522	0.967411	0.0921572	7.76	1.54	2.47	159.3	177.1	247.3	1.18	5.65	3.22	High	High	High	High	High	High	High	High	High	High	High	High	High	High	High	High	High	High	High
AT1G76180.1	Dehydrin family protein	0	76.385	65	14	203	13	185	20.8	5.48	550.6	14	2.204	3.016	2.372	0.0113723	0.0581231	0.000197532	0.0387044	0.0547856	0.11116	83.21	2.11	95.67	256.5	270.5	353.7	43.94	14.81	44.93	High	High	High	High	High	High	High	High	High	High	High	High	High	High	High	High	High	High	High
AT1G18210.1	Calcium-binding EF-hand family protein	0	69.564	65	10	84	10	170	18.3	4.35	245.77	10	2.159	1.576	2.361	0.52083	0.247355	0.920941	0.0113959	0.716358	0.0314631	0.66	2.83	18.38	162.8	192.8	261.1	52.37	4.54	36.49	High	High	High	High	High	High	High	High	High	High	High	High	High	High	High	High	High	High	High
AT3G23600.1	alpha/beta-Hydrolases superfamily protein	0	85.472	39	7	81	7	239	25.8	5.31	271.51	7	1.328	1.803	2.358	0.862512	0.639356	0.714724	0.817886	0.36418	0.0619455	42.15	0.31	2.72	140.4	196.5	254.6	36.79	9.57	6.78	High	High	High	High	High	High	High	High	High	High	High	High	High	High	High	High	High	High	High
AT2G17840.1	Senescence/dehydration-associated protein-related	0	110.888	62	17	143	17	452	49	5.41	427.86	17	3.966	3.145	2.355	0.896343	0.211057	0.930893	2.67087e-06	0.0415857	0.125401	14.97	5.44	3.74	410.1	337.5	219.2	13.24	6.93	1.09	High	High	High	High	High	High	High	High	High	High	High	High	High	High	High	High	High	High	High
AT4G08870.1	Arginase/deacetylase superfamily protein	0	109.508	51	13	149	9	344	38	6.32	413.71	13	2.23	3.046	2.303	0.952184	0.770303	0.769263	0.0335972	0.0517666	0.136329	44.51	6.5	1	229.8	309.8	258.6	21.89	4.46	6.14	High	High	High	High	High	High	High	High	High	High	High	High	High	High	High	High	High	High	High
AT5G03660.1	Family of unknown function (DUF662)	0	34.408	50	9	61	6	173	20.2	5.67	177.63	9	1.92	2.065	2.297	0.00102239	0.798896	0.402748	0.0800486	0.211129	0.0255172	16.07	14.23	7.96	134.6	191.6	174	73.23	6.92	41.43	High	High	High	High	High	High	High	High	High	High	High	High	High	High	High	High	High	High	High
AT1G74020.1	strictosidine synthase 2	0	44.13	32	8	40	7	335	35.3	5.81	129.11	8	1.384	1.478	2.279	0.947764	0.77116	0.487641	0.704281	0.855015	0.0554853	27.64	4.57	4.42	150.1	165.3	261	19.59	2.79	4.98	High	High	High	High	High	High	High	High	High	High	High	High	High	High	High	High	High	High	High
AT1G77510.1	PDI-like 1-2	0	245.528	68	36	509	28	508	56.3	5	1475.56	36	1.789	1.604	2.27	0.447873	0.0582804	0.984161	0.233499	0.867459	0.149695	24.57	5.67	33.82	175.2	180	207.3	13.39	6.57	10.2	High	High	High	High	High	High	High	High	High	High	High	High	High	High	High	High	High	High	High
AT1G80230.1	Rubredoxin-like superfamily protein	0	54.628	51	7	74	4	171	18.6	5.73	276.65	7	1.354	2.331	2.264	0.0205491	0.0738979	0.0291929	0.761921	0.0695939	0.0503161	5.95	20.2	41.76	125.2	146.4	188.1	11.13	11.85	11.02	High	High	High	High	High	High	High	High	High	High	High	High	High	High	High	High	High	High	High
AT3G45970.1	expansin-like A1	0	16.376	21	5	25	5	265	28.7	8	54.06	5	1.858	1.778	2.259	0.638559	0.327625	0.0507326	0.0840106	0.367665	0.0406161	8.35	4.51	7.27	233.7	197.5	210.1	36.3	5.66	11.71	High	High	High	High	High	High	High	High	High	High	High	High	High	High	High	High	High	High	High
AT2G04450.1	nudix hydrolase homolog 6	0	10.326	13	3	13	3	283	31.9	5.31	35.64	3	2.127	1.517	2.253	0.888105	0.00561444	0.445253	0.0761528	0.762416	0.070369	39.26	7.29	13.83	165	184.3	218	21.16	8.77	10.85	High	High	High	High	High	High	High	High	High	High	High	High	High	High	High	High	High	High	High
AT1G35720.1	annexin 1	0	179.452	73	23	509	23	317	36.2	5.38	1545.12	23	2.251	2.464	2.244	0.735026	0.19221	0.035739	0.0298007	0.199875	0.157707	0.69	0.53	4.93	219.8	266.8	260.3	19.97	9.32	9.3	High	High	High	High	High	High	High	High	High	High	High	High	High	High	High	High	High	High	High
AT5G60360.3	aleurain-like protease	0	52.432	28	7	88	7	361	39.6	7.36	291.5	7	1.8	2.204	2.243	0.214517	0.33895	0.557387	0.232	0.317499	0.157707	32.62	7.11	55.32	181.2	225.2	246	27.65	3.66	22.37	High	High	High	High	High	High	High	High	High	High	High	High	High	High	High	High	High	High	High
AT3G44880.1	Pheophorbide a oxygenase family protein with Rieske [2Fe-2S] domain	0	44.504	25	11	54	11	537	60.7	7.49	140.57	11	1.997	1.61	2.234	0.581149	0.12725	0.394928	0.0530322	0.612263	0.0939819	25.88	17.05	8.62	173.3	154.8	233.2	33.67	8.9	13.22	High	High	High	High	High	High	High	High	High	High	High	High	High	High	High	High	High	High	High
AT1G54570.1	Esterase/lipase/thioesterase family protein	0	27.515	15	8	20	8	704	78.2	7.93	50.87	8	1.573	1.718	2.231	0.102526	0.703382	0.7804	0.438925	0.364752	0.0247007	29.18	2.38	49.09	160	198.8	257.5	42.76	18.88	39.59	High	High	High	High	High	High	High	High	High	High	High	High	High	High	High	High	High	High	High
AT2G19570.1	cytidine deaminase 1	0	33.356	37	8	34	7	301	32.6	5.87	104.45	8	1.798	1.447	2.205	0.0593548	0.973412	0.431783	0.139974	0.819035	0.0383589	33.12	11.44	6.96	133.7	128.6	190	21.62	14.2	9.36	High	High	High	High	High	High	High	High	High	High	High	High	High	High	High	High	High	High	High
AT3G54960.1	PDI-like 1-3	0	98.218	34	17	143	17	579	64.2	4.83	427.49	17	2.028	2.15	2.177	0.193337	0.0165122	0.00306518	0.0961514	0.277943	0.173508	13.73	7.83	51.8	192.9	222.7	256.3	18.56	4.72	16.55	High	High	High	High	High	High	High	High	High	High	High	High	High	High	High	High	High	High	High
AT5G25610.1	BURP domain-containing protein	0	25.985	17	7	63	7	392	42.2	9.36	122.82	7	2.305	2.204	2.165	0.00714845	0.0672055	0.00091691	0.0258467	0.201662	0.0866092	12.55	15.76	24.99	295.9	227.9	252.6	23.16	14.52	17.23	High	High	High	High	High	High	High	High	High	High	High	High	High	High	High	High	High	High	High
AT3G04720.1	pathogenesis-related 4	0	22.098	21	4	34	4	212	22.9	7.65	109.27	4	0.966	0.736	2.163	0.686381	1.13491e-05	0.997886	0.999956	0.967411	0.0633559	29.52	1.31	12.41	79.2	112.6	222.4	12.75	3.2	5.38	High	High	High	High	High	High	High	High	High	High	High	High	High	High	High	High	High	High	High
AT4G34180.1	Cyclase family protein	0	60.622	34	8	71	7	255	28.4	6.44	218.68	8	1.749	1.884	2.157	0.937039	0.107127	0.907723	0.255174	0.588592	0.170738	6.54	5.05	2.89	150.7	215.6	234	13.73	2.24	3.59	High	High	High	High	High	High	High	High	High	High	High	High	High	High	High	High	High	High	High
AT1G53580.1	glyoxalase II 3	0	95.041	54	10	133	10	294	32.3	7.01	456.91	10	2.254	2.409	2.155	0.282964	0.130736	0.0207733	0.0293538	0.226942	0.201421	0.06	6.73	34.88	230.4	258.3	234.5	5.34	7.7	18.84	High	High	High	High	High	High	High	High	High	High	High	High	High	High	High	High	High	High	High
AT5G39950.1	thioredoxin 2	0	19.672	32	4	29	4	133	14.7	6.01	81.26	4	2.214	1.499	2.142	0.740825	0.131654	0.90058	0.00961899	0.798343	0.0620347	21.41	5.88	23.13	187.1	177.2	229.6	47.91	13.03	36.89	High	High	High	High	High	High	High	High	High	High	High	High	High	High	High	High	High	High	High
AT1G69510.1	cAMP-regulated phosphoprotein 19-related protein	0	24.804	40	5	33	4	137	15.1	5.06	81.63	5	1.702	1.849	2.142	0.0613005	0.149877	0.0473746	0.19854	0.284734	0.0605781	44.53	6.49	56.92	166.7	195.2	217.3	38.87	19.88	28.29	High	High	High	High	High	High	High	High	High	High	High	High	High	High	High	High	High	High	High
AT1G14060.1	GCK domain-containing protein	0	24.666	34	6	40	6	179	19.4	4.34	85.49	6	1.689	1.433	2.137	0.305933	0.972688	0.812072	0.37638	0.88981	0.100613	20.06	8.43	49.37	145.3	166.9	211.4	38.06	12.46	33.16	High	High	High	High	High	High	High	High	High	High	High	High	High	High	High	High	High	High	High
AT5G06320.1	NDR1/HIN1-like 3	0	35.578	27	6	35	6	231	25.9	9.2	98.63	6	2.036	1.712	2.117	0.965406	0.00412862	0.248042	0.0246306	0.561894	0.086652	25.84	15.36	5	161.5	201.7	219.5	7.07	22.78	8.34	High	High	High	High	High	High	High	High	High	High	High	High	High	High	High	High	High	High	High
AT5G14780.1	formate dehydrogenase	0	138.494	60	22	284	22	384	42.4	7.5	786.55	22	1.681	1.494	2.116	0.334271	0.0556752	0.265122	0.355838	0.955914	0.228932	6.04	6.21	6.58	142.4	176.2	226.2	2.96	0.93	4.97	High	High	High	High	High	High	High	High	High	High	High	High	High	High	High	High	High	High	High
AT5G54160.1	O-methyltransferase 1	0	108.256	50	15	152	15	363	39.6	5.95	452.95	15	1.363	1.514	2.111	0.00520902	0.0595839	0.000771045	0.823018	0.901938	0.230891	25.52	8.33	2.21	111.1	141.9	176.4	21.21	2.8	2.1	High	High	High	High	High	High	High	High	High	High	High	High	High	High	High	High	High	High	High
AT5G35735.1	Auxin-responsive family protein	0	7.204	3	1	9	1	404	43.8	9.54	29.16	1	1.35	0.976	2.103	0.117729	0.0509176	0.0343935	0.89248	0.999964	0.136834	9.2	4.02	42.64	103.1	146.2	165.4	15.07	12.5	17.57	High	High	High	High	High	High	High	High	High	High	High	High	High	High	High	High	High	High	High
AT4G12720.2	MutT/nudix family protein	0	50.048	35	8	72	8	282	31.9	5.44	213.33	8	1.969	1.353	2.095	0.881552	0.00765345	0.528799	0.100688	0.971281	0.0920646	22.5	8.19	20.21	152.4	168	176.5	17.39	9.87	13.24	High	High	High	High	High	High	High	High	High	High	High	High	High	High	High	High	High	High	High
AT3G07720.1	Galactose oxidase/kelch repeat superfamily protein	0	46.448	31	7	64	7	329	35.7	5.22	194.15	7	1.743	1.399	2.095	0.522229	0.0727438	0.883049	0.21504	0.874792	0.0843111	49.15	0.69	22.62	159.8	153.5	184.7	20.66	4.51	14.11	High	High	High	High	High	High	High	High	High	High	High	High	High	High	High	High	High	High	High
AT1G54580.1	acyl carrier protein 2	0	7.422	7	1	17	1	136	14.5	5.31	52.55	1	2.077	2.054	2.088	0.181834	0.070901	0.738722	0.0164798	0.199187	0.107523	13.35	16.63	3.46	236.4	168.9	212.3	50.98	10.27	30.08	High	High	High	High	High	High	High	High	High	High	High	High	High	High	High	High	High	High	High
AT5G24780.1	vegetative storage protein 1	0	45.056	24	7	102	3	270	30.2	5.67	308.04	7	2.215	4.356	2.084	0.576451	0.0962135	6.13817e-07	0.0253831	0.00115924	0.149695	42.87	19.18	10.87	230.9	411	305.8	46.4	1.95	3.29	High	High	High	High	High	High	High	High	High	High	High	High	High	High	High	High	High	High	High
AT5G16450.2	Ribonuclease E inhibitor RraA/Dimethylmenaquinone methyltransferase	0	27.548	33	5	48	2	166	17.8	5.58	137.88	5	1.356	1.675	2.067	0.488815	0.569537	0.413239	0.718416	0.496636	0.102157	4.3	3.37	2.35	130.3	170	197.7	11.44	5.86	13.71	High	High	High	High	High	High	High	High	High	High	High	High	High	High	High	High	High	High	High
AT5G01600.1	ferretin 1	0	56.597	32	8	80	7	255	28.2	6.11	221.94	8	2.619	1.915	2.066	0.873649	0.787964	0.310381	0.000404095	0.301151	0.0906947	21.65	3.82	10.13	199.9	205.1	215.7	26.88	23.4	9.63	High	High	High	High	High	High	High	High	High	High	High	High	High	High	High	High	High	High	High
AT1G72680.1	cinnamyl-alcohol dehydrogenase	0	31.367	19	6	33	6	355	38.6	7.12	81.24	6	1.709	1.347	2.05	0.803982	0.0128161	0.576567	0.196416	0.967411	0.100613	45.16	9.14	9.93	135.4	150.6	186.8	25.45	3.23	7.67	High	High	High	High	High	High	High	High	High	High	High	High	High	High	High	High	High	High	High
AT1G08450.1	calreticulin 3	0	89.066	42	17	151	17	424	49.8	6.13	449.65	17	1.745	1.167	2.047	0.966981	1.98018e-05	0.169682	0.274713	0.999964	0.268564	28.77	0.26	1.47	142.7	160.2	208.9	7.22	5.62	7.64	High	High	High	High	High	High	High	High	High	High	High	High	High	High	High	High	High	High	High
AT5G46180.1	ornithine-delta-aminotransferase	0	35.127	23	8	38	8	475	52.1	7.44	107.67	8	1.605	1.36	2.046	0.295506	0.471527	0.485777	0.307855	0.967411	0.0807304	8.61	1.41	11.18	133.9	157.4	211.5	8.3	10.16	2.77	High	High	High	High	High	High	High	High	High	High	High	High	High	High	High	High	High	High	High
AT2G04350.2	AMP-dependent synthetase and ligase family protein	0	72.862	30	19	92	17	720	78.3	7.61	266.15	19	1.951	1.55	2.027	0.601806	0.227351	0.871838	0.0383554	0.635637	0.0725666	0.76	3.83	0.02	181.2	183.5	203.5	3.78	5.26	6.67	High	High	High	High	High	High	High	High	High	High	High	High	High	High	High	High	High	High	High
AT5G02490.1	Heat shock protein 70 (Hsp 70) family protein	0	276.99	68	38	837	10	653	71.3	5.12	2318.79	38	1.748	1.109	2.017	0.0397587	0.0901956	0.0628692	0.26496	0.999964	0.245189	7.47	2.51	7.6	141.1	152.3	185.1	7.37	8.11	7.52	High	High	High	High	High	High	High	High	High	High	High	High	High	High	High	High	High	High	High
AT5G66760.1	succinate dehydrogenase 1-1	0	111.467	35	19	161	19	634	69.6	6.29	486.82	19	1.44	1.205	2.017	0.904022	0.03094	0.442744	0.704281	0.999964	0.284381	3.64	0.69	27.26	134.8	150.9	213.5	1.33	4.21	4.78	High	High	High	High	High	High	High	High	High	High	High	High	High	High	High	High	High	High	High
AT1G03220.1	Eukaryotic aspartyl protease family protein	0	66.936	34	13	89	8	433	45.7	8.66	262.62	13	1.509	0.882	2.013	0.148666	0.344924	0.0547624	0.448416	0.999964	0.115605	46.32	6.7	26.03	118.8	93.3	156	17.75	12.21	11.5	High	High	High	High	High	High	High	High	High	High	High	High	High	High	High	High	High	High	High
AT1G58270.1	TRAF-like family protein	0	48.549	22	9	88	9	396	45	5.82	264.68	9	2.303	2.509	2.012	0.0343843	0.840465	0.0563696	0.023701	0.137824	0.194378	44.58	2.18	6.71	239.1	221.5	197.8	20.29	4.12	4.89	High	High	High	High	High	High	High	High	High	High	High	High	High	High	High	High	High	High	High
AT5G42020.1	Heat shock protein 70 (Hsp 70) family protein	0	358.357	64	40	821	5	668	73.5	5.21	2706.47	40	1.656	1.25	2.004	0.617596	0.702741	0.124542	0.26496	0.989861	0.137688	1.77	6.84	5.27	141.5	151.2	184.9	14.7	9.52	4.43	High	High	High	High	High	High	High	High	High	High	High	High	High	High	High	High	High	High	High
AT1G09560.1	germin-like protein 5	0	9.404	11	4	26	3	219	22.9	8.44	56.36	4	1.255	1.251	1.995	0.185531	0.282663	0.463401	0.910861	0.999964	0.129333	11.42	12.88	12.42	91.8	139.3	185.7	16.2	2.61	9.66	High	High	High	High	High	High	High	High	High	High	High	High	High	High	High	High	High	High	High
AT2G22500.1	uncoupling protein 5	0	25.95	18	4	20	4	313	33.3	9.73	71.65	4	1.956	1.319	1.988	0.932563	0.000325125	0.670204	0.085339	0.981465	0.13204	27.51	42.26	16.18	172.1	203	181.1	18.13	6.22	18.89	High	High	High	High	High	High	High	High	High	High	High	High	High	High	High	High	High	High	High
AT2G43620.1	Chitinase family protein	0	57.438	33	7	59	7	283	30.4	8.54	186.74	7	1.925	1.032	1.985	9.96909e-05	0.00119283	2.09788e-06	0.0437889	0.999964	0.108346	2.1	2.14	10.89	122.5	158	136.9	4.58	12.52	17.59	High	High	High	High	High	High	High	High	High	High	High	High	High	High	High	High	High	High	High
AT3G55120.1	Chalcone-flavanone isomerase family protein	0	42.692	36	7	55	7	246	26.6	5.5	156.23	7	1.991	2.384	1.984	0.566557	0.195725	0.000455719	0.0430235	0.0266468	0.102157	4.83	3.68	22.82	165.2	215.7	206	15.84	10.4	11.21	High	High	High	High	High	High	High	High	High	High	High	High	High	High	High	High	High	High	High
AT4G34120.1	Cystathionine beta-synthase (CBS) family protein	0	28.557	24	6	45	6	238	25.9	8.35	113.15	6	1.261	1.863	1.974	0.966897	0.0214682	0.374098	0.921408	0.269182	0.107523	79.04	10.16	36.82	136.1	158	207.6	42.98	4.99	11.07	High	High	High	High	High	High	High	High	High	High	High	High	High	High	High	High	High	High	High
AT4G15530.6	pyruvate orthophosphate dikinase	0	140.63	33	24	148	24	963	105.1	6.38	409.63	24	1.681	0.885	1.972	0.0293597	0.000395896	0.865169	0.38105	0.999964	0.319033	1.7	1.26	26.31	113.1	122.9	180.8	6.22	7.14	7.11	High	High	High	High	High	High	High	High	High	High	High	High	High	High	High	High	High	High	High
AT5G07440.2	glutamate dehydrogenase 2	0	71.287	33	10	118	7	411	44.7	6.54	372.71	10	1.29	0.754	1.969	0.0123106	0.00843098	0.00939031	0.875466	0.999964	0.228676	2.67	0.79	14.36	86	107	149.3	5.41	5.97	10.97	High	High	High	High	High	High	High	High	High	High	High	High	High	High	High	High	High	High	High
AT5G39730.1	AIG2-like (avirulence induced gene) family protein	0	39.348	44	7	66	7	172	20	5.1	165.6	7	1.279	2.285	1.955	0.861186	0.0150835	0.655474	0.910861	0.0452531	0.136329	36.47	1.61	2.3	127.6	183.6	202.4	40.97	2.11	1.89	High	High	High	High	High	High	High	High	High	High	High	High	High	High	High	High	High	High	High
AT3G51000.1	alpha/beta-Hydrolases superfamily protein	0	30.715	28	7	35	7	323	36.7	5.63	98.07	7	2.323	1.778	1.952	0.731131	0.0178187	0.0845302	0.0036025	0.377759	0.129943	4.46	9.75	2.51	179.8	201.3	216	3	12.61	4.28	High	High	High	High	High	High	High	High	High	High	High	High	High	High	High	High	High	High	High
AT5G54500.1	flavodoxin-like quinone reductase 1	0	56.973	49	7	75	5	204	21.8	6.38	278.75	7	1.386	1.36	1.948	0.0764393	0.438109	0.166932	0.698738	0.901335	0.102742	15.33	14.1	11.89	107.3	135.8	179	19.12	2.96	13.63	High	High	High	High	High	High	High	High	High	High	High	High	High	High	High	High	High	High	High
AT4G35220.1	Cyclase family protein	0	16.165	18	5	26	4	272	30	6.02	72.48	5	1.347	1.795	1.948	0.723391	0.974704	0.087483	0.840013	0.455136	0.278049	52.52	11.59	20.7	110.5	148.7	207.9	23.58	2.54	6.53	High	High	High	High	High	High	High	High	High	High	High	High	High	High	High	High	High	High	High
AT4G20830.1	FAD-binding Berberine family protein	0	94.17	31	20	147	20	570	63.5	9.58	397.41	20	1.653	1.142	1.944	0.989997	0.000831622	0.632675	0.390617	0.999964	0.355576	33.16	4.38	5.42	160.8	150.3	195.4	26.46	5.43	14.84	High	High	High	High	High	High	High	High	High	High	High	High	High	High	High	High	High	High	High
AT1G21750.1	PDI-like 1-1	0	282.048	68	39	650	32	501	55.6	4.92	1956.74	39	1.6	1.546	1.939	0.162095	0.0655304	0.574014	0.457807	0.913312	0.362442	22.55	0.65	28.52	165.4	169.4	176.6	9.16	1.52	12.59	High	High	High	High	High	High	High	High	High	High	High	High	High	High	High	High	High	High	High
AT4G21580.1	oxidoreductase, zinc-binding dehydrogenase family protein	0	69.878	65	17	111	17	325	34.4	6.89	281.09	17	1.812	1.496	1.938	0.7965	0.110119	0.551007	0.230712	0.916517	0.36598	24.67	2.55	1.54	163.8	166.3	184.3	18.45	4.33	7.95	High	High	High	High	High	High	High	High	High	High	High	High	High	High	High	High	High	High	High
AT1G22840.1	CYTOCHROME C-1	0	11.859	36	4	32	4	114	12.4	9.31	84.73	4	1.261	1.804	1.929	0.554038	0.128269	0.861805	0.929618	0.442641	0.176412	27.61	1.78	39.03	104.8	123.9	161.2	38.02	30.23	31.07	High	High	High	High	High	High	High	High	High	High	High	High	High	High	High	High	High	High	High
AT4G39730.1	Lipase/lipooxygenase, PLAT/LH2 family protein	0	49.831	27	5	122	4	181	20.1	5.19	384.2	5	1.835	1.997	1.927	0.0447057	0.112799	0.0166567	0.19854	0.507448	0.367965	12.36	2.27	1.06	191	196	207.8	3.52	6.2	8.05	High	High	High	High	High	High	High	High	High	High	High	High	High	High	High	High	High	High	High
AT3G52300.1	ATP synthase D chain, mitochondrial	0	101.336	74	17	195	17	168	19.6	5.19	553.76	17	1.069	2.083	1.916	0.0300977	0.123599	0.522885	0.999956	0.423741	0.377751	117.19	26.97	55.5	150.1	182.6	198.4	70.22	6.4	33.5	High	High	High	High	High	High	High	High	High	High	High	High	High	High	High	High	High	High	High
AT4G04210.1	plant UBX domain containing protein 4	0	35.356	19	7	58	6	303	32.9	5.95	155.04	7	1.481	2.157	1.915	0.26827	0.128781	0.764478	0.509308	0.0677421	0.170979	69.1	20.48	76.78	138.7	164.1	177.7	18.85	10.71	10.55	High	High	High	High	High	High	High	High	High	High	High	High	High	High	High	High	High	High	High
AT1G78040.2	Pollen Ole e 1 allergen and extensin family protein	0	21.288	29	4	20	4	171	19.3	7.33	51.17	4	2.5	2.331	1.895	0.207759	0.604091	0.958757	0.00207173	0.0366945	0.189574	10.14	23.76	32.64	281.7	217.8	183.9	24.37	4.05	8.37	High	High	High	High	High	High	High	High	High	High	High	High	High	High	High	High	High	High	High
AT5G02790.1	Glutathione S-transferase family protein	0	61.099	58	11	109	11	235	27.1	5.2	302.93	11	1.134	1.53	1.89	0.332528	0.00801866	0.0106487	0.991399	0.937059	0.363405	83.22	0.45	7.91	109.5	138.5	171	51.3	5.5	12.17	High	High	High	High	High	High	High	High	High	High	High	High	High	High	High	High	High	High	High
AT2G37970.1	SOUL heme-binding family protein	0	66.043	63	12	83	12	225	24.9	8.81	217.66	12	1.635	1.479	1.888	0.812729	0.413552	0.816345	0.46	0.96199	0.351477	11.82	17.14	5.18	142.2	160.9	181.8	7.73	5.23	3.69	High	High	High	High	High	High	High	High	High	High	High	High	High	High	High	High	High	High	High
AT3G11820.1	syntaxin of plants 121	0	32.842	29	9	44	9	346	37.9	8.95	129.38	9	1.906	1.299	1.887	0.462939	0.0999826	0.544716	0.0704225	0.968654	0.15304	17.54	14.36	6.73	171.1	159	216.3	43.63	5.1	5.56	High	High	High	High	High	High	High	High	High	High	High	High	High	High	High	High	High	High	High
AT3G54640.1	tryptophan synthase alpha chain	0	27.14	31	5	30	5	312	33.2	7.28	87.99	5	1.051	1.086	1.882	0.274432	0.646666	0.313321	0.999956	0.999964	0.178361	28.12	1.11	15.33	78.5	114.4	173.1	63.09	48.32	17.06	High	High	High	High	High	High	High	High	High	High	High	High	High	High	High	High	High	High	High
AT2G01520.1	MLP-like protein 328	0	22.053	38	5	36	2	151	17.5	5.73	73.94	5	1.917	2.543	1.88	0.00156462	3.8509e-05	0.215518	0.220211	0.0132877	0.200737	16.28	19.16	52.44	116.5	161.4	189.9	35.8	10.8	20.39	High	High	High	High	High	High	High	High	High	High	High	High	High	High	High	High	High	High	High
AT2G24180.1	cytochrome p450 71b6	0	51.011	28	13	53	13	503	57	7.85	137.34	13	1.436	1.111	1.876	0.436745	0.0520101	0.687272	0.640786	0.999964	0.194961	13.1	6.06	7.27	123.1	142.5	169.8	6.59	1.58	7.59	High	High	High	High	High	High	High	High	High	High	High	High	High	High	High	High	High	High	High
AT5G25250.1	SPFH/Band 7/PHB domain-containing membrane-associated protein family	0	53.718	33	13	46	13	470	52.3	6.06	130.52	13	1.275	0.738	1.874	0.0427437	0.000167762	0.00250273	0.909678	0.967411	0.167958	2.07	3.65	0.88	106.6	124.5	147.8	11.96	9.55	10.78	High	High	High	High	High	High	High	High	High	High	High	High	High	High	High	High	High	High	High
AT2G21620.1	Adenine nucleotide alpha hydrolases-like superfamily protein	0	68.574	71	10	85	10	187	20.6	5.62	265.67	10	1.867	1.957	1.869	0.341594	0.694893	0.661097	0.150576	0.284734	0.201421	3.63	2.11	0.11	181.4	183.1	178.6	1.73	2.46	3.25	High	High	High	High	High	High	High	High	High	High	High	High	High	High	High	High	High	High	High
AT1G20225.1	Thioredoxin superfamily protein	0	9.946	16	3	15	3	233	26	7.11	39.86	3	1.178	1.491	1.868	0.587697	0.856278	0.774198	0.975795	0.697416	0.190627	70.69	28.44	5.01	114.1	145	185.1	37.89	19.33	7.73	High	High	High	High	High	High	High	High	High	High	High	High	High	High	High	High	High	High	High
AT5G51070.1	Clp ATPase	0	54.586	15	12	77	11	945	103.2	6.23	212.77	12	2.168	1.484	1.854	0.469474	0.313929	0.694445	0.0146736	0.769542	0.171601	3.34	1.99	3.97	182.1	160.9	184.1	6.23	12.51	23.39	High	High	High	High	High	High	High	High	High	High	High	High	High	High	High	High	High	High	High
AT4G27520.1	early nodulin-like protein 2	0	83.249	27	11	166	11	349	35	9.32	547.39	11	1.626	1.765	1.853	0.0887429	0.815097	0.191481	0.423723	0.672435	0.437484	7.12	7.76	56.32	184.5	185.5	221.1	5.1	3.67	27.19	High	High	High	High	High	High	High	High	High	High	High	High	High	High	High	High	High	High	High
AT1G52040.1	myrosinase-binding protein 1	0	85.085	43	12	87	10	462	50.1	5.6	276.8	12	1.979	2.254	1.85	0.950988	0.0384308	0.00076427	0.0853211	0.251203	0.324511	19.58	16.29	11.63	160.1	230.4	202.5	12.61	5.78	10.55	High	High	High	High	High	High	High	High	High	High	High	High	High	High	High	High	High	High	High
AT1G27770.1	autoinhibited Ca2+-ATPase 1	0	50.706	14	12	57	11	1020	111.2	5.68	150.62	12	1.937	1.191	1.847	0.0936854	0.255456	0.490345	0.0417248	0.999964	0.197152	17.76	5.37	17.44	157	154.1	176.2	5.19	8.18	10.23	High	High	High	High	High	High	High	High	High	High	High	High	High	High	High	High	High	High	High
AT1G26550.1	FKBP-like peptidyl-prolyl cis-trans isomerase family protein	0	29.132	44	5	32	5	142	14.8	9.52	93.92	5	1.709	1.673	1.846	0.733471	0.718946	0.904281	0.229383	0.511852	0.23889	14.16	5.68	37.34	151.9	142	163.6	42.02	18.69	33.4	High	High	High	High	High	High	High	High	High	High	High	High	High	High	High	High	High	High	High
AT1G59700.1	glutathione S-transferase TAU 16	0	17.332	17	4	27	4	234	26.5	5.58	70.31	4	1.853	2.18	1.839	0.664252	0.783825	0.137954	0.062363	0.127521	0.257903	3.54	11.54	5.08	157.4	202.2	199.5	12.49	14.54	5.91	High	High	High	High	High	High	High	High	High	High	High	High	High	High	High	High	High	High	High
AT5G60790.1	ABC transporter family protein	0	84.13	33	16	85	15	595	66.8	6.46	273.76	16	1.58	1.265	1.836	0.406346	0.822661	0.590603	0.402291	0.984354	0.190683	6.81	2.89	1.22	142.2	142.2	174.3	15.55	4.09	9.36	High	High	High	High	High	High	High	High	High	High	High	High	High	High	High	High	High	High	High
AT3G53990.1	Adenine nucleotide alpha hydrolases-like superfamily protein	0	77.79	74	10	79	10	160	17.8	5.94	240.74	10	1.618	2.076	1.835	0.492532	0.425663	0.0372757	0.344607	0.120795	0.220141	59.33	7.03	23.61	163	191.7	200.4	32.7	5.19	11	High	High	High	High	High	High	High	High	High	High	High	High	High	High	High	High	High	High	High
AT3G53260.1	phenylalanine ammonia-lyase 2	0	82.418	21	13	114	5	717	77.8	6.46	349.79	13	1.343	1.472	1.832	0.577316	0.00702235	0.133687	0.804901	0.827888	0.202067	0.54	10.07	27.64	107.3	176.3	173.8	10.1	10.42	7.1	High	High	High	High	High	High	High	High	High	High	High	High	High	High	High	High	High	High	High
AT3G21865.1	peroxin 22	0	28.016	30	5	17	5	283	31.4	7.97	57.48	5	1.808	1.423	1.828	0.449123	0.836382	0.596587	0.236499	0.935207	0.418451	37.74	17.63	6.91	145.9	170.4	210.4	31.87	18.32	8.84	High	High	High	High	High	High	High	High	High	High	High	High	High	High	High	High	High	High	High
AT1G77710.1	CONTAINS InterPro DOMAIN/s: Ubiquitin-like, Ufm1 (InterPro:IPR005375); Has 244 Blast hits to 244 proteins in 106 species: Archae - 0; Bacteria - 0; Metazoa - 149; Fungi - 0; Plants - 47; Viruses - 0; Other Eukaryotes - 48 (source: NCBI BLink).	0	25.52	62	4	36	4	93	9.9	9.25	94	4	1.773	1.91	1.827	0.653315	0.717543	0.515208	0.156519	0.211459	0.221908	9.74	10.29	15.74	182.5	202.5	214.8	5.65	10.52	9.86	High	High	High	High	High	High	High	High	High	High	High	High	High	High	High	High	High	High	High
AT3G16400.2	nitrile specifier protein 1	0	158.573	52	22	229	7	470	51.6	5.53	720.72	22	1.856	1.912	1.825	0.00464224	0.528159	0.0306247	0.218329	0.516288	0.417134	17.26	5.94	24.06	157.7	225.7	170.2	17.39	7.41	4.78	High	High	High	High	High	High	High	High	High	High	High	High	High	High	High	High	High	High	High
AT2G31570.1	glutathione peroxidase 2	0	49.26	62	12	101	10	169	18.9	5.72	265.51	12	1.375	1.47	1.814	0.725791	0.500365	0.68235	0.789598	0.953341	0.468448	20.36	5.64	37.6	137.9	129.2	189.7	12.84	3.32	4.35	High	High	High	High	High	High	High	High	High	High	High	High	High	High	High	High	High	High	High
AT1G54040.2	epithiospecifier protein	0	156.97	67	23	298	23	341	37	5.86	829.39	23	0.27	1.687	1.812	0.000125447	6.10623e-14	0.114417	1.11626e-05	0.741559	0.469593	78.49	0.42	26.73	31.9	49.4	127.8	17.08	6.14	13.97	High	High	High	High	High	High	High	High	High	High	High	High	High	High	High	High	High	High	High
AT4G15940.1	Fumarylacetoacetate (FAA) hydrolase family	0	14.879	15	3	23	3	222	24.1	7.49	58.46	3	1.497	1.932	1.811	0.42109	0.12303	0.53613	0.458975	0.306366	0.254644	49.12	14.65	0.61	126.6	171.3	215.3	24.47	5.47	6.46	High	High	High	High	High	High	High	High	High	High	High	High	High	High	High	High	High	High	High
AT4G24130.1	Protein of unknown function, DUF538	0	12.378	21	3	16	3	157	17.9	5.68	39.21	3	2.429	1.776	1.808	0.620126	0.440689	0.827245	0.000960727	0.335174	0.231634	19.72	15.54	1.91	196.9	161.4	172.3	11.21	20.78	34.75	High	High	High	High	High	High	High	High	High	High	High	High	High	High	High	High	High	High	High
AT4G23710.1	vacuolar ATP synthase subunit G2	0	25.464	40	5	25	5	106	11.7	5.58	70.42	5	0.924	1.743	1.804	0.0296672	0.00117307	0.101001	0.998092	0.36418	0.266215	80	18.5	19.59	124.2	146.1	130	69.37	34.8	28.7	High	High	High	High	High	High	High	High	High	High	High	High	High	High	High	High	High	High	High
AT3G06860.1	multifunctional protein 2	0	100.615	31	19	171	19	725	78.8	9.17	461.66	19	1.723	1.193	1.799	0.250271	0.0503311	0.747923	0.297702	0.999964	0.484761	3.75	6.2	30.18	128.4	139	174.8	7.36	7.55	9.83	High	High	High	High	High	High	High	High	High	High	High	High	High	High	High	High	High	High	High
AT3G12580.1	heat shock protein 70	0	272.216	63	36	786	11	650	71.1	5.25	2220.28	36	1.73	1.53	1.792	5.44012e-05	0.0137674	1.51737e-05	0.26496	0.905963	0.362459	13.51	2.73	24.52	133.9	139.1	137.3	7.28	17.85	9.91	High	High	High	High	High	High	High	High	High	High	High	High	High	High	High	High	High	High	High
AT5G15970.1	stress-responsive protein (KIN2) / stress-induced protein (KIN2) / cold-responsive protein (COR6.6) / cold-regulated protein (COR6.6)	0	46.29	71	4	39	3	66	6.5	9.13	144.98	4	2.52	3.277	1.791	0.930894	0.00490527	0.76618	0.00164344	0.000229083	0.243497	21	3.15	44.49	272.9	285.4	189.4	40.93	17.47	29.41	High	High	High	High	High	High	High	High	High	High	High	High	High	High	High	High	High	High	High
AT3G44310.3	nitrilase 1	0	116.834	54	18	261	8	346	38.1	6.28	827.73	18	1.678	1.289	1.789	0.775728	0.643387	0.223918	0.35844	0.999964	0.498764	40.17	1.5	25.73	172.7	128.7	161.7	34.91	3.29	6.4	High	High	High	High	High	High	High	High	High	High	High	High	High	High	High	High	High	High	High
AT4G30270.1	xyloglucan endotransglucosylase/hydrolase 24	0	52.926	38	8	87	6	269	30.7	8.31	235.58	8	1.106	1.166	1.789	0.537311	0.216811	0.53042	0.999956	0.999964	0.377751	42.04	0.15	16.35	110.6	125.9	167.1	10.62	8.58	14.42	High	High	High	High	High	High	High	High	High	High	High	High	High	High	High	High	High	High	High
AT3G29075.1	glycine-rich protein	0	36.215	26	11	99	10	294	34.4	6.13	194.33	11	1.647	1.383	1.781	0.0897871	0.0955377	0.637618	0.285809	0.909257	0.235059	11.82	6.94	8.7	201.9	193.5	179	25.73	19.46	36.14	High	High	High	High	High	High	High	High	High	High	High	High	High	High	High	High	High	High	High
AT1G23900.1	gamma-adaptin 1	0	37.996	14	10	33	8	876	96.4	5.71	96.66	10	2.921	0.683	1.778	0.0594191	0.319362	0.435533	0.0164798	0.967411	0.409355	0	0	0	138.5	70.7	128.9				High	High	High	High	High	High	High	High	High	High	High	High	High	High	High	High	High	High	High
AT2G38860.2	Class I glutamine amidotransferase-like superfamily protein	0	29.909	17	7	35	6	398	42.7	5.22	80.67	7	1.377	0.775	1.778	0.00662095	0.00200305	0.0256247	0.723181	0.978776	0.257903	10.06	10.06	13.01	94.1	115.8	151.7	3.19	2.01	17.27	High	High	High	High	High	High	High	High	High	High	High	High	High	High	High	High	High	High	High
AT2G30860.1	glutathione S-transferase PHI 9	0	68.354	48	7	152	6	215	24.1	6.65	462.79	7	1.408	2.035	1.776	0.384521	0.276707	0.91756	0.723181	0.469436	0.51748	50.53	7.47	11.88	127.9	194.3	208.2	41.76	8.12	9.24	High	High	High	High	High	High	High	High	High	High	High	High	High	High	High	High	High	High	High
AT3G17810.1	pyrimidine 1	0	114.877	47	16	143	16	426	46.8	6.8	411.87	16	1.544	1.313	1.774	0.371413	0.390461	0.980662	0.561273	0.997844	0.481002	9.92	1.65	1.51	136	149	171.3	4.8	2.84	0.93	High	High	High	High	High	High	High	High	High	High	High	High	High	High	High	High	High	High	High
AT1G08480.1	unknown protein; FUNCTIONS IN: molecular_function unknown; INVOLVED IN: biological_process unknown; LOCATED IN: mitochondrion, plasma membrane, plastid, vacuole; EXPRESSED IN: 27 plant structures; EXPRESSED DURING: 15 growth stages; Has 39 Blast hits to 39 proteins in 13 species: Archae - 0; Bacteria - 0; Metazoa - 0; Fungi - 0; Plants - 39; Viruses - 0; Other Eukaryotes - 0 (source: NCBI BLink).	0	17.369	48	4	26	4	142	15.8	6.8	81.28	4	1.074	1.655	1.766	0.643228	0.788606	0.0947986	0.999956	0.533722	0.234253	0	0	0	103.3	157.7	215.2				High	High	High	High	High	High	High	High	High	High	High	High	High	High	High	High	High	High	High
AT5G28540.1	heat shock protein 70 (Hsp 70) family protein	0	362.445	64	40	837	4	669	73.6	5.17	2744.03	40	1.575	1.191	1.759	0.411837	0.686626	0.0877198	0.356708	0.999964	0.320294	15.74	17.08	12.34	140.1	139.3	153.6	7.91	12.08	10.49	High	High	High	High	High	High	High	High	High	High	High	High	High	High	High	High	High	High	High
AT3G48310.1	cytochrome P450, family 71, subfamily A, polypeptide 22	0	10.354	7	3	16	3	490	56	7.8	38.29	3	1.324	0.715	1.757	0.368782	0.0959882	0.474299	0.94663	0.967411	0.36305	0	0	0	109.2	98.1	166.4				High	High	High	High	High	High	High	High	High	High	High	High	High	High	High	High	High	High	High
AT1G78380.1	glutathione S-transferase TAU 19	0	65.622	52	13	196	9	219	25.6	6.04	469.4	13	1.464	1.46	1.757	0.584538	0.481944	0.733595	0.657049	0.967411	0.533567	2.48	3.75	0.85	152	134.7	183	8.6	4.97	3.95	High	High	High	High	High	High	High	High	High	High	High	High	High	High	High	High	High	High	High
AT1G65980.1	thioredoxin-dependent peroxidase 1	0	76.882	81	9	108	8	162	17.4	5.36	359.58	9	1.609	2.2	1.756	0.591377	0.445808	0.0332716	0.442194	0.335174	0.533567	0.75	10.92	31.75	152.6	185.1	182.6	18.53	1.45	19.45	High	High	High	High	High	High	High	High	High	High	High	High	High	High	High	High	High	High	High
AT3G48990.1	AMP-dependent synthetase and ligase family protein	0	93.904	38	15	180	15	514	55.5	6.54	496.59	15	1.325	0.929	1.754	0.262964	0.175516	0.132159	0.861269	0.999964	0.534309	1.46	8.29	6.28	117	112.1	158.1	1.35	6.86	4.73	High	High	High	High	High	High	High	High	High	High	High	High	High	High	High	High	High	High	High
AT3G22200.2	Pyridoxal phosphate (PLP)-dependent transferases superfamily protein	0	167.533	50	18	203	18	513	56.3	8.25	705.07	18	1.742	1.289	1.754	0.160261	0.142123	0.567829	0.277838	0.999964	0.534309	28.51	0.18	14.51	141.7	146.5	185.4	10	0.51	8.31	High	High	High	High	High	High	High	High	High	High	High	High	High	High	High	High	High	High	High
AT4G17830.1	Peptidase M20/M25/M40 family protein	0	61.439	26	10	83	10	440	48.2	5.35	221.93	10	1.575	1.424	1.746	0.402296	0.194243	0.253229	0.494176	0.967411	0.445194	0.09	2.48	8.46	127	151.7	198.2	1.12	3.91	13.19	High	High	High	High	High	High	High	High	High	High	High	High	High	High	High	High	High	High	High
AT3G56190.1	alpha-soluble NSF attachment protein 2	0	111.437	63	17	164	17	289	32.7	5.33	507.83	17	1.46	1.425	1.743	0.441936	0.581423	0.28756	0.681809	0.967411	0.532917	45.03	4.24	8.34	128.8	140.2	175.4	50.32	2.73	20.76	High	High	High	High	High	High	High	High	High	High	High	High	High	High	High	High	High	High	High
AT2G30870.1	glutathione S-transferase PHI 10	0	75.686	38	8	131	7	215	24.2	5.67	399.52	8	1.363	1.361	1.741	0.390896	0.513785	0.765802	0.801245	0.992327	0.548691	4.69	11.95	1.75	120.6	155	172.8	18.73	9.81	3.89	High	High	High	High	High	High	High	High	High	High	High	High	High	High	High	High	High	High	High
AT4G33540.1	metallo-beta-lactamase family protein	0	11.674	12	3	16	3	355	39.6	7.37	43.47	3	1.63	1.531	1.739	0.304662	0.198258	0.314731	0.377728	0.823561	0.423698	26.01	20.34	8.36	151	159.5	167.4	60.08	63.47	58.69	High	High	High	High	High	High	High	High	High	High	High	High	High	High	High	High	High	High	High
AT1G27950.1	glycosylphosphatidylinositol-anchored lipid protein transfer 1	0	16.444	18	4	38	4	193	19.7	7.65	96.93	4	1.25	1.563	1.722	0.0174364	0.412701	0.139884	0.919992	0.697416	0.344472	6.04	1.87	27.06	139.2	131.4	158.3	15.11	3.18	37.68	High	High	High	High	High	High	High	High	High	High	High	High	High	High	High	High	High	High	High
AT3G28940.1	AIG2-like (avirulence induced gene) family protein	0	78.82	60	11	140	10	169	19.5	5.07	435.69	11	1.488	1.768	1.721	0.174673	0.475066	0.285993	0.629265	0.707867	0.566427	41.49	5.52	20.94	154.1	188	184.4	26.88	7.51	9.95	High	High	High	High	High	High	High	High	High	High	High	High	High	High	High	High	High	High	High
AT3G15020.1	Lactate/malate dehydrogenase family protein	0	142.697	51	13	225	5	341	35.9	8.19	800.73	13	1.656	1.509	1.72	0.702423	0.489654	0.71531	0.252425	0.828856	0.339696	28.01	6.72	1.73	146.9	140.4	176.4	9.32	16.68	12.46	High	High	High	High	High	High	High	High	High	High	High	High	High	High	High	High	High	High	High
AT1G52410.2	TSK-associating protein 1	0	290.638	74	46	500	45	759	84.3	4.65	1550.37	46	2.825	2.755	1.713	0.623759	0.868553	0.137907	0.00139263	0.10715	0.572664	13	7.78	14.33	193.1	276.1	167.8	49.69	4.65	18.12	High	High	High	High	High	High	High	High	High	High	High	High	High	High	High	High	High	High	High
AT2G28900.1	outer plastid envelope protein 16-1	0	42.796	38	5	69	5	148	15.5	9.13	174.39	5	1.66	2.286	1.712	0.5338	0.859931	0.00185571	0.38105	0.290212	0.572874	7.73	15.04	0.91	153.5	193.9	181	9.76	11.42	13.24	High	High	High	High	High	High	High	High	High	High	High	High	High	High	High	High	High	High	High
AT1G27970.2	nuclear transport factor 2B	0	37.125	40	4	44	4	134	15	6.35	146.74	4	1.367	1.555	1.712	0.962831	0.2666	0.864943	0.745369	0.643813	0.268288	9.92	7.21	2.83	139.3	135.9	167.9	8.23	13.87	14.12	High	High	High	High	High	High	High	High	High	High	High	High	High	High	High	High	High	High	High
AT5G19550.1	aspartate aminotransferase 2	0	171.569	63	21	226	16	405	44.2	7.28	688.31	21	1.345	1.049	1.711	0.638317	0.0845469	0.453208	0.830811	0.999964	0.572972	6.07	1.93	3.47	111.6	123.8	155.4	8.97	2.36	5.94	High	High	High	High	High	High	High	High	High	High	High	High	High	High	High	High	High	High	High
AT1G52030.1	myrosinase-binding protein 2	0	76.597	36	14	88	11	642	68.8	6.79	238.77	14	1.792	1.99	1.708	0.823455	0.270925	0.00822021	0.132786	0.168708	0.373265	40.95	7.26	23.34	136.1	192.4	172.8	31.1	6.13	6.48	High	High	High	High	High	High	High	High	High	High	High	High	High	High	High	High	High	High	High
AT3G10920.1	manganese superoxide dismutase 1	0	70.16	51	10	74	10	231	25.4	8.48	243.68	10	0.996	1.536	1.705	0.390794	0.460709	0.22989	0.999956	0.840593	0.468448	24.44	7.84	11.05	94.6	136.9	172.8	50.9	7.86	8.38	High	High	High	High	High	High	High	High	High	High	High	High	High	High	High	High	High	High	High
AT4G23670.1	Polyketide cyclase/dehydrase and lipid transport superfamily protein	0	95.912	62	12	262	10	151	17.5	6.37	643.3	12	1.504	2.568	1.704	0.800667	0.0247375	0.783407	0.602174	0.161499	0.58178	66.62	11.16	50.73	155.1	216.7	178.8	33.56	4.7	20.09	High	High	High	High	High	High	High	High	High	High	High	High	High	High	High	High	High	High	High
AT4G32610.1	copper ion binding	0	34.435	28	8	39	8	315	34.8	5.36	115.37	8	1.258	1.176	1.703	0.0652737	0.199335	0.539631	0.929473	0.999964	0.362459	40.84	6.41	12.26	157	166.7	150.9	26.29	16.02	27.69	High	High	High	High	High	High	High	High	High	High	High	High	High	High	High	High	High	High	High
AT3G15640.1	Rubredoxin-like superfamily protein	0	56.328	39	7	86	4	176	19.4	5.02	323.4	7	1.315	2.328	1.702	0.00602301	0.269909	0.00175084	0.909166	0.217951	0.563285	39.37	8.75	74.91	130.2	162.8	173.6	18.52	5.38	16.86	High	High	High	High	High	High	High	High	High	High	High	High	High	High	High	High	High	High	High
AT4G29160.3	SNF7 family protein	0	49.771	43	10	91	6	219	24.3	4.93	243.68	10	1.496	1.528	1.698	0.525592	0.444396	0.877294	0.543866	0.801466	0.40029	38.66	10.4	20.37	136.6	152.8	159.2	40.24	8.57	3.67	High	High	High	High	High	High	High	High	High	High	High	High	High	High	High	High	High	High	High
AT1G23860.1	RS-containing zinc finger protein 21	0	16.644	27	5	35	5	187	21.5	11.33	91.89	5	1.313	1.279	1.697	0.159937	0.658718	0.569534	0.824056	0.992327	0.357229	0.67	0	23.14	144	140.2	147.3	14.9	10.26	33.66	High	High	High	High	High	High	High	High	High	High	High	High	High	High	High	High	High	High	High
AT5G54750.2	Transport protein particle (TRAPP) component	0	31.799	31	5	39	5	199	22.2	4.44	105.91	5	1.63	1.927	1.697	0.94323	0.0568848	0.939195	0.35844	0.287686	0.563285	12.04	2.62	16.37	185.4	194.9	202.1	28.38	17.53	13.43	High	High	High	High	High	High	High	High	High	High	High	High	High	High	High	High	High	High	High
AT3G15790.1	methyl-CPG-binding domain 11	0	118.46	71	18	167	16	254	27.6	4.88	547.35	18	1.531	2.284	1.696	0.000973906	0.496494	0.000562574	0.561273	0.29154	0.591373	42.34	21.92	41.61	168.2	198.2	158.4	13.38	10.4	23.62	High	High	High	High	High	High	High	High	High	High	High	High	High	High	High	High	High	High	High
ATCG00580.1	photosystem II reaction center protein E	0	6.981	23	2	20	2	83	9.4	4.94	50.61	2	1.097	1.448	1.695	0.159715	0.00352493	0.0549123	0.998092	0.801466	0.457472	5.84	9.62	22.81	99.2	114.9	179.3	13.66	12.65	20.16	High	High	High	High	High	High	High	High	High	High	High	High	High	High	High	High	High	High	High
AT1G43700.1	VIRE2-interacting protein 1	0	26.176	16	5	33	4	341	37.8	7.28	92.2	5	1.163	1.21	1.695	0.87004	0.849394	0.195122	0.984682	0.999964	0.418451	24.47	6.87	3.08	117.4	126	134.3	19.62	18.7	3.77	High	High	High	High	High	High	High	High	High	High	High	High	High	High	High	High	High	High	High
AT3G26290.1	cytochrome P450, family 71, subfamily B, polypeptide 26	0	33.066	17	8	34	7	500	57	7.8	89.19	8	1.448	1.319	1.689	0.827725	0.555654	0.887008	0.650595	0.981465	0.560961	10.36	13.45	4.29	139.4	131.1	176.6	9.76	10.87	7.88	High	High	High	High	High	High	High	High	High	High	High	High	High	High	High	High	High	High	High
AT4G20260.4	plasma-membrane associated cation-binding protein 1	0	110.795	77	23	275	23	226	24.7	4.96	825.39	23	1.081	1.104	1.687	0.985123	0.00791415	0.00254108	0.999956	0.999964	0.606267	5.59	18.51	19.37	115.2	115.9	156.4	34.7	25.38	23.37	High	High	High	High	High	High	High	High	High	High	High	High	High	High	High	High	High	High	High
AT1G20630.1	catalase 1	0	90.041	36	15	210	5	492	56.7	7.42	578.24	15	1.634	0.897	1.687	0.311008	0.426776	0.213847	0.308281	0.999964	0.457472	21.4	3.8	9.35	149.8	112.2	155.6	27.4	6.03	8.88	High	High	High	High	High	High	High	High	High	High	High	High	High	High	High	High	High	High	High
AT2G31670.1	Stress responsive alpha-beta barrel domain protein	0	85.055	46	11	115	11	263	28.8	6.96	353.6	11	1.637	1.839	1.686	0.724858	0.41004	0.124341	0.407868	0.647226	0.607982	85.03	12.32	38.59	148	175.4	191.9	46.33	1.41	18.75	High	High	High	High	High	High	High	High	High	High	High	High	High	High	High	High	High	High	High
AT1G20970.1	FUNCTIONS IN: molecular_function unknown; INVOLVED IN: biological_process unknown; LOCATED IN: plasma membrane, vacuole; EXPRESSED IN: guard cell, cultured cell; BEST Arabidopsis thaliana protein match is: proton pump interactor 1 (TAIR:AT4G27500.1); Has 30201 Blast hits to 17322 proteins in 780 species: Archae - 12; Bacteria - 1396; Metazoa - 17338; Fungi - 3422; Plants - 5037; Viruses - 0; Othe…	0	138.989	26	28	170	28	1364	150.1	4.75	517.62	28	1.408	1.314	1.685	0.552662	0.775837	0.243554	0.723181	0.967411	0.36305	28.4	6.78	14.05	135.4	134.5	154.5	19.18	7.2	25.91	High	High	High	High	High	High	High	High	High	High	High	High	High	High	High	High	High	High	High
AT1G20510.1	OPC-8:0 CoA ligase1	0	59.532	30	14	49	14	546	59.3	8.32	125.97	14	1.736	1.266	1.681	0.112098	0.195147	0.482712	0.15982	0.997844	0.402393	26.37	1.1	5.75	147.9	164	189.2	14.24	9.09	5.79	High	High	High	High	High	High	High	High	High	High	High	High	High	High	High	High	High	High	High
AT5G64430.1	Octicosapeptide/Phox/Bem1p family protein	0	95.669	29	12	86	11	513	56.4	5.94	278.4	12	1.767	2.23	1.68	0.632261	0.665487	0.00898029	0.162143	0.0523228	0.305134	4.69	12.85	9.09	149.3	202.5	177.5	14.86	22.01	22.34	High	High	High	High	High	High	High	High	High	High	High	High	High	High	High	High	High	High	High
AT2G33150.1	peroxisomal 3-ketoacyl-CoA thiolase 3	0	226.076	71	24	284	22	462	48.5	8.34	953.21	24	1.366	1.136	1.671	0.550661	0.386319	0.902321	0.800345	0.999964	0.623834	1.5	0.02	0.6	125	124.3	161.4	4.35	1.52	2.66	High	High	High	High	High	High	High	High	High	High	High	High	High	High	High	High	High	High	High
AT1G07040.1	unknown protein; INVOLVED IN: biological_process unknown; LOCATED IN: chloroplast; EXPRESSED IN: 24 plant structures; EXPRESSED DURING: 14 growth stages; BEST Arabidopsis thaliana protein match is: unknown protein (TAIR:AT1G27030.1); Has 540 Blast hits to 538 proteins in 187 species: Archae - 0; Bacteria - 333; Metazoa - 0; Fungi - 0; Plants - 67; Viruses - 0; Other Eukaryotes - 140 (source: NCBI…	0	37.264	34	9	37	9	371	40.6	8.78	105.61	9	1.434	1.2	1.667	0.929762	0.153647	0.809449	0.622699	0.999964	0.418249	10.6	0.15	13.15	131.9	148.4	173.5	2.41	6.25	5.84	High	High	High	High	High	High	High	High	High	High	High	High	High	High	High	High	High	High	High
AT5G40760.1	glucose-6-phosphate dehydrogenase 6	0	75.694	35	15	92	9	515	59.1	6.43	266.11	15	2.017	1.299	1.664	0.0971599	0.3452	0.310918	0.0376659	0.981465	0.422607	6.19	5.75	11.17	141.8	146.6	181.3	13.76	10.3	10.6	High	High	High	High	High	High	High	High	High	High	High	High	High	High	High	High	High	High	High
AT1G17290.1	alanine aminotransferas	0	132.247	41	21	235	13	543	59.8	6.43	696.31	21	1.372	0.966	1.661	0.365425	0.0253119	0.64683	0.795393	0.999964	0.631348	8.21	11.07	16.31	119.5	124.6	155.5	6.53	8.76	3.15	High	High	High	High	High	High	High	High	High	High	High	High	High	High	High	High	High	High	High
AT4G18930.1	RNA ligase/cyclic nucleotide phosphodiesterase family protein	0	28.371	29	4	33	4	181	20.5	4.98	93.13	4	1.481	1.354	1.661	0.962511	0.776557	0.531707	0.70526	0.96448	0.455772	4.44	49.88	18.56	110.8	126.4	141.9	13.98	28.34	26.39	High	High	High	High	High	High	High	High	High	High	High	High	High	High	High	High	High	High	High
AT2G29960.1	cyclophilin 5	0	27.26	29	7	125	3	201	21.5	9.03	295.31	7	1.717	2.076	1.659	0.328262	0.686631	0.0914509	0.211214	0.207015	0.362459	12.03	1.54	19.89	165.3	204.8	209.3	12.9	10.19	7.45	High	High	High	High	High	High	High	High	High	High	High	High	High	High	High	High	High	High	High
AT5G23750.1	Remorin family protein	0	7.06	12	3	14	3	202	22.4	5.5	35.05	3	1.158	1.659	1.659	0.493739	0.0499516	0.835874	0.980734	0.603621	0.629295	79.72	3.85	12.4	158.8	171.3	207.3	47.34	3.6	23.84	High	High	High	High	High	High	High	High	High	High	High	High	High	High	High	High	High	High	High
AT3G24170.3	glutathione-disulfide reductase	0	118.994	44	14	139	14	499	53.8	6.8	451.73	14	1.519	1.135	1.655	0.454207	0.0773841	0.833888	0.575291	0.999964	0.636136	3.97	12.88	13.95	144.8	136.3	179.1	13.51	4.48	13.62	High	High	High	High	High	High	High	High	High	High	High	High	High	High	High	High	High	High	High
AT2G03420.1	unknown protein; Has 38 Blast hits to 38 proteins in 17 species: Archae - 0; Bacteria - 0; Metazoa - 0; Fungi - 0; Plants - 38; Viruses - 0; Other Eukaryotes - 0 (source: NCBI BLink).	0	9.148	21	3	19	3	170	19	8.41	39.1	3	1.381	1.553	1.654	0.000177685	0.855795	0.607345	0.704042	0.610589	0.426693	21.45	7.06	2.42	169.4	147.9	126.5	54.72	10.87	34.51	High	High	High	High	High	High	High	High	High	High	High	High	High	High	High	High	High	High	High
AT2G47730.1	glutathione S-transferase phi 8	0	93.832	60	11	199	10	263	29.2	8.5	621.95	11	1.062	1.569	1.65	0.0928294	0.03036	0.0491369	0.999956	0.894699	0.64367	46.37	16.54	1.48	96.6	137.6	161.7	26.87	3.22	10.44	High	High	High	High	High	High	High	High	High	High	High	High	High	High	High	High	High	High	High
AT3G23490.1	cyanase	0	51.889	54	7	66	7	168	18.6	5.63	228.11	7	1.43	1.682	1.646	0.477425	0.209369	0.864816	0.658704	0.442641	0.380416	2.41	3.33	17.3	127.9	140.6	173	12.37	10.87	2.21	High	High	High	High	High	High	High	High	High	High	High	High	High	High	High	High	High	High	High
AT1G21250.1	cell wall-associated kinase	0	78.888	21	14	72	11	735	81.2	5.68	201.68	14	2.234	2.187	1.646	0.230582	0.000355993	0.0980644	0.00436394	0.121407	0.468448	3.28	13.73	9.74	215.3	273.2	189.5	18.96	10	7.53	High	High	High	High	High	High	High	High	High	High	High	High	High	High	High	High	High	High	High
AT1G07750.1	RmlC-like cupins superfamily protein	0	58.16	34	10	61	10	356	38.3	6.18	166.15	10	1.691	1.514	1.645	0.930703	0.37893	0.205759	0.24067	0.692584	0.396456	1.45	0.18	15.48	130.5	154.1	165.4	5.34	1.09	7.62	High	High	High	High	High	High	High	High	High	High	High	High	High	High	High	High	High	High	High
AT1G11910.1	aspartic proteinase A1	0	182.821	51	18	192	18	506	54.6	5.54	674.8	18	1.546	1.163	1.645	0.904745	0.026048	0.466607	0.534464	0.999964	0.651484	7.98	5.83	6.15	125.3	138.3	155.2	3.17	6.18	2.6	High	High	High	High	High	High	High	High	High	High	High	High	High	High	High	High	High	High	High
AT3G09940.1	monodehydroascorbate reductase	0	34.958	29	9	51	9	441	48.3	5.27	175.13	9	1.779	1.419	1.644	0.925405	0.00797752	0.518811	0.107783	0.913622	0.468448	11.89	0.14	7.95	147.6	169.7	178.4	14.31	15.86	5.84	High	High	High	High	High	High	High	High	High	High	High	High	High	High	High	High	High	High	High
AT1G55020.1	lipoxygenase 1	0	43.533	14	9	27	9	859	98	5.52	66.44	9	1.281	1.147	1.642	0.502162	0.742465	0.221903	0.929473	0.999964	0.457516	15.67	0.37	67.87	109.8	112.5	136.8	5.72	0.44	29.82	High	High	High	High	High	High	High	High	High	High	High	High	High	High	High	High	High	High	High
AT5G17990.1	tryptophan biosynthesis 1	0	83.811	28	10	95	10	444	46.5	7.27	277.33	10	1.641	1.422	1.637	0.237577	0.202676	0.384707	0.257193	0.916517	0.474174	19.46	5.2	1.08	147	152.8	188.7	13.18	16.45	11.88	High	High	High	High	High	High	High	High	High	High	High	High	High	High	High	High	High	High	High
AT1G52000.1	Mannose-binding lectin superfamily protein	0	162.324	48	20	148	20	730	73.9	5.16	518.01	20	1.694	2.02	1.636	0.153353	0.0728077	0.00289894	0.244415	0.151146	0.367965	0.63	2.1	6.22	170.8	201.9	184.5	14.67	11.27	7.93	High	High	High	High	High	High	High	High	High	High	High	High	High	High	High	High	High	High	High
AT3G63160.1	FUNCTIONS IN: molecular_function unknown; INVOLVED IN: biological_process unknown; LOCATED IN: chloroplast outer membrane, thylakoid, chloroplast thylakoid membrane, chloroplast, chloroplast envelope; EXPRESSED IN: 21 plant structures; EXPRESSED DURING: 13 growth stages; BEST Arabidopsis thaliana protein match is: outer envelope membrane protein 7 (TAIR:AT3G52420.1); Has 26 Blast hits to 26 prote…	0	4.979	13	1	12	1	69	7.3	9.09	25.53	1	0.916	0.847	1.634	0.524642	0.615393	0.560228	0.996701	0.999964	0.487587	26.46	1.93	7.88	109.1	89	148.7	7.76	5.87	13.73	High	High	High	High	High	High	High	High	High	High	High	High	High	High	High	High	High	High	High
AT5G17050.1	UDP-glucosyl transferase 78D2	0	52.702	35	11	74	9	460	50.5	5.94	222.57	11	1.508	1.525	1.632	0.614678	0.0956107	0.159379	0.425646	0.739535	0.420968	26.68	0.47	1.27	145.6	157.2	151.2	16.66	7.14	15.03	High	High	High	High	High	High	High	High	High	High	High	High	High	High	High	High	High	High	High
AT4G17030.1	expansin-like B1	0	22.328	18	4	27	4	250	27.9	7.09	78.12	4	2.247	2.077	1.63	0.725929	0.681382	0.689154	0.00697739	0.0971123	0.422607	17.23	18.82	8.5	237.7	222	202.4	26.22	22.62	13.15	High	High	High	High	High	High	High	High	High	High	High	High	High	High	High	High	High	High	High
AT3G17820.1	glutamine synthetase 1.3	0	86.213	45	12	133	7	354	38.6	6.06	374.84	12	1.517	1.392	1.629	0.780711	0.142114	0.356418	0.433711	0.951301	0.467958	17.9	5.67	5.27	145	163.6	198.5	12.44	0.59	11.21	High	High	High	High	High	High	High	High	High	High	High	High	High	High	High	High	High	High	High
AT5G08380.1	AGAL1 - alpha-galactosidase 1	0	65.041	34	12	98	11	410	45.7	6.67	258.5	12	1.467	1.613	1.625	0.521678	0.148481	0.019908	0.698811	0.794738	0.687574	2.84	0.13	0.95	129.9	165.9	179.9	0.96	2.17	0.88	High	High	High	High	High	High	High	High	High	High	High	High	High	High	High	High	High	High	High
AT5G52200.2	phosphoprotein phosphatase inhibitors	0	53.967	37	6	73	6	211	23.3	4.68	234.56	6	1.107	1.352	1.623	0.000475661	0.259948	0.802203	0.999956	0.916517	0.534309	25.43	6.84	12.31	143	141.4	143.1	6.71	11.35	17.11	High	High	High	High	High	High	High	High	High	High	High	High	High	High	High	High	High	High	High
AT4G24220.1	NAD(P)-binding Rossmann-fold superfamily protein	0	85.381	40	15	103	15	388	44.2	5.2	301.88	15	1.666	1.273	1.623	0.173897	0.584639	0.0326737	0.2962	0.992327	0.457516	13.95	11.89	25.7	149.8	143.8	147.2	19.62	8.6	3.83	High	High	High	High	High	High	High	High	High	High	High	High	High	High	High	High	High	High	High
AT5G39570.1	FUNCTIONS IN: molecular_function unknown; INVOLVED IN: biological_process unknown; LOCATED IN: cytosol, nucleus; EXPRESSED IN: 25 plant structures; EXPRESSED DURING: 14 growth stages; BEST Arabidopsis thaliana protein match is: glycine-rich protein (TAIR:AT3G29075.1); Has 30201 Blast hits to 17322 proteins in 780 species: Archae - 12; Bacteria - 1396; Metazoa - 17338; Fungi - 3422; Plants - 5037;…	0	75.591	48	12	467	11	381	43.5	4.78	1487.89	12	1.308	1.977	1.618	0.0191726	0.554851	0.444996	0.875466	0.500184	0.675002	8.08	13.62	9.1	150.5	176	145.1	16.82	8.83	10.21	High	High	High	High	High	High	High	High	High	High	High	High	High	High	High	High	High	High	High
AT1G78830.1	Curculin-like (mannose-binding) lectin family protein	0	108.61	51	18	182	11	455	50.3	8.47	527.15	18	1.142	1.285	1.614	0.171408	0.21913	0.142865	0.988833	0.999964	0.638776	4.56	1.22	27.15	118	130.6	163.7	4.59	4.42	3.17	High	High	High	High	High	High	High	High	High	High	High	High	High	High	High	High	High	High	High
AT4G34480.1	O-Glycosyl hydrolases family 17 protein	0	25.61	15	7	23	7	504	53.1	6.44	59.48	7	1.663	1.554	1.606	0.502767	0.829991	0.705735	0.230704	0.694258	0.482453	3.13	14.13	3.65	134.2	177.7	169.9	5.38	7.14	4.2	High	High	High	High	High	High	High	High	High	High	High	High	High	High	High	High	High	High	High
AT5G17000.1	Zinc-binding dehydrogenase family protein	0	61.847	38	11	89	8	345	38.1	6.93	259.26	11	1.522	1.254	1.605	0.699631	0.518662	0.357282	0.496943	0.992327	0.522303	18.57	8.78	8.97	166.8	150.5	154.9	15.21	6.17	10.19	High	High	High	High	High	High	High	High	High	High	High	High	High	High	High	High	High	High	High
AT1G05010.1	ethylene-forming enzyme	0	128.502	51	13	186	10	323	36.7	5.36	568.43	13	1.446	1.324	1.603	0.624539	0.790403	0.51938	0.678329	0.997159	0.675029	12.88	0.36	2.57	153.5	141.1	170.8	7.07	3.57	1.46	High	High	High	High	High	High	High	High	High	High	High	High	High	High	High	High	High	High	High
AT5G12140.1	cystatin-1	0	35.509	44	5	68	4	101	11.2	5.22	204.38	5	1.524	2.93	1.599	0.00850501	0.355879	0.0401277	0.572671	0.0551269	0.687183	54.81	21.08	52.08	166.7	200.7	163.9	25.4	3.44	25.54	High	High	High	High	High	High	High	High	High	High	High	High	High	High	High	High	High	High	High
AT1G64970.1	gamma-tocopherol methyltransferase	0	41.153	25	7	38	7	348	38.1	7.17	130.43	7	1.724	1.627	1.596	0.528282	0.983128	0.164407	0.321502	0.614158	0.606267	17.45	13.64	7.57	143.1	152	175.3	6.48	12.9	9.21	High	High	High	High	High	High	High	High	High	High	High	High	High	High	High	High	High	High	High
AT4G17510.1	ubiquitin C-terminal hydrolase 3	0	20.4	20	3	21	3	234	25.7	5.02	62.42	3	1.177	1.081	1.59	0.702788	0.30631	0.605433	0.980734	0.999964	0.44828	23.05	10.12	75.77	93.6	84.5	169.5	8.94	5.87	49.06	High	High	High	High	High	High	High	High	High	High	High	High	High	High	High	High	High	High	High
AT4G25900.1	Galactose mutarotase-like superfamily protein	0	53.095	42	10	66	10	318	36.2	9.66	188.54	10	1.292	0.996	1.59	0.77758	0.0313329	0.0889841	0.881149	0.999964	0.532917	16.08	6.53	13.97	120.3	126.4	169.2	3.23	5.61	7.91	High	High	High	High	High	High	High	High	High	High	High	High	High	High	High	High	High	High	High
AT4G32640.2	Sec23/Sec24 protein transport family protein	0	24.192	7	5	28	4	1080	116.2	7.87	79.35	5	1.383	0.814	1.589	0.134064	0.23767	0.301579	0.909166	0.999964	0.551195	38.35	4.56	24.44	105.1	118.7	136.8	6.99	17	20.43	High	High	High	High	High	High	High	High	High	High	High	High	High	High	High	High	High	High	High
AT3G27380.1	succinate dehydrogenase 2-1	0	56.907	28	9	71	3	279	31.2	8.44	217.42	9	1.18	1.361	1.587	0.349793	0.778298	0.342823	0.970875	0.96448	0.484761	38.93	11.33	26.42	120.7	135.2	142.9	20.23	0.09	16.9	High	High	High	High	High	High	High	High	High	High	High	High	High	High	High	High	High	High	High
AT3G28220.1	TRAF-like family protein	0	52.994	24	10	85	10	370	42.9	8.5	240.06	10	1.685	1.923	1.581	0.073431	0.622259	0.339958	0.322998	0.379657	0.51748	16.64	0.35	2.44	157	184.8	166.4	19.15	6.76	8.72	High	High	High	High	High	High	High	High	High	High	High	High	High	High	High	High	High	High	High
AT1G23800.1	aldehyde dehydrogenase 2B7	0	43.577	23	12	55	10	534	58.1	7.33	146.09	12	1.42	1.165	1.579	0.206451	0.317041	0.457893	0.678329	0.999964	0.614378	10.47	5.35	45.98	99.7	114.6	185.9	14.74	8.8	21.98	High	High	High	High	High	High	High	High	High	High	High	High	High	High	High	High	High	High	High
AT3G14990.1	Class I glutamine amidotransferase-like superfamily protein	0	94.277	46	14	104	14	392	41.8	5.41	287.66	14	1.265	0.955	1.579	0.514743	0.0417665	0.496448	0.933374	0.999964	0.631348	5.41	2.21	10.39	103.4	114.7	133.4	6.08	3.16	2.69	High	High	High	High	High	High	High	High	High	High	High	High	High	High	High	High	High	High	High
AT4G29520.1	LOCATED IN: endoplasmic reticulum, plasma membrane; EXPRESSED IN: 23 plant structures; EXPRESSED DURING: 14 growth stages; CONTAINS InterPro DOMAIN/s: Saposin B (InterPro:IPR008139); Has 137 Blast hits to 137 proteins in 50 species: Archae - 2; Bacteria - 0; Metazoa - 41; Fungi - 10; Plants - 36; Viruses - 0; Other Eukaryotes - 48 (source: NCBI BLink).	0	47.155	41	10	60	10	306	34.3	7.83	176.32	10	1.402	1.581	1.577	0.763389	0.84249	0.539585	0.62384	0.725269	0.567182	49.4	13.1	34.67	127.1	153.3	140.8	17.18	6.77	14.41	High	High	High	High	High	High	High	High	High	High	High	High	High	High	High	High	High	High	High
AT4G34150.1	Calcium-dependent lipid-binding (CaLB domain) family protein	0	25.542	34	6	23	6	247	27	7.39	61.75	6	1.461	1.214	1.575	0.209021	0.604313	0.657966	0.704042	0.999964	0.571239	3.68	4.89	28.04	123.8	138.9	146.3	9.98	10.96	4.37	High	High	High	High	High	High	High	High	High	High	High	High	High	High	High	High	High	High	High
AT1G10370.1	Glutathione S-transferase family protein	0	38.324	27	6	50	6	227	25.3	6.6	138.22	6	1.783	1.593	1.575	0.825293	0.0304406	0.190784	0.157029	0.587718	0.512761	1.91	0.05	4.46	164.9	131.2	157.8	8.89	6.99	3.7	High	High	High	High	High	High	High	High	High	High	High	High	High	High	High	High	High	High	High
AT5G15530.1	biotin carboxyl carrier protein 2	0	13.66	16	4	18	2	255	27.3	7.8	45.29	4	0.736	0.792	1.574	0.331123	0.00332531	4.79154e-05	0.883479	0.999964	0.585479	0	0	0	66.8	59.9	88.9				High	High	High	High	High	High	High	High	High	High	High	High	High	High	High	High	High	High	High
AT1G27450.3	adenine phosphoribosyl transferase 1	0	58.053	32	7	81	6	284	31	7.96	230.87	7	1.377	1.543	1.566	0.74838	0.842182	0.216403	0.704042	0.693616	0.533567	9.01	2.18	1.19	119.1	130.6	167.2	3.5	10.12	15.46	High	High	High	High	High	High	High	High	High	High	High	High	High	High	High	High	High	High	High
AT3G27570.1	Sucrase/ferredoxin-like family protein	0	29.983	21	8	63	7	379	41.6	5.74	171.57	8	1.387	1.208	1.565	0.894877	0.295792	0.956465	0.705316	0.999964	0.459736	10.52	1.43	1.31	129.6	130.4	154.7	5.98	0.91	6.66	High	High	High	High	High	High	High	High	High	High	High	High	High	High	High	High	High	High	High
AT5G03630.1	Pyridine nucleotide-disulphide oxidoreductase family protein	0	178.024	68	23	269	21	435	47.5	5.31	862.27	23	1.403	1.204	1.564	0.605411	0.169956	0.838171	0.732178	0.999964	0.745066	6.23	9.94	3.36	124.2	136	144.3	2.73	4.81	1.59	High	High	High	High	High	High	High	High	High	High	High	High	High	High	High	High	High	High	High
AT5G53560.1	cytochrome B5 isoform E	0	55.033	57	7	67	7	134	15.1	5.33	248.54	7	1.138	1.592	1.564	0.227499	0.279122	0.0153712	0.984682	0.697416	0.638776	35.38	2.53	61.58	117.5	165.1	200.8	23.2	5.19	11.93	High	High	High	High	High	High	High	High	High	High	High	High	High	High	High	High	High	High	High
AT5G15650.1	reversibly glycosylated polypeptide 2	0	153.248	73	21	258	7	360	40.9	6.13	795.88	21	1.346	1.173	1.564	0.636298	0.185217	0.911639	0.856793	0.999964	0.655814	34.87	11	32.64	125.2	130.1	142.2	17.05	9.46	6.64	High	High	High	High	High	High	High	High	High	High	High	High	High	High	High	High	High	High	High
AT1G04980.1	PDI-like 2-2	0	26.937	21	7	23	7	447	48.4	6.47	56.7	7	1.327	1.222	1.563	0.484497	0.221526	0.385113	0.816661	0.999964	0.519214	1.31	1.46	5.12	126.1	126.4	123.2	8.17	10.94	20.41	High	High	High	High	High	High	High	High	High	High	High	High	High	High	High	High	High	High	High
AT1G23190.1	Phosphoglucomutase/phosphomannomutase family protein	0	253.645	64	28	406	17	583	63.1	6.3	1277.5	28	1.597	1.167	1.562	0.42295	0.154032	0.819574	0.459369	0.999964	0.746045	20.23	0.23	9.12	137.3	136	155.7	6.66	2.21	4	High	High	High	High	High	High	High	High	High	High	High	High	High	High	High	High	High	High	High
AT5G52240.1	membrane steroid binding protein 1	0	28.151	30	5	37	5	220	24.4	4.74	92.44	5	1.749	1.329	1.561	0.181851	0.162321	0.379186	0.19854	0.967411	0.52098	63.77	18.41	39.8	152.6	155.5	170.1	51.19	14.61	39.05	High	High	High	High	High	High	High	High	High	High	High	High	High	High	High	High	High	High	High
AT3G02520.1	general regulatory factor 7	0	115.664	71	16	278	4	265	29.8	4.82	893.24	16	1.548	1.491	1.56	0.468719	0.841059	0.845608	0.432623	0.826717	0.563285	62.53	2.02	8.31	126.8	140.6	170.5	54.05	10.47	17.64	High	High	High	High	High	High	High	High	High	High	High	High	High	High	High	High	High	High	High
AT4G19880.1	Glutathione S-transferase family protein	0	29.549	20	6	31	5	356	40.6	7.33	96.8	6	1.102	1.025	1.56	0.489953	0.459784	0.498849	0.999956	0.999964	0.678849	5.98	5.89	9.58	92.7	110.3	144.2	20.09	13.46	10.61	High	High	High	High	High	High	High	High	High	High	High	High	High	High	High	High	High	High	High
AT2G29450.1	glutathione S-transferase tau 5	0	74.875	61	11	128	10	224	26	5.55	380.64	11	1.704	1.857	1.558	0.619522	0.00384638	0.1044	0.354049	0.582953	0.671045	3.19	0.93	9.55	163.1	154.8	147	1.74	4.43	5.95	High	High	High	High	High	High	High	High	High	High	High	High	High	High	High	High	High	High	High
AT2G16070.2	plastid division2	0	20.441	18	5	21	5	307	33.6	5.41	55.54	5	1.266	1.68	1.555	0.435588	0.265108	0.352277	0.969908	0.612263	0.631348	38.22	55.88	9.68	114.3	157	150	30.74	34.22	2.24	High	High	High	High	High	High	High	High	High	High	High	High	High	High	High	High	High	High	High
AT2G18040.1	peptidylprolyl cis/trans isomerase, NIMA-interacting 1	0	37.907	68	8	74	8	119	13	9.09	189.93	8	1.369	1.637	1.553	0.0765643	0.559953	0.0846962	0.801245	0.694258	0.671045	48.93	14.49	38.6	143.2	127.4	144.4	31.24	2.7	25.47	High	High	High	High	High	High	High	High	High	High	High	High	High	High	High	High	High	High	High
AT5G58710.1	rotamase CYP 7	0	42.656	35	8	137	4	204	21.9	9.06	322.36	8	1.523	1.6	1.552	0.953693	0.802614	0.846558	0.430506	0.697416	0.583957	18.3	10.41	8.3	136.2	167.9	156.9	8.3	9.39	4.55	High	High	High	High	High	High	High	High	High	High	High	High	High	High	High	High	High	High	High
AT5G48880.3	peroxisomal 3-keto-acyl-CoA thiolase 2	0	100.388	43	13	112	11	457	47.9	7.4	342.6	13	1.464	1.703	1.549	0.333162	0.910502	0.0154597	0.658704	0.756795	0.76533	36.66	2.79	1.47	136.1	161.9	174.6	14.76	5.13	11.04	High	High	High	High	High	High	High	High	High	High	High	High	High	High	High	High	High	High	High
AT1G11580.1	methylesterase PCR A	0	66.946	20	9	78	9	557	61.6	8.78	251.25	9	1.296	1.144	1.547	0.180273	0.176769	0.65312	0.913998	0.999964	0.747459	10.45	2.94	9.9	110.9	144.7	148.4	12.56	10.06	4.14	High	High	High	High	High	High	High	High	High	High	High	High	High	High	High	High	High	High	High
AT1G11840.6	glyoxalase I homolog	0	85.169	35	13	210	11	322	36.3	5.5	621.72	13	1.476	1.486	1.545	0.774769	0.937867	0.585759	0.64531	0.963701	0.76658	24.24	0.82	4.03	140.4	146.3	160.7	4.83	2.34	2.08	High	High	High	High	High	High	High	High	High	High	High	High	High	High	High	High	High	High	High
AT3G07480.1	2Fe-2S ferredoxin-like superfamily protein	0	27.569	46	5	44	5	159	17.6	7.91	121.25	5	1.545	1.514	1.54	0.449866	0.756134	0.987064	0.442194	0.798343	0.64367	8.21	10.92	42	148.7	140.7	138.7	9.26	9.85	13.14	High	High	High	High	High	High	High	High	High	High	High	High	High	High	High	High	High	High	High
AT2G16630.1	Pollen Ole e 1 allergen and extensin family protein	0	5.934	3	1	9	1	359	38.8	6.2	25.63	1	1.667	1.473	1.539	0.382903	0.584097	0.611148	0.37376	0.798343	0.678849	10.22	18.89	3.69	172.7	126.7	158	38.61	14.72	18.89	High	High	High	High	High	High	High	High	High	High	High	High	High	High	High	High	High	High	High
AT5G13420.1	Aldolase-type TIM barrel family protein	0	105.052	47	16	158	16	438	47.7	6.43	491.79	16	1.163	1.172	1.536	0.117257	0.442116	0.838724	0.980734	0.999964	0.77551	15.96	8.12	5.79	101.7	129	154.2	20.07	0.78	4.56	High	High	High	High	High	High	High	High	High	High	High	High	High	High	High	High	High	High	High
AT3G62140.1	CONTAINS InterPro DOMAIN/s: NEFA-interacting nuclear protein NIP30, N-terminal (InterPro:IPR019331); Has 398 Blast hits to 395 proteins in 139 species: Archae - 0; Bacteria - 6; Metazoa - 193; Fungi - 83; Plants - 36; Viruses - 0; Other Eukaryotes - 80 (source: NCBI BLink).	0	6.954	12	3	15	3	214	24.3	5.31	37.65	3	1.384	1.719	1.534	0.162737	0.331604	0.931935	0.847292	0.481872	0.687183	33.77	44.38	1.32	136.1	155.8	152.4	34.8	8.35	20.52	High	High	High	High	High	High	High	High	High	High	High	High	High	High	High	High	High	High	High
AT2G27030.3	calmodulin 5	0	57.24	44	11	158	11	181	20.6	4.82	498.67	11	0.789	1.609	1.533	0.0691895	0.294338	0.86343	0.94934	0.860864	0.77551	83.22	14.35	54.64	105.5	141.2	167.1	65.46	9.27	41.27	High	High	High	High	High	High	High	High	High	High	High	High	High	High	High	High	High	High	High
AT5G20280.1	sucrose phosphate synthase 1F	0	123.985	29	27	173	25	1043	117.2	6.43	500.15	27	1.475	1.203	1.531	0.224337	0.444756	0.683461	0.678329	0.999964	0.785197	3.22	4.43	21.72	125.3	136.8	164.2	3.78	5.22	11.37	High	High	High	High	High	High	High	High	High	High	High	High	High	High	High	High	High	High	High
AT3G52180.1	dual specificity protein phosphatase (DsPTP1) family protein	0	92.77	45	16	137	16	379	42.6	6.55	349.36	16	1.67	1.57	1.531	0.76045	0.0621265	0.00666833	0.403493	0.893732	0.76533	4.43	8.31	4.24	146.9	161.1	174.3	5.79	5.53	3.39	High	High	High	High	High	High	High	High	High	High	High	High	High	High	High	High	High	High	High
AT3G19010.1	2-oxoglutarate (2OG) and Fe(II)-dependent oxygenase superfamily protein	0	66.094	40	11	85	11	349	40.7	5.45	275	11	1.509	0.973	1.53	0.0601347	0.0776387	0.402003	0.509688	0.999964	0.621022	8.66	2.51	8.77	122.2	116.7	133.8	3.29	6.16	7.79	High	High	High	High	High	High	High	High	High	High	High	High	High	High	High	High	High	High	High
AT2G35010.2	thioredoxin O1	0	52.457	40	7	55	7	194	21.2	9.39	162.42	7	1.335	1.61	1.529	0.224755	0.970469	0.0230097	0.811538	0.588256	0.61039	1.11	4.49	56.24	114.1	126	136.3	30.81	10.83	26.47	High	High	High	High	High	High	High	High	High	High	High	High	High	High	High	High	High	High	High
AT5G03160.1	homolog of mamallian P58IPK	0	42.607	20	9	51	9	482	53.7	6.33	125.39	9	1.401	1.358	1.527	0.311625	0.584439	0.525129	0.657049	0.967411	0.62166	27.47	20.81	6.23	126.2	147.4	145.8	24.87	15.73	12.67	High	High	High	High	High	High	High	High	High	High	High	High	High	High	High	High	High	High	High
AT5G58590.1	RAN binding protein 1	0	60.815	44	7	65	5	219	24.7	4.74	221.37	7	1.809	1.385	1.525	0.169204	0.976192	0.0853363	0.093475	0.885755	0.532917	108.61	22.89	36.36	120.2	155.5	137	26.03	11.72	19.98	High	High	High	High	High	High	High	High	High	High	High	High	High	High	High	High	High	High	High
AT2G22780.1	peroxisomal NAD-malate dehydrogenase 1	0	84.322	41	11	135	10	354	37.4	7.96	429.75	11	1.375	1.256	1.523	0.364563	0.902968	0.900604	0.728589	0.981465	0.551195	4.13	6.39	10.19	115.3	122.1	142	4.98	11.02	13.83	High	High	High	High	High	High	High	High	High	High	High	High	High	High	High	High	High	High	High
AT3G55610.1	delta 1-pyrroline-5-carboxylate synthase 2	0	112.218	38	23	142	10	726	78.8	6.81	383.02	23	1.387	0.953	1.521	0.734227	0.0442957	0.546362	0.676704	0.999964	0.687183	23.5	1.15	8.22	124.8	119.3	150.5	8.14	3.01	17.3	High	High	High	High	High	High	High	High	High	High	High	High	High	High	High	High	High	High	High
AT4G14930.1	Survival protein SurE-like phosphatase/nucleotidase	0	23.121	17	4	26	4	315	34.1	5.22	82.76	4	0.992	0.96	1.521	0.692806	0.143582	0.61913	0.999956	0.999964	0.759055	8.69	21.02	8.75	106.3	110.4	153.6	17.67	24.16	12.53	High	High	High	High	High	High	High	High	High	High	High	High	High	High	High	High	High	High	High
AT1G14980.1	chaperonin 10	0	28.665	57	5	50	5	98	10.8	7.42	148.64	5	1.239	1.744	1.521	0.197845	0.0930384	0.832756	0.968162	0.692584	0.804937	100.5	24	85.2	159.4	174.6	221	61.07	20.79	20.59	High	High	High	High	High	High	High	High	High	High	High	High	High	High	High	High	High	High	High
AT5G16970.1	alkenal reductase	0	97.577	43	13	133	8	345	38.1	6.18	465.45	13	1.323	1.015	1.521	0.890854	0.339502	0.400265	0.830548	0.999964	0.535444	28.55	0.68	5.94	130.2	121	147.4	17.15	5.73	2.49	High	High	High	High	High	High	High	High	High	High	High	High	High	High	High	High	High	High	High
AT1G16190.1	Rad23 UV excision repair protein family	0	20.467	28	6	20	5	368	39.8	4.49	49.41	6	1.34	1.015	1.519	0.99771	0.841154	0.963909	0.742709	0.999964	0.654093	0	0	0	110.5	91	134.8				High	High	High	High	High	High	High	High	High	High	High	High	High	High	High	High	High	High	High
AT3G18420.1	Protein prenylyltransferase superfamily protein	0	58.711	41	12	106	12	316	35.6	5.26	314.94	12	1.563	2.205	1.518	0.0526127	0.307654	0.0158021	0.418637	0.0690741	0.527279	59.04	4.15	39.39	162	166	153	20.45	4.99	15.27	High	High	High	High	High	High	High	High	High	High	High	High	High	High	High	High	High	High	High
AT2G37040.1	PHE ammonia lyase 1	0	114.781	33	19	146	10	725	78.7	6.3	417.92	19	1.671	1.688	1.514	0.210574	0.29495	0.0387957	0.218509	0.414456	0.535444	2.44	0.74	5.07	130.5	179.2	204.4	2.08	4.23	21.98	High	High	High	High	High	High	High	High	High	High	High	High	High	High	High	High	High	High	High
AT1G66070.2	Translation initiation factor eIF3 subunit	0	34.281	39	7	38	7	226	25.5	4.92	82.56	7	1.484	1.581	1.512	0.225614	0.238958	0.221823	0.589002	0.629634	0.619949	28.06	6.78	28.1	143.3	148.7	144.8	42.34	10.37	12.2	High	High	High	High	High	High	High	High	High	High	High	High	High	High	High	High	High	High	High
AT1G47710.1	Serine protease inhibitor (SERPIN) family protein	0	111.401	63	17	122	17	391	42.6	5.08	395.64	17	1.616	1.524	1.512	0.957461	0.673044	0.39271	0.426411	0.909413	0.722374	1.16	4.49	1.26	144.2	153.3	156.9	3.77	5.77	2.41	High	High	High	High	High	High	High	High	High	High	High	High	High	High	High	High	High	High	High
AT4G24190.1	Chaperone protein htpG family protein	0	372.56	58	43	610	41	823	94.1	5.03	1929.7	43	1.331	1.087	1.511	0.299358	0.44848	0.56683	0.854958	0.999964	0.791003	0.15	4.37	5.15	121.1	128.1	154.4	2.3	0.71	2.85	High	High	High	High	High	High	High	High	High	High	High	High	High	High	High	High	High	High	High
AT2G04400.1	Aldolase-type TIM barrel family protein	0	131.24	52	18	167	18	402	44.5	7.39	521.32	18	1.296	0.988	1.511	0.218698	0.131829	0.33492	0.89248	0.999964	0.791694	16.08	1.45	14.53	103.5	115.7	128.2	7	2.96	7.69	High	High	High	High	High	High	High	High	High	High	High	High	High	High	High	High	High	High	High
AT4G05160.1	AMP-dependent synthetase and ligase family protein	0	80.141	33	15	92	15	544	59.8	8.46	226.44	15	1.32	1.001	1.506	0.39533	0.204319	0.422364	0.840577	0.999964	0.611285	20.67	13.67	7.6	118.3	117.1	145.8	13.12	7.64	6.22	High	High	High	High	High	High	High	High	High	High	High	High	High	High	High	High	High	High	High
AT3G01590.2	Galactose mutarotase-like superfamily protein	0	16.894	19	4	25	4	306	34.7	6.29	62.95	4	1.532	1.073	1.506	0.425776	0.158186	0.552386	0.704042	0.999964	0.712618	27.64	14.1	14.47	106.7	118.2	143.6	8.2	1.83	8.28	High	High	High	High	High	High	High	High	High	High	High	High	High	High	High	High	High	High	High
AT3G06810.1	acyl-CoA dehydrogenase-related	0	41.343	14	9	35	9	824	91.7	8.32	104.38	9	1.345	0.964	1.505	0.706653	0.797164	0.484241	0.909739	0.999964	0.726575	46.61	8.37	14.47	122.8	107.1	176.3	22.34	23.64	22.25	High	High	High	High	High	High	High	High	High	High	High	High	High	High	High	High	High	High	High
AT2G24940.1	membrane-associated progesterone binding protein 2	0	66.599	52	5	87	5	100	11	4.88	294.91	5	1.188	2.522	1.503	0.0474022	0.201638	0.0011189	0.977615	0.176959	0.800921	75	15.11	72.31	155.2	235.3	233.3	45.84	6.68	30.05	High	High	High	High	High	High	High	High	High	High	High	High	High	High	High	High	High	High	High
AT4G32470.1	Cytochrome bd ubiquinol oxidase, 14kDa subunit	0	36.789	39	4	34	4	122	14.5	9.73	109.52	4	0.693	1.104	1.503	0.274023	0.825787	0.314985	0.62788	0.999964	0.687183	68.5	3.34	27.27	79.6	116.1	137.8	58.9	32.38	10.08	High	High	High	High	High	High	High	High	High	High	High	High	High	High	High	High	High	High	High
AT2G30060.1	Pleckstrin homology (PH) domain superfamily protein	0	68.744	47	11	123	8	217	24.4	4.88	380.56	11	1.376	1.808	1.502	0.828022	0.738588	0.268062	0.723181	0.379657	0.623572	79.54	11.16	67.97	133.7	164	182.7	36.93	10.09	19.32	High	High	High	High	High	High	High	High	High	High	High	High	High	High	High	High	High	High	High
AT4G11740.1	Ubiquitin-like superfamily protein	0	79.233	37	17	79	15	564	62.3	4.67	229.53	17	1.279	1.321	1.499	0.903022	0.755931	0.942182	0.894757	0.967411	0.631348	5.16	24.48	23.48	139.6	153.2	153.1	16.82	17.67	5.46	High	High	High	High	High	High	High	High	High	High	High	High	High	High	High	High	High	High	High
AT3G58750.1	citrate synthase 2	0	67.068	28	12	72	8	514	56.6	8.62	181.54	12	1.34	0.966	1.499	0.258027	0.787334	0.220467	0.854605	0.999964	0.671045	14.46	0.09	2.49	112	108.6	138.5	8.23	2.44	5.28	High	High	High	High	High	High	High	High	High	High	High	High	High	High	High	High	High	High	High
AT5G43430.1	electron transfer flavoprotein beta	0	24.519	29	5	27	5	251	27.4	7.24	78.86	5	1.657	1.957	1.499	0.492806	0.990516	0.0474597	0.274713	0.186984	0.631348	21.79	12.44	3.44	129.3	176.1	168.3	22.28	13.02	9.75	High	High	High	High	High	High	High	High	High	High	High	High	High	High	High	High	High	High	High
AT3G26060.2	Thioredoxin superfamily protein	0	76.797	47	9	122	9	217	23.8	9.51	408.23	9	1.011	1.729	1.498	0.342666	0.300068	0.636323	0.999956	0.754721	0.805718	51.54	0.58	26.17	127.2	153.9	156.8	33.24	11.71	16.13	High	High	High	High	High	High	High	High	High	High	High	High	High	High	High	High	High	High	High
AT4G03200.1	catalytics	0	56.936	21	16	70	16	818	91.8	6.34	168.77	16	1.054	1.04	1.497	0.965533	0.647532	0.972515	0.999956	0.999964	0.631348	12.3	0.5	5.98	82.8	102.8	129.7	14.55	13.74	6.71	High	High	High	High	High	High	High	High	High	High	High	High	High	High	High	High	High	High	High
AT4G35000.1	ascorbate peroxidase 3	0	79.917	43	15	116	15	287	31.6	6.95	289.59	15	1.218	1.392	1.494	0.263432	0.524877	0.911916	0.965734	0.981465	0.809571	74.01	14.57	3.02	119.7	139.7	155.1	39.45	5.51	5.41	High	High	High	High	High	High	High	High	High	High	High	High	High	High	High	High	High	High	High
AT1G22450.1	cytochrome C oxidase 6B	0	38.343	53	9	98	9	191	21.2	4.34	254.56	9	1.05	1.055	1.493	0.0162672	0.487544	0.350669	0.999956	0.999964	0.689852	45.8	15.44	20.17	101.4	108.1	124	59.02	3.54	50.3	High	High	High	High	High	High	High	High	High	High	High	High	High	High	High	High	High	High	High
AT1G02880.3	thiamin pyrophosphokinase1	0	39.473	37	7	33	7	267	29.9	5.6	88.34	7	1.293	1.201	1.492	0.940147	0.633805	0.57856	0.823018	0.999964	0.825248	17.01	30.49	23.37	124.3	132.2	134.6	8.11	24.34	5.69	High	High	High	High	High	High	High	High	High	High	High	High	High	High	High	High	High	High	High
AT1G75270.1	dehydroascorbate reductase 2	0	56.686	64	11	62	11	213	23.4	6.14	141.09	11	1.292	1.631	1.49	0.382185	0.34801	0.691617	0.849245	0.665545	0.676174	35.25	16.72	10.51	120.8	161.1	161.1	24.78	9.17	4.41	High	High	High	High	High	High	High	High	High	High	High	High	High	High	High	High	High	High	High
AT5G19850.1	alpha/beta-Hydrolases superfamily protein	0	7.204	8	2	11	2	359	40.1	6.54	27.22	2	1.229	0.872	1.489	0.0930655	0.169244	0.14793	0.980734	0.999964	0.712618	153.01	17.18	78.84	91.8	81.3	131.8	55.43	10.1	68.05	High	High	High	High	High	High	High	High	High	High	High	High	High	High	High	High	High	High	High
AT5G56350.1	Pyruvate kinase family protein	0	80.6	39	15	109	12	498	54.4	6.86	309.11	15	1.102	1.079	1.481	0.954694	0.11732	0.537685	0.999956	0.999964	0.606244	6.17	7.71	3.55	102.7	126.3	143.8	21.02	6.68	10.96	High	High	High	High	High	High	High	High	High	High	High	High	High	High	High	High	High	High	High
AT3G07390.1	auxin-responsive family protein	0	4.705	4	1	9	1	273	27.9	8.18	22.41	1	1.294	1.117	1.48	0.779794	0.396739	0.00377281	0.875466	0.999964	0.676174	1.18	12.26	19.9	107.7	106.6	166	12.86	2.91	25.25	High	High	High	High	High	High	High	High	High	High	High	High	High	High	High	High	High	High	High
AT1G64090.2	Reticulan like protein B3	0	6.517	8	3	12	3	271	30.5	7.69	14.52	3	1.358	1.437	1.479	0.520012	0.748351	0.330367	0.795611	0.860864	0.687183	3.07	6.03	5.89	113.4	120	142.8	9.44	18.39	16.2	High	High	High	High	High	High	High	High	High	High	High	High	High	High	High	High	High	High	High
AT1G01800.1	NAD(P)-binding Rossmann-fold superfamily protein	0	73.715	52	13	106	13	295	31.6	5.39	292.73	13	1.145	1.32	1.478	0.86852	0.984045	0.638201	0.984682	0.992018	0.765756	2.09	0.05	1.79	109	131.9	155.8	15.62	3.41	7.08	High	High	High	High	High	High	High	High	High	High	High	High	High	High	High	High	High	High	High
AT1G23440.1	Peptidase C15, pyroglutamyl peptidase I-like	0	15.447	15	3	12	3	217	23.6	7.06	36.5	3	1.288	1.189	1.474	0.653621	0.771148	0.310885	0.919387	0.999964	0.740846	9.7	7.01	1.05	149.9	143.7	144.8	32.91	6.16	21.07	High	High	High	High	High	High	High	High	High	High	High	High	High	High	High	High	High	High	High
AT3G10090.1	Nucleic acid-binding, OB-fold-like protein	0	8.563	30	2	22	1	64	7.4	10.83	71.32	2	1.135	1.077	1.474	0.550248	0.332567	0.138369	0.980734	0.999964	0.785197	33.3	12.29	7.34	116.5	124.8	137.6	16.76	15.75	19.54	High	High	High	High	High	High	High	High	High	High	High	High	High	High	High	High	High	High	High
AT4G09010.1	ascorbate peroxidase 4	0	135.703	59	17	186	17	349	37.9	8.46	596.35	17	1.004	1.348	1.473	0.0687285	0.00869271	0.154037	0.999956	0.992327	0.834856	22.86	5.37	17.32	88.8	118.1	142.7	20.16	2.94	8.52	High	High	High	High	High	High	High	High	High	High	High	High	High	High	High	High	High	High	High
AT1G27310.1	nuclear transport factor 2A	0	14.132	16	2	23	2	122	13.5	6.51	74.91	2	1.312	1.255	1.473	0.74769	0.365869	0.341186	0.784141	0.997844	0.72086	0.22	9.22	1.44	114.3	110.4	122.8	2.88	13.97	8.41	High	High	High	High	High	High	High	High	High	High	High	High	High	High	High	High	High	High	High
AT5G18900.1	2-oxoglutarate (2OG) and Fe(II)-dependent oxygenase superfamily protein	0	39.555	31	9	35	4	298	33	7.15	103.94	9	1.55	1.31	1.472	0.26166	0.609681	0.755917	0.50891	0.990327	0.734529	2	15.42	9.69	169.4	164	158.8	14.31	14.14	17.68	High	High	High	High	High	High	High	High	High	High	High	High	High	High	High	High	High	High	High
AT2G34310.3	unknown protein; FUNCTIONS IN: molecular_function unknown; INVOLVED IN: biological_process unknown; LOCATED IN: cellular_component unknown; EXPRESSED IN: 24 plant structures; EXPRESSED DURING: 13 growth stages; BEST Arabidopsis thaliana protein match is: unknown protein (TAIR:AT1G29530.1); Has 236 Blast hits to 216 proteins in 70 species: Archae - 0; Bacteria - 10; Metazoa - 74; Fungi - 47; Plant…	0	74.761	59	12	60	12	242	26.1	5.05	197.35	12	1.259	1.644	1.47	0.249469	0.453403	0.613504	0.925702	0.627037	0.722374	26.78	18.24	23.94	134.7	165.3	155.8	11.02	9.84	19.82	High	High	High	High	High	High	High	High	High	High	High	High	High	High	High	High	High	High	High
AT1G44575.1	Chlorophyll A-B binding family protein	0	70.084	38	8	145	8	265	28	9.26	432.75	8	1.295	1.922	1.47	0.962223	0.48234	0.000538617	0.897049	0.582953	0.837709	59.86	2.35	8.14	126.4	162.3	190.6	32.35	8.89	2.48	High	High	High	High	High	High	High	High	High	High	High	High	High	High	High	High	High	High	High
AT2G40880.1	cystatin A	0	8.932	17	2	21	2	125	14.4	8.43	59.69	2	2.218	2.448	1.467	0.429109	0.605723	0.511571	0.00791715	0.0146265	0.744661	69.56	24.09	23.77	256.2	236.7	161	32.55	12.79	7.56	High	High	High	High	High	High	High	High	High	High	High	High	High	High	High	High	High	High	High
AT3G12490.2	cystatin B	0	64.5	48	9	123	8	234	26.3	6.27	351.06	9	1.369	2.227	1.467	0.00644581	0.926358	0.0151311	0.800345	0.322835	0.843313	58.33	23.9	38.03	157	189.2	150.1	38.04	2.99	27.36	High	High	High	High	High	High	High	High	High	High	High	High	High	High	High	High	High	High	High
AT4G12060.1	Double Clp-N motif protein	0	39.272	29	5	53	5	241	26.5	8.82	152.73	5	1.027	1.541	1.467	0.218823	0.0756616	0.850822	0.999956	0.689741	0.713951	58.62	6.29	5.15	98.1	132	161.9	55.25	10.98	4.79	High	High	High	High	High	High	High	High	High	High	High	High	High	High	High	High	High	High	High
AT4G19006.1	Proteasome component (PCI) domain protein	0	25.996	15	5	46	2	386	44	5.24	128.06	5	1.138	1.086	1.466	0.111663	0.2326	0.0183891	0.984682	0.999964	0.671045	10.16	2.62	31.35	78.4	94.1	107.7	16.55	11.21	12.22	High	High	High	High	High	High	High	High	High	High	High	High	High	High	High	High	High	High	High
AT1G18800.1	NAP1-related protein 2	0	53.884	37	8	93	4	256	29.5	4.3	301.38	8	1.35	1.346	1.465	0.015649	0.809154	0.253096	0.704042	0.967411	0.655814	7.22	11.31	36.22	136.9	132.7	122.3	11.89	6.91	17.9	High	High	High	High	High	High	High	High	High	High	High	High	High	High	High	High	High	High	High
AT4G08390.1	stromal ascorbate peroxidase	0	139.226	53	16	194	13	372	40.4	8.28	656.21	16	1.016	1.807	1.463	0.99337	0.0625628	0.910728	0.999956	0.646608	0.851022	60.55	25.93	30.6	121.2	165.7	159.2	37.74	8.18	11.58	High	High	High	High	High	High	High	High	High	High	High	High	High	High	High	High	High	High	High
AT2G21270.3	ubiquitin fusion degradation 1	0	24.479	19	6	41	3	340	37.7	7.06	96.89	6	1.162	1.137	1.462	0.584403	0.20422	0.0606369	0.980734	0.999964	0.740846	3.86	3.08	24.13	119.6	122.5	132.2	5.03	7.9	9.58	High	High	High	High	High	High	High	High	High	High	High	High	High	High	High	High	High	High	High
AT1G54290.1	Translation initiation factor SUI1 family protein	0	14.34	20	3	24	3	113	12.6	8.43	69.97	3	1.448	1.694	1.462	0.384641	0.713384	0.00537733	0.629265	0.409304	0.631348	7.97	14.21	5.95	144.3	145.4	193.8	17.69	5.46	11.29	High	High	High	High	High	High	High	High	High	High	High	High	High	High	High	High	High	High	High
AT4G09320.1	Nucleoside diphosphate kinase family protein	0	46.223	33	6	123	6	169	18.8	8.27	392.76	6	1.281	1.518	1.461	0.964258	0.257516	0.789365	0.909739	0.935207	0.851607	2.2	0.93	12.3	118.7	123.5	153.7	10.5	3.5	10.36	High	High	High	High	High	High	High	High	High	High	High	High	High	High	High	High	High	High	High
AT2G36145.1	unknown protein; FUNCTIONS IN: molecular_function unknown; INVOLVED IN: biological_process unknown; LOCATED IN: chloroplast thylakoid membrane, chloroplast stroma, chloroplast; EXPRESSED IN: 19 plant structures; EXPRESSED DURING: 13 growth stages; Has 49 Blast hits to 49 proteins in 17 species: Archae - 0; Bacteria - 0; Metazoa - 0; Fungi - 0; Plants - 49; Viruses - 0; Other Eukaryotes - 0 (sourc…	0	19.096	30	4	24	4	186	19.9	9.2	60.13	4	1.265	1.19	1.461	0.893737	0.146987	0.644007	0.928046	0.999964	0.71289	48.26	2.01	0.66	138	133.6	140.2	37.63	6.19	20.27	High	High	High	High	High	High	High	High	High	High	High	High	High	High	High	High	High	High	High
AT2G31390.1	pfkB-like carbohydrate kinase family protein	0	125.257	65	16	156	15	325	35.3	5.49	481.44	16	1.361	1.237	1.46	0.736438	0.150801	0.531296	0.844693	0.999964	0.85369	0.04	0.8	14.96	122.6	138.4	152.9	2.86	2.62	3.47	High	High	High	High	High	High	High	High	High	High	High	High	High	High	High	High	High	High	High
AT1G06210.1	ENTH/VHS/GAT family protein	0	30.426	17	7	35	7	383	42.8	4.78	99.49	7	1.189	1.737	1.459	0.492466	0.425839	0.629656	0.965734	0.521209	0.726139	55.57	11.35	29.86	135.5	164	164.6	26.66	2.43	18.39	High	High	High	High	High	High	High	High	High	High	High	High	High	High	High	High	High	High	High
AT1G17860.1	Kunitz family trypsin and protease inhibitor protein	0	32.63	43	6	28	6	196	22.1	8.78	77.7	6	0.839	1.226	1.456	0.853095	0.704808	0.986126	0.971293	0.999964	0.712618	15.03	5.91	6.97	88.4	116.7	132.9	33.32	14.24	4.14	High	High	High	High	High	High	High	High	High	High	High	High	High	High	High	High	High	High	High
AT4G30210.1	P450 reductase 2	0	69.115	25	15	78	13	712	79	5.33	233.85	15	1.505	1.21	1.455	0.62421	0.628384	0.260195	0.423723	0.999964	0.678849	6.51	4.49	2.46	115.8	133.9	122.6	14.36	12.9	14.36	High	High	High	High	High	High	High	High	High	High	High	High	High	High	High	High	High	High	High
AT3G55460.1	SC35-like splicing factor 30	0	32.834	28	7	47	7	262	29.6	11.27	135.62	7	1.029	1.163	1.455	0.122371	0.586791	0.401214	0.999956	0.999964	0.735843	18.16	11.13	16.13	103.3	127.4	141.9	9.07	17.42	8.76	High	High	High	High	High	High	High	High	High	High	High	High	High	High	High	High	High	High	High
AT4G36750.1	Quinone reductase family protein	0	36.529	27	5	24	5	273	28.7	5.34	70.03	5	1.656	1.342	1.454	0.980147	0.900676	0.752747	0.309831	0.971281	0.847742	10.16	3.44	8.98	139.8	155.6	165	28.57	10.91	16.26	High	High	High	High	High	High	High	High	High	High	High	High	High	High	High	High	High	High	High
AT2G31060.2	elongation factor family protein	0	19.026	10	7	22	7	667	72.5	6.73	42.01	7	1.226	1.07	1.454	0.535072	0.736986	0.0147084	0.957851	0.999964	0.712094	3.32	11.43	60.3	103.7	99.1	110.4	0.61	1.28	28.9	High	High	High	High	High	High	High	High	High	High	High	High	High	High	High	High	High	High	High
AT1G02305.1	Cysteine proteinases superfamily protein	0	34.741	25	6	29	6	362	40	6.9	102.36	6	1.41	1.262	1.453	0.0969067	0.0140171	0.0234792	0.647083	0.997159	0.753098	1.95	15.8	1.44	137.8	144.2	167	1.27	2.71	9.32	High	High	High	High	High	High	High	High	High	High	High	High	High	High	High	High	High	High	High
AT1G27130.1	glutathione S-transferase tau 13	0	39.655	30	6	54	6	227	25.1	5.94	157.81	6	1.038	1.34	1.451	0.398454	0.378222	0.844096	0.999956	0.967411	0.697491	36.03	5.16	0.04	97	136.5	153.2	35.93	7.23	2.5	High	High	High	High	High	High	High	High	High	High	High	High	High	High	High	High	High	High	High
AT5G62530.1	aldehyde dehydrogenase 12A1	0	110.55	40	16	133	16	556	61.7	6.73	374.65	16	1.449	1.134	1.45	0.297208	0.0464668	0.88028	0.696047	0.999964	0.825248	11.6	3.29	20.64	119.5	129.3	150.6	5.97	2.41	8.67	High	High	High	High	High	High	High	High	High	High	High	High	High	High	High	High	High	High	High
AT3G02230.1	reversibly glycosylated polypeptide 1	0	161.689	70	21	247	7	357	40.6	5.92	741.84	21	1.445	1.075	1.448	0.0468888	0.509342	0.463966	0.683724	0.999964	0.828451	30.36	4.19	39.41	103.4	113.9	117.3	4.6	3.49	9.7	High	High	High	High	High	High	High	High	High	High	High	High	High	High	High	High	High	High	High
AT1G54090.1	exocyst subunit exo70 family protein D2	0	31.411	12	6	38	6	622	70.7	5.31	112.34	6	1.075	0.975	1.448	0.673896	0.903121	0.59256	0.999956	0.999964	0.780374	7.87	7.66	10.78	100.3	109.9	145.1	3.86	12.16	18.88	High	High	High	High	High	High	High	High	High	High	High	High	High	High	High	High	High	High	High
AT2G45990.1	unknown protein; FUNCTIONS IN: molecular_function unknown; INVOLVED IN: biological_process unknown; LOCATED IN: chloroplast, chloroplast stroma; EXPRESSED IN: 22 plant structures; EXPRESSED DURING: 13 growth stages; Has 312 Blast hits to 312 proteins in 90 species: Archae - 0; Bacteria - 131; Metazoa - 0; Fungi - 0; Plants - 67; Viruses - 0; Other Eukaryotes - 114 (source: NCBI BLink).	0	36.862	35	9	79	9	268	30.1	5.17	202.74	9	1.244	1.366	1.446	0.862757	0.786004	0.716532	0.957851	0.909413	0.655814	1.51	19.91	6.1	127.3	133.7	169.7	11.86	11.89	15.37	High	High	High	High	High	High	High	High	High	High	High	High	High	High	High	High	High	High	High
AT2G24020.1	Uncharacterised BCR, YbaB family COG0718	0	56.193	59	8	108	6	182	19.8	9.1	326.28	8	1.384	1.387	1.445	0.02697	0.544744	0.412059	0.823018	0.937059	0.786693	30.69	11.45	24.28	127.6	112.7	133.8	40.91	4.33	23.4	High	High	High	High	High	High	High	High	High	High	High	High	High	High	High	High	High	High	High
AT1G07990.1	SIT4 phosphatase-associated family protein	0	41.064	17	10	48	8	802	89.5	4.6	140.89	10	1.254	1.234	1.444	0.00387071	0.409016	0.154178	0.910861	0.999964	0.749995	26.89	11.26	18.6	128.2	122.4	148.4	21.15	11.84	14.58	High	High	High	High	High	High	High	High	High	High	High	High	High	High	High	High	High	High	High
AT2G19480.1	nucleosome assembly protein 1;2	0	126.234	44	15	165	12	379	43.5	4.44	532.23	15	1.163	1.266	1.441	0.931303	0.100325	0.405741	0.984682	0.999964	0.851607	48.35	2.28	29.99	116.4	122.3	132.9	33.42	3.78	15.87	High	High	High	High	High	High	High	High	High	High	High	High	High	High	High	High	High	High	High
AT2G01490.1	phytanoyl-CoA dioxygenase (PhyH) family protein	0	6.832	9	3	13	3	283	32	6.38	25.84	3	1.367	0.942	1.44	0.430855	0.851495	0.510278	0.823018	0.999964	0.802776	10.27	16.16	10.7	112.3	99.5	131.8	20.77	3.9	15.8	High	High	High	High	High	High	High	High	High	High	High	High	High	High	High	High	High	High	High
AT5G63680.1	Pyruvate kinase family protein	0	73.032	32	14	97	5	510	55	6.65	262.85	14	1.334	0.963	1.439	0.274462	0.0946902	0.600088	0.836712	0.999964	0.720229	7.95	15.85	24.25	99.1	120.6	144.6	9.57	8.76	6.12	High	High	High	High	High	High	High	High	High	High	High	High	High	High	High	High	High	High	High
AT1G06530.1	Tropomyosin-related	0	89.08	48	17	147	17	323	36.1	4.81	455.76	17	1.147	1.123	1.438	0.89778	0.615559	0.632373	0.984682	0.999964	0.788813	36.25	4.59	12.26	101.4	102.9	123.3	24.75	4.03	6.47	High	High	High	High	High	High	High	High	High	High	High	High	High	High	High	High	High	High	High
AT3G48690.1	alpha/beta-Hydrolases superfamily protein	0	64.935	41	9	78	8	324	35.5	5.43	268.85	9	1.444	1.188	1.438	0.418399	0.400989	0.592462	0.579003	0.999964	0.785197	3.36	10.2	28.33	140.2	138.1	144.5	23.51	9.98	10.74	High	High	High	High	High	High	High	High	High	High	High	High	High	High	High	High	High	High	High
AT5G12890.1	UDP-Glycosyltransferase superfamily protein	0	33.79	18	7	55	7	488	54.8	6.42	151.55	7	1.358	1.217	1.436	0.828287	0.0697115	0.83399	0.800345	0.999964	0.877018	1.6	5.98	5.87	118.6	164	155	4.7	18.02	2.33	High	High	High	High	High	High	High	High	High	High	High	High	High	High	High	High	High	High	High
AT4G04020.1	fibrillin	0	151.342	69	17	236	16	318	34.9	5.6	846.38	17	1.847	2.058	1.436	0.252832	0.622642	0.392292	0.192505	0.44947	0.871855	24.05	3.02	11.7	195.3	204.5	153.7	14.3	4.03	0.95	High	High	High	High	High	High	High	High	High	High	High	High	High	High	High	High	High	High	High
AT3G08590.1	Phosphoglycerate mutase, 2,3-bisphosphoglycerate-independent	0	212.831	61	28	316	18	560	60.7	5.85	1006.76	28	1.364	1.101	1.434	0.469304	0.462507	0.624513	0.801245	0.999964	0.871855	7.04	7.14	2.6	126.2	125	151.6	6.29	3.21	2.75	High	High	High	High	High	High	High	High	High	High	High	High	High	High	High	High	High	High	High
AT5G53670.1	unknown protein; FUNCTIONS IN: molecular_function unknown; INVOLVED IN: biological_process unknown; LOCATED IN: endomembrane system; EXPRESSED IN: sperm cell; Has 1807 Blast hits to 1807 proteins in 277 species: Archae - 0; Bacteria - 0; Metazoa - 736; Fungi - 347; Plants - 385; Viruses - 0; Other Eukaryotes - 339 (source: NCBI BLink).	0.001	3.844	4	1	13	1	244	28	6.93	34.53	1	1.087	1.291	1.433	0.772773	0.638123	0.735353	0.999956	0.967411	0.744661	33.84	6.65	11.73	96.4	115.8	152.8	28.25	10.54	5.09	High	High	High	High	High	High	High	High	High	High	High	High	High	High	High	High	High	High	High
AT4G15210.1	beta-amylase 5	0	94.523	45	15	93	15	498	56	5.36	311.14	15	1.775	2.29	1.432	0.347565	0.16422	3.04083e-06	0.165201	0.167013	0.809571	85.22	2.8	25.3	181.5	210.2	182.2	46.39	2.13	6.29	High	High	High	High	High	High	High	High	High	High	High	High	High	High	High	High	High	High	High
AT3G13330.1	proteasome activating protein 200	0	16.38	4	6	18	6	1816	203.5	6.79	42.29	6	1.227	1.031	1.432	0.684633	0.0684584	0.32709	0.967769	0.999964	0.76658	0.61	5.57	31.85	121.5	130.7	124.4	12.39	21.63	25.81	High	High	High	High	High	High	High	High	High	High	High	High	High	High	High	High	High	High	High
AT3G45010.1	serine carboxypeptidase-like 48	0	30.161	17	7	41	7	510	56.9	5.5	115.18	7	1.383	1.076	1.432	0.539188	0.934843	0.824771	0.800345	0.999964	0.77551	20.43	3.09	9.12	115.9	99.1	133.8	18.51	3.99	12.05	High	High	High	High	High	High	High	High	High	High	High	High	High	High	High	High	High	High	High
AT3G02360.1	6-phosphogluconate dehydrogenase family protein	0	134.084	55	22	239	19	486	53.5	7.42	682.7	22	1.466	1.121	1.431	0.187557	0.212656	0.783252	0.657049	0.999964	0.872589	1.01	3.65	0.12	127.2	136	150.7	3.39	3.39	2.62	High	High	High	High	High	High	High	High	High	High	High	High	High	High	High	High	High	High	High
AT1G07140.1	Pleckstrin homology (PH) domain superfamily protein	0	89.208	56	14	191	9	228	25.6	4.94	521.3	14	1.512	1.472	1.431	0.452537	0.821243	0.275149	0.588913	0.967411	0.873062	4.18	8.29	35.47	134.5	139.6	138.9	16.23	9.56	19.53	High	High	High	High	High	High	High	High	High	High	High	High	High	High	High	High	High	High	High
AT5G11520.1	aspartate aminotransferase 3	0	96.11	49	18	147	13	449	48.9	9.29	371.39	18	1.624	1.028	1.431	0.444089	0.591201	0.868089	0.363735	0.999964	0.77551	37.93	7.37	6.35	137.7	110.7	158.6	20.51	3.93	14.98	High	High	High	High	High	High	High	High	High	High	High	High	High	High	High	High	High	High	High
AT1G72330.3	alanine aminotransferase 2	0	87.022	33	15	123	8	553	61	6.89	331.47	15	1.265	0.957	1.431	0.0920544	0.462101	0.976151	0.919992	0.999964	0.722374	10.36	4.17	4.6	96.7	100.7	129.1	8.44	4.31	15.25	High	High	High	High	High	High	High	High	High	High	High	High	High	High	High	High	High	High	High
AT4G36195.3	Serine carboxypeptidase S28 family protein	0	68.475	28	12	95	11	488	54.7	6.52	320.1	12	1.531	1.646	1.431	0.627478	0.504795	0.0102196	0.458975	0.534123	0.678849	10.85	3.03	5.06	129.1	169.3	162.3	11.16	5.69	11.83	High	High	High	High	High	High	High	High	High	High	High	High	High	High	High	High	High	High	High
AT4G36945.1	PLC-like phosphodiesterases superfamily protein	0	35.336	18	7	43	7	408	44.3	5.15	109.2	7	1.27	1.365	1.429	0.230747	0.455163	0.3388	0.851342	0.897684	0.851607	1.45	8.91	20.49	114.3	129.4	155.3	13.45	17.37	10.61	High	High	High	High	High	High	High	High	High	High	High	High	High	High	High	High	High	High	High
AT5G38530.1	tryptophan synthase beta type 2	0	30.351	21	6	34	6	506	55.7	7.24	96.61	6	1.611	1.17	1.428	0.179929	0.36981	0.980515	0.425151	0.999964	0.851607	29.98	2.72	69.94	125.9	135.8	138.1	24.25	9.36	10.04	High	High	High	High	High	High	High	High	High	High	High	High	High	High	High	High	High	High	High
AT1G76150.1	enoyl-CoA hydratase 2	0	10.266	11	3	11	3	309	34.1	7.36	27.92	3	0.891	1.011	1.427	0.241647	0.610588	0.1594	0.984682	0.999964	0.809739	0	0	0	97.5	103.9	109.8				High	High	High	High	High	High	High	High	High	High	High	High	High	High	High	High	High	High	High
AT1G21720.1	proteasome beta subunit C1	0	42.675	29	4	50	4	204	22.8	5.47	153.28	4	1.245	1.448	1.426	0.206003	0.934288	0.329948	0.937812	0.885755	0.77551	37.08	1.82	4.92	138.4	138.7	158.9	11.61	3.49	17.81	High	High	High	High	High	High	High	High	High	High	High	High	High	High	High	High	High	High	High
AT5G13450.1	delta subunit of Mt ATP synthase	0	62.472	52	12	109	12	238	26.3	9.23	312.21	12	1.15	1.536	1.425	0.607354	0.178368	0.906715	0.984682	0.893732	0.871855	53.6	15.05	25.66	104.6	139.3	148	42.28	5.69	13.7	High	High	High	High	High	High	High	High	High	High	High	High	High	High	High	High	High	High	High
AT1G71950.1	Proteinase inhibitor, propeptide	0	31.204	41	5	41	5	136	14.8	6.15	132.28	5	1.166	2.504	1.425	0.00585957	0.334797	5.00746e-05	0.984682	0.187388	0.877944	40.35	23.93	35.45	128.6	203.9	180.3	21.35	10.43	4.58	High	High	High	High	High	High	High	High	High	High	High	High	High	High	High	High	High	High	High
AT3G05970.1	long-chain acyl-CoA synthetase 6	0	54.926	24	13	57	12	701	76.6	7.93	155.09	13	1.341	1.002	1.424	0.764138	0.0499661	0.996461	0.801245	0.999964	0.77551	14.53	2.37	0.87	114.3	117.8	143	6.35	3.59	4.06	High	High	High	High	High	High	High	High	High	High	High	High	High	High	High	High	High	High	High
AT1G61250.1	secretory carrier 3	0	19.952	17	4	52	4	289	32.6	8.73	158.16	4	1.142	1.105	1.422	0.610289	0.198533	0.936668	0.984682	0.999964	0.76658	2.41	3.79	23.56	113.4	127.2	141.9	11.46	14.84	2.58	High	High	High	High	High	High	High	High	High	High	High	High	High	High	High	High	High	High	High
AT1G47128.1	Granulin repeat cysteine protease family protein	0	90.795	35	14	275	12	462	50.9	5.41	823.19	14	1.243	1.218	1.422	0.139477	0.132889	0.196972	0.948721	0.999964	0.877018	13.84	0.92	4.55	133.3	131.8	141.8	6.87	6.08	6.81	High	High	High	High	High	High	High	High	High	High	High	High	High	High	High	High	High	High	High
AT4G34050.1	S-adenosyl-L-methionine-dependent methyltransferases superfamily protein	0	107.464	62	10	164	10	259	29.1	5.29	501.03	10	1.26	1.274	1.421	0.975746	0.998772	0.767525	0.957851	0.999964	0.881846	2.48	0.59	7.55	128.7	132.9	142.8	4.51	5.97	1.42	High	High	High	High	High	High	High	High	High	High	High	High	High	High	High	High	High	High	High
AT4G20410.1	gamma-soluble NSF attachment protein	0	17.977	20	5	23	5	291	32.3	5.03	58.43	5	1.209	1.516	1.42	0.0455736	0.0267778	0.404614	0.980734	0.828856	0.875708	14.08	28.21	15.59	108.9	150	166	6.73	9	2.63	High	High	High	High	High	High	High	High	High	High	High	High	High	High	High	High	High	High	High
AT5G65750.1	2-oxoglutarate dehydrogenase, E1 component	0	124.349	29	23	136	11	1025	116.3	7.3	395.26	23	1.056	0.969	1.42	0.773261	0.0260777	0.868185	0.999956	0.999964	0.784651	18.72	5.58	11.51	102	139.8	158.6	17.99	8.05	6.11	High	High	High	High	High	High	High	High	High	High	High	High	High	High	High	High	High	High	High
AT2G07340.1	PREFOLDIN 1	0	24.889	48	5	30	5	128	14.6	4.93	84.77	5	1.305	1.593	1.419	0.0409516	0.181509	0.829785	0.854958	0.641393	0.77551	55.25	12.21	62.56	184.8	128.3	180.5	44.07	8.21	31.96	High	High	High	High	High	High	High	High	High	High	High	High	High	High	High	High	High	High	High
AT1G79340.1	metacaspase 4	0	115.243	49	19	166	19	418	45.5	4.82	453.64	19	1.234	1.339	1.418	0.293773	0.725221	0.745304	0.957851	0.988273	0.879993	10.26	14.55	37.72	128.8	126.5	136.9	15.93	5.04	13.23	High	High	High	High	High	High	High	High	High	High	High	High	High	High	High	High	High	High	High
AT3G52880.1	monodehydroascorbate reductase 1	0	246.724	78	27	409	25	434	46.5	6.83	1341.76	27	1.33	1.034	1.418	0.686002	0.360624	0.604134	0.854958	0.999964	0.877018	31.44	9.32	15.95	124	111.6	132.7	18.06	5.57	6.27	High	High	High	High	High	High	High	High	High	High	High	High	High	High	High	High	High	High	High
AT3G17020.1	Adenine nucleotide alpha hydrolases-like superfamily protein	0	29.3	40	5	40	5	163	17.8	6.92	114.64	5	1.468	1.818	1.415	0.424983	0.494205	0.096744	0.547729	0.342495	0.776835	26.79	6.54	1.2	122.3	167.6	170.9	18.31	5.2	4.44	High	High	High	High	High	High	High	High	High	High	High	High	High	High	High	High	High	High	High
AT5G26667.3	P-loop containing nucleoside triphosphate hydrolases superfamily protein	0	56.17	58	12	71	11	202	22.5	6.01	193.17	12	1.205	1.546	1.413	0.723963	0.0676686	0.648264	0.980734	0.88981	0.877018	69.88	6.5	42.54	104.2	147.4	133.7	47.04	7.56	19.85	High	High	High	High	High	High	High	High	High	High	High	High	High	High	High	High	High	High	High
AT2G21870.1	copper ion binding;cobalt ion binding;zinc ion binding	0	162.046	55	16	309	16	240	27.6	6.67	892.11	16	1.168	1.634	1.413	0.587262	0.870032	0.483247	0.980734	0.842403	0.877944	113.83	15.65	54.97	131.4	157.8	152.7	60	15.67	24.29	High	High	High	High	High	High	High	High	High	High	High	High	High	High	High	High	High	High	High
AT3G51890.1	Clathrin light chain protein	0	62.259	43	10	80	9	258	29.2	5.39	222.02	10	1.527	1.727	1.412	0.3478	0.0619898	0.117151	0.486481	0.364752	0.72086	2.88	8.78	26.88	140.2	180.4	153.7	6.54	19.17	8.37	High	High	High	High	High	High	High	High	High	High	High	High	High	High	High	High	High	High	High
AT5G08540.1	unknown protein; FUNCTIONS IN: molecular_function unknown; INVOLVED IN: biological_process unknown; LOCATED IN: chloroplast thylakoid membrane, chloroplast, chloroplast envelope; EXPRESSED IN: 24 plant structures; EXPRESSED DURING: 13 growth stages; Has 30201 Blast hits to 17322 proteins in 780 species: Archae - 12; Bacteria - 1396; Metazoa - 17338; Fungi - 3422; Plants - 5037; Viruses - 0; Other…	0	75.718	46	14	98	14	346	38.6	5.85	271.42	14	1.171	1.467	1.41	0.264599	0.108929	0.529409	0.980734	0.786599	0.726139	64.05	0.63	9.26	95.9	124.8	141.9	33.06	5.41	3.33	High	High	High	High	High	High	High	High	High	High	High	High	High	High	High	High	High	High	High
AT1G66200.1	glutamine synthase clone F11	0	178.952	78	20	265	7	356	39.2	5.27	801.35	20	1.002	0.949	1.41	0.659445	0.82969	0.246456	0.999956	0.999964	0.881908	32.87	1.77	28.17	105.7	84.1	103	9.03	19.87	15.13	High	High	High	High	High	High	High	High	High	High	High	High	High	High	High	High	High	High	High
AT3G28300.1	Protein of unknown function (DUF677)	0	55.252	28	9	48	9	385	42.9	5.91	142.72	9	1.311	1.784	1.409	0.333827	0.301888	0.360711	0.801245	0.458596	0.785197	89.28	2.74	5.91	124.8	196.8	178.7	65.04	10.37	18.35	High	High	High	High	High	High	High	High	High	High	High	High	High	High	High	High	High	High	High
AT4G37640.1	calcium ATPase 2	0	60.086	15	13	58	12	1014	110.4	5.68	162.31	13	1.451	1.201	1.409	0.257324	0.0656154	0.845511	0.589343	0.999964	0.809571	6.93	3.74	24.7	120.8	132.6	132.8	6.01	2.63	6.76	High	High	High	High	High	High	High	High	High	High	High	High	High	High	High	High	High	High	High
AT4G13340.1	LRX3 - Leucine-rich repeat (LRR) family protein	0	49.059	12	8	62	4	760	82.2	6.96	191.99	8	1.435	1.527	1.407	0.110723	0.704966	0.502098	0.62384	0.786599	0.77551	14.31	7.39	17.65	160.3	144	127	5.19	6.96	10.38	High	High	High	High	High	High	High	High	High	High	High	High	High	High	High	High	High	High	High
AT4G29010.1	Enoyl-CoA hydratase/isomerase family	0	107.13	34	17	141	17	721	77.8	9.32	414.52	17	1.378	1.022	1.406	0.347761	0.244621	0.694921	0.791563	0.999964	0.848435	12.65	11.4	27.88	121	118.9	137.5	5.71	8.25	6.77	High	High	High	High	High	High	High	High	High	High	High	High	High	High	High	High	High	High	High
AT3G26560.1	ATP-dependent RNA helicase, putative	0	26.846	8	8	27	8	1168	134.1	6.81	69.53	8	1.188	0.792	1.404	0.617719	0.56514	0.958261	0.975679	0.967411	0.869782	11.18	5.14	10.69	120.7	92.1	128.2	15.05	16.79	11.31	High	High	High	High	High	High	High	High	High	High	High	High	High	High	High	High	High	High	High
AT1G16470.1	proteasome subunit PAB1	0	87.646	54	11	121	11	235	25.7	5.69	371.68	11	1.274	1.195	1.404	0.783601	0.375563	0.15065	0.932115	0.999964	0.877944	10.53	1.61	2.49	125.9	121.8	141.7	1.81	7.34	2.86	High	High	High	High	High	High	High	High	High	High	High	High	High	High	High	High	High	High	High
AT3G54900.1	CAX interacting protein 1	0	30.401	25	3	32	3	173	19.3	8.44	99.52	3	1.46	1.622	1.404	0.0865467	0.0785399	0.632836	0.53168	0.492846	0.794681	1.75	5.84	61.4	137.5	131.2	151.4	31.5	7.42	24.65	High	High	High	High	High	High	High	High	High	High	High	High	High	High	High	High	High	High	High
AT4G25370.1	Double Clp-N motif protein	0	42.946	39	7	60	7	238	26	9.19	167.81	7	0.944	1.32	1.403	0.795399	0.00556926	0.657945	0.998092	0.981465	0.802809	54.15	1.94	20.78	87.9	107.8	133.7	43.26	7.76	7.52	High	High	High	High	High	High	High	High	High	High	High	High	High	High	High	High	High	High	High
AT1G07890.2	ascorbate peroxidase 1	0	148.29	82	19	450	18	250	27.5	6.13	1367.27	19	1.44	1.661	1.402	0.583644	0.255175	0.970522	0.690062	0.819035	0.881908	39.28	6.62	11.56	147.2	157.1	151.5	18.47	2.57	4.85	High	High	High	High	High	High	High	High	High	High	High	High	High	High	High	High	High	High	High
AT2G36580.1	Pyruvate kinase family protein	0	125.424	54	21	175	8	527	57.5	6.35	510.56	21	1.251	0.976	1.401	0.779192	0.32017	0.975127	0.919992	0.999964	0.809571	1.89	4.8	19.23	108.4	110	133.2	7.1	9.41	12.35	High	High	High	High	High	High	High	High	High	High	High	High	High	High	High	High	High	High	High
AT5G02240.1	NAD(P)-binding Rossmann-fold superfamily protein	0	85.615	58	12	153	10	253	27.1	6.62	449.98	12	1.228	1.84	1.401	0.756711	0.11225	0.173791	0.967769	0.590967	0.881846	42.46	10.42	22.51	121.8	159	159	28.16	13.74	7.43	High	High	High	High	High	High	High	High	High	High	High	High	High	High	High	High	High	High	High
AT2G37400.1	Tetratricopeptide repeat (TPR)-like superfamily protein	0	35.076	26	9	41	7	333	38.1	7.15	123.27	9	1.409	1.479	1.397	0.567582	0.87867	0.394541	0.724053	0.883802	0.835782	20.15	1.55	4.13	114	131.7	122.6	6.3	2.31	13.31	High	High	High	High	High	High	High	High	High	High	High	High	High	High	High	High	High	High	High
AT5G37600.1	glutamine synthase clone R1	0	130.685	54	15	212	5	356	39.1	5.47	719.38	15	1.079	0.835	1.396	0.253833	0.0180265	0.332018	0.999956	0.999964	0.76127	0.25	5.27	11.03	86.7	103.2	120.6	10.17	13.04	18.49	High	High	High	High	High	High	High	High	High	High	High	High	High	High	High	High	High	High	High
AT1G04270.1	cytosolic ribosomal protein S15	0	44.415	32	4	92	2	152	17.1	10.35	269.25	4	1.442	1.359	1.394	0.309091	0.659819	0.475681	0.650595	0.967411	0.818174	19.69	5.46	1.72	128.8	131.8	148.4	32.55	9.65	13.11	High	High	High	High	High	High	High	High	High	High	High	High	High	High	High	High	High	High	High
AT5G58040.1	homolog of yeast FIP1 [V]	0	28.247	7	9	27	9	1196	133.4	5.49	72.47	9	0.876	1.244	1.392	0.110216	0.302762	0.346727	0.980734	0.999964	0.904846	4.77	16.7	58.03	128.8	121.1	144.4	8.13	29.71	15.88	High	High	High	High	High	High	High	High	High	High	High	High	High	High	High	High	High	High	High
AT4G24490.2	RAB geranylgeranyl transferase alpha subunit 1	0	22.121	13	7	23	7	678	76.9	5.95	52.69	7	0.84	0.897	1.391	0.453728	0.497491	0.507793	0.984682	0.999964	0.818174	12.93	26.44	15.48	84.4	85.5	127.1	6.64	5.73	13.65	High	High	High	High	High	High	High	High	High	High	High	High	High	High	High	High	High	High	High
AT3G01520.1	Adenine nucleotide alpha hydrolases-like superfamily protein	0	27.977	45	8	47	7	175	19.6	5.9	124.43	8	1.441	1.832	1.391	0.621733	0.328806	0.829721	0.547333	0.409304	0.802776	10.08	8.26	9.24	129.2	176.7	183.8	23.97	3.27	4.65	High	High	High	High	High	High	High	High	High	High	High	High	High	High	High	High	High	High	High
AT1G52400.1	beta glucosidase 18	0	177.593	59	21	325	18	528	60.4	7.21	1057.51	21	2.091	2.746	1.391	0.986075	0.246129	0.00350571	0.066693	0.108761	0.893313	0.84	2.9	7.59	191.4	290.3	185.9	14.27	5.93	2.49	High	High	High	High	High	High	High	High	High	High	High	High	High	High	High	High	High	High	High
AT4G27560.1	UDP-Glycosyltransferase superfamily protein	0	66.324	31	13	81	13	455	50.6	5.83	231.66	13	1.779	1.555	1.389	0.671419	0.563318	0.30364	0.159966	0.688208	0.748855	7.31	1.7	3.55	157.8	167	152.4	2.91	4.8	18.92	High	High	High	High	High	High	High	High	High	High	High	High	High	High	High	High	High	High	High
AT5G41210.1	glutathione S-transferase THETA 1	0	39.93	40	9	37	9	245	27.6	9.48	91	9	1.279	1.471	1.388	0.714695	0.544851	0.19152	0.906785	0.756772	0.76796	50.89	0.32	6.18	104.9	149.2	154.9	22.2	1.75	1.23	High	High	High	High	High	High	High	High	High	High	High	High	High	High	High	High	High	High	High
AT3G54110.1	plant uncoupling mitochondrial protein 1	0	62.71	37	9	71	9	306	32.6	9.57	211.51	9	1.295	1.54	1.387	0.51393	0.742644	0.651828	0.883479	0.842403	0.86989	7.25	2.79	11	112.7	148.2	146.2	10.38	4.65	6.97	High	High	High	High	High	High	High	High	High	High	High	High	High	High	High	High	High	High	High
AT4G23850.1	AMP-dependent synthetase and ligase family protein	0	161.109	43	25	197	23	666	74.5	5.87	591.56	25	1.35	1.088	1.387	0.619921	0.14695	0.983264	0.823018	0.999964	0.895341	1.38	9.24	0.06	122.7	122.5	126.5	6.83	5.51	4.88	High	High	High	High	High	High	High	High	High	High	High	High	High	High	High	High	High	High	High
AT2G47970.1	Nuclear pore localisation protein NPL4	0	22.361	20	6	24	5	413	46.1	5.15	58.61	6	1.264	0.951	1.384	0.760276	0.0206879	0.457548	0.854958	0.999964	0.801857	5.77	1.64	2.12	130	131.1	167.6	8.47	8.12	6.9	High	High	High	High	High	High	High	High	High	High	High	High	High	High	High	High	High	High	High
AT3G48140.1	B12D protein	0	8.24	33	3	27	3	88	10	9.45	60.8	3	1.894	1.634	1.384	0.0787987	0.133633	0.929479	0.0587373	0.638883	0.783134	13.11	20.32	0.37	133.5	138.2	156.6	38.95	5.04	16.95	High	High	High	High	High	High	High	High	High	High	High	High	High	High	High	High	High	High	High
AT2G47470.1	thioredoxin family protein	0	139.347	60	21	279	20	361	39.5	6.06	871.17	21	1.36	1.281	1.383	0.397272	0.949785	0.413102	0.803465	0.999964	0.901518	0.82	7.39	20.76	131.8	135.5	139.7	3.87	11.11	7.09	High	High	High	High	High	High	High	High	High	High	High	High	High	High	High	High	High	High	High
AT2G30490.1	cinnamate-4-hydroxylase	0	130.409	52	23	160	22	505	57.8	8.78	471.15	23	1.232	0.923	1.383	0.128679	0.25894	0.668123	0.965734	0.999964	0.901518	2.85	13.3	8.59	107.2	114.6	130.4	3.55	3.84	5.68	High	High	High	High	High	High	High	High	High	High	High	High	High	High	High	High	High	High	High
AT2G44350.2	Citrate synthase family protein	0	144.418	52	20	198	20	474	52.7	6.89	578.24	20	1.32	1.296	1.383	0.401303	0.621394	0.502328	0.866614	0.999964	0.901518	12.27	2.03	9.4	114.2	137.5	152.5	15.98	5.88	1.33	High	High	High	High	High	High	High	High	High	High	High	High	High	High	High	High	High	High	High
AT1G64520.1	regulatory particle non-ATPase 12A	0	89.814	56	14	129	14	267	30.7	4.91	415.48	14	1.201	1.34	1.383	0.615439	0.275192	0.789434	0.980734	0.997159	0.901518	22.38	2.83	6.54	119.2	127.4	134.9	13.01	6.22	4.5	High	High	High	High	High	High	High	High	High	High	High	High	High	High	High	High	High	High	High
AT1G75950.1	S phase kinase-associated protein 1	0	60.217	48	7	98	4	160	17.8	4.54	322.54	7	1.391	1.568	1.382	0.814113	0.335613	0.641852	0.692505	0.639285	0.809739	39.67	9.93	23.82	136.5	134.8	145.8	34.97	9.78	17.5	High	High	High	High	High	High	High	High	High	High	High	High	High	High	High	High	High	High	High
AT3G20390.1	endoribonuclease L-PSP family protein	0	112.614	82	14	227	14	187	19.8	8.4	645.43	14	1.566	2.022	1.382	0.203102	0.658102	0.00549692	0.509308	0.484562	0.902789	25.69	10.35	21.25	158.7	168.1	169.5	22.46	3.4	1.6	High	High	High	High	High	High	High	High	High	High	High	High	High	High	High	High	High	High	High
AT5G16990.1	Zinc-binding dehydrogenase family protein	0	79.337	37	10	82	5	343	38	8.02	252.93	10	1.458	1.131	1.382	0.847006	0.715834	0.92921	0.698437	0.999964	0.871855	2.89	50.48	4.06	113.8	114	118.9	15.34	21.06	12.86	High	High	High	High	High	High	High	High	High	High	High	High	High	High	High	High	High	High	High
AT1G02475.1	Polyketide cyclase/dehydrase and lipid transport superfamily protein	0	16.172	15	4	24	3	219	25	9.92	46.99	4	1.062	1.183	1.382	0.109016	0.224279	0.735504	0.999956	0.999964	0.806303	22.2	5.24	18.83	117.1	129.7	133.8	7.78	6.06	2.41	High	High	High	High	High	High	High	High	High	High	High	High	High	High	High	High	High	High	High
AT3G16460.2	Mannose-binding lectin superfamily protein	0	110.471	38	19	108	19	705	72.4	5.5	340.1	19	0.892	0.701	1.381	0.000109437	0.187633	3.01142e-10	0.977615	0.88981	0.788813	12.79	20.13	28.49	70.9	86.3	103.2	1.14	5.19	10.94	High	High	High	High	High	High	High	High	High	High	High	High	High	High	High	High	High	High	High
AT1G55450.1	S-adenosyl-L-methionine-dependent methyltransferases superfamily protein	0	54.749	34	9	78	9	311	34.5	7.28	217.43	9	1.296	0.966	1.381	0.240024	0.00383386	0.968423	0.886864	0.999964	0.802809	19.73	13.3	3.48	109.9	129.4	139.4	9.81	12.11	6	High	High	High	High	High	High	High	High	High	High	High	High	High	High	High	High	High	High	High
AT3G12800.1	short-chain dehydrogenase-reductase B	0	66.615	43	11	63	11	298	31.8	9.14	185.16	11	1.202	1.017	1.38	0.87385	0.7065	0.989644	0.969908	0.999964	0.76658	13.04	4.56	12.61	119.3	110.6	131.4	11.97	9.45	5.75	High	High	High	High	High	High	High	High	High	High	High	High	High	High	High	High	High	High	High
AT2G03510.1	SPFH/Band 7/PHB domain-containing membrane-associated protein family	0	47.58	34	11	69	11	356	40.6	5.94	146.47	11	1.455	1.191	1.38	0.524044	0.0911396	0.10829	0.624979	0.999964	0.824229	7.2	2.62	4.81	118.2	131.3	145.3	9.26	9.93	2.79	High	High	High	High	High	High	High	High	High	High	High	High	High	High	High	High	High	High	High
AT5G45280.2	Pectinacetylesterase family protein	0	68.34	41	12	90	8	391	42	8.66	275.92	12	1.386	1.335	1.38	0.953318	0.688781	0.744297	0.704042	0.967411	0.825273	0.56	9.55	26.7	108.7	128.8	121	9.96	12.75	8.44	High	High	High	High	High	High	High	High	High	High	High	High	High	High	High	High	High	High	High
AT2G27730.1	copper ion binding	0	39.66	40	4	51	3	113	11.9	9.64	147.44	4	1.014	1.914	1.379	0.558366	0.00734641	0.0833924	0.999956	0.227382	0.77551	66.42	12.33	21.1	89.5	150	169.7	57.81	10.97	11.28	High	High	High	High	High	High	High	High	High	High	High	High	High	High	High	High	High	High	High
AT5G10730.1	NAD(P)-binding Rossmann-fold superfamily protein	0	18.63	23	5	24	5	287	31	9.55	65.93	5	1.6	1.438	1.379	0.272209	0.972976	0.897345	0.441211	0.905963	0.835782	0.45	38.3	2.65	134	157.8	148.3	28.38	4.89	8.82	High	High	High	High	High	High	High	High	High	High	High	High	High	High	High	High	High	High	High
AT2G39330.1	jacalin-related lectin 23	0	184.765	68	27	270	22	459	50.4	7.25	852.42	27	1.664	2.188	1.378	0.475427	0.468993	0.0154018	0.377982	0.344761	0.906825	38.41	1.12	13.42	137.1	216.2	160.1	38.04	0.42	5.46	High	High	High	High	High	High	High	High	High	High	High	High	High	High	High	High	High	High	High
AT3G16470.1	Mannose-binding lectin superfamily protein	0	205.089	60	17	243	17	451	48.5	5.26	911.18	17	1.751	1.797	1.378	0.0340208	0.323139	0.369636	0.266778	0.693479	0.907478	20.03	3.76	7.36	145.7	178.3	139.1	22.46	1.65	3.54	High	High	High	High	High	High	High	High	High	High	High	High	High	High	High	High	High	High	High
AT4G36400.2	FAD-linked oxidases family protein	0	19.143	11	5	21	5	559	61.4	6.98	51.57	5	1.039	1.018	1.377	0.697025	0.586227	0.186257	0.999956	0.999964	0.877018	2.02	15.04	2.26	100.6	115	122.2	12.56	21.62	8.32	High	High	High	High	High	High	High	High	High	High	High	High	High	High	High	High	High	High	High
AT5G20630.1	germin 3	0	35.287	25	3	70	3	211	21.8	6.76	241.81	3	1.087	1.683	1.376	0.043879	0.658704	0.0568046	0.999956	0.534123	0.86933	4.03	18.21	7.52	128.1	145.8	156.8	6.61	14.6	8.36	High	High	High	High	High	High	High	High	High	High	High	High	High	High	High	High	High	High	High
AT1G74230.1	glycine-rich RNA-binding protein 5	0	43.884	18	3	45	3	289	28.7	4.77	163.64	3	1.124	1.174	1.375	2.17262e-05	0.0169971	0.0159126	0.988833	0.999964	0.791694	7.52	2.63	18.67	148.4	126.1	130.9	6.57	3.58	21.09	High	High	High	High	High	High	High	High	High	High	High	High	High	High	High	High	High	High	High
AT2G44060.1	Late embryogenesis abundant protein, group 2	0	130.539	71	19	197	19	325	36	4.84	576.29	19	1.354	1.681	1.374	0.618024	0.8077	0.065523	0.816213	0.798343	0.909888	19.26	0.21	32.4	130.5	149.6	144.8	23.91	0.49	14.39	High	High	High	High	High	High	High	High	High	High	High	High	High	High	High	High	High	High	High
AT3G55440.1	triosephosphate isomerase	0	193.894	90	19	321	18	254	27.2	5.5	1157.69	19	1.269	1.271	1.374	0.890806	0.520213	0.992311	0.919992	0.999964	0.909888	4.97	0.08	4.75	132	132.4	140.7	7.48	6.41	3.33	High	High	High	High	High	High	High	High	High	High	High	High	High	High	High	High	High	High	High
AT3G21220.1	MAP kinase kinase 5	0	12	11	4	25	4	348	38.3	8.7	69.97	4	1.268	1.266	1.374	0.85546	0.737652	0.934109	0.952157	0.992327	0.86989	0.43	2.7	10.13	113.6	145.3	137.3	11.34	13.68	4.38	High	High	High	High	High	High	High	High	High	High	High	High	High	High	High	High	High	High	High
AT1G59610.1	dynamin-like 3	0	238.643	50	40	295	17	920	100.2	9.04	850.02	40	1.374	1.049	1.373	0.116031	0.807392	0.940255	0.73253	0.999964	0.77551	17.08	4.73	23.71	110.1	109.1	129.5	8.11	4.69	9.75	High	High	High	High	High	High	High	High	High	High	High	High	High	High	High	High	High	High	High
AT5G08450.3	FUNCTIONS IN: molecular_function unknown; INVOLVED IN: biological_process unknown; LOCATED IN: cellular_component unknown; EXPRESSED IN: 25 plant structures; EXPRESSED DURING: 15 growth stages; CONTAINS InterPro DOMAIN/s: Histone deacetylation protein Rxt3 (InterPro:IPR013951); Has 34444 Blast hits to 20801 proteins in 1175 species: Archae - 64; Bacteria - 2390; Metazoa - 15568; Fungi - 3729; Pla…	0	68.097	19	15	73	15	918	104.1	7.46	190.98	15	1.118	1.391	1.373	0.11202	0.996789	0.377865	0.999956	0.906482	0.837709	24.9	18.15	7.64	121.5	129.4	134.2	8.58	13.86	16	High	High	High	High	High	High	High	High	High	High	High	High	High	High	High	High	High	High	High
AT4G37980.1	elicitor-activated gene 3-1	0	132.352	64	15	171	15	357	38.2	7.2	428.19	15	1.518	1.445	1.372	0.245233	0.301212	0.666428	0.592933	0.967411	0.902894	32.72	7.76	32.71	125	125	142.2	15.1	9.58	4.98	High	High	High	High	High	High	High	High	High	High	High	High	High	High	High	High	High	High	High
AT2G41475.1	Embryo-specific protein 3, (ATS3)	0	11.053	21	4	12	4	179	19.9	8.82	22.26	4	1.681	1.367	1.372	0.086979	0.713136	0.567638	0.231379	0.967411	0.86933	14.2	31.34	20.16	184.5	131.6	137.8	1.2	26.29	15.84	High	High	High	High	High	High	High	High	High	High	High	High	High	High	High	High	High	High	High
AT3G48000.1	aldehyde dehydrogenase 2B4	0	164.562	45	19	223	17	538	58.6	7.46	732.34	19	1.251	0.967	1.372	0.0288985	0.185119	0.891016	0.937812	0.999964	0.910811	8.12	8.14	9.93	91.2	116.6	144.1	5.91	3.49	5.22	High	High	High	High	High	High	High	High	High	High	High	High	High	High	High	High	High	High	High
AT1G69840.7	SPFH/Band 7/PHB domain-containing membrane-associated protein family	0	69.26	52	14	124	10	286	31.4	5.43	314.59	14	1.257	1.757	1.372	0.742683	0.277144	0.252426	0.946808	0.732292	0.877018	7.73	12.53	13.48	125.3	179.4	148.2	18.93	9.16	8.32	High	High	High	High	High	High	High	High	High	High	High	High	High	High	High	High	High	High	High
AT2G05120.1	Nucleoporin, Nup133/Nup155-like	0	11.435	4	4	12	4	1285	144.5	5.55	33.24	4	1.03	0.666	1.371	0.453767	0.38398	0.253489	0.999956	0.937059	0.875708	0	0	0	65.7	64.2	90.3				High	High	High	High	High	High	High	High	High	High	High	High	High	High	High	High	High	High	High
AT3G26400.1	eukaryotic translation initiation factor 4B1	0	124.092	51	24	160	21	532	57.7	8.13	449.48	24	1.072	1.245	1.37	0.0156644	0.793835	0.0499061	0.999956	0.992327	0.778634	17.01	23.81	10.99	127.6	121.6	136.9	4.81	9.05	17.23	High	High	High	High	High	High	High	High	High	High	High	High	High	High	High	High	High	High	High
AT4G14880.2	O-acetylserine (thiol) lyase (OAS-TL) isoform A1	0	136.144	72	16	249	10	322	33.8	6.14	689.4	16	1.308	1.336	1.37	0.589614	0.557727	0.528874	0.875872	0.997159	0.910811	12.86	3.77	2.9	123	133.9	133	9.54	2.98	5.41	High	High	High	High	High	High	High	High	High	High	High	High	High	High	High	High	High	High	High
AT4G11010.1	nucleoside diphosphate kinase 3	0	46.655	46	9	130	9	238	25.7	9.23	341.81	9	1.051	1.307	1.369	0.0473595	0.212089	0.159938	0.999956	0.999964	0.910811	8.92	2.28	2.59	119.1	134.8	134.9	6.56	2.92	3.28	High	High	High	High	High	High	High	High	High	High	High	High	High	High	High	High	High	High	High
AT4G29480.1	Mitochondrial ATP synthase subunit G protein	0	14.003	20	3	22	2	122	13.9	8.85	56.14	3	0.959	1.476	1.368	0.753275	0.26911	0.88766	0.999956	0.837778	0.825248	33.69	14.47	15.18	86.6	144.9	141.8	8.19	6.06	12.32	High	High	High	High	High	High	High	High	High	High	High	High	High	High	High	High	High	High	High
AT1G09850.1	xylem bark cysteine peptidase 3	0	23.545	15	6	24	6	437	48	6.46	53.58	6	1.109	1.114	1.367	0.230909	0.263035	0.715999	0.991139	0.999964	0.796142	3.97	1.43	0.44	113.2	122.8	121.5	12.6	3.91	3.95	High	High	High	High	High	High	High	High	High	High	High	High	High	High	High	High	High	High	High
AT1G15270.1	Translation machinery associated TMA7	0	10.137	33	2	21	2	64	7	9.95	48.32	2	1.738	1.77	1.366	0.501483	0.420735	0.0265691	0.197803	0.292915	0.865908	9.89	2.88	23.17	144.7	148.6	137.3	43.31	11.73	51.08	High	High	High	High	High	High	High	High	High	High	High	High	High	High	High	High	High	High	High
AT3G63190.1	ribosome recycling factor, chloroplast precursor	0	83.863	39	12	198	12	275	30.4	9.44	562.55	12	1.285	1.243	1.366	0.802653	0.0477513	0.106559	0.909166	0.999964	0.914673	58.58	12.67	28.27	114.6	123	123.5	42.11	10.34	11.33	High	High	High	High	High	High	High	High	High	High	High	High	High	High	High	High	High	High	High
AT1G30380.1	photosystem I subunit K	0	8.052	35	2	24	2	130	13.2	10.51	59.54	2	0.877	1.419	1.366	0.405156	0.109004	0.118392	0.980734	0.897684	0.851607	26.01	19.53	10.1	90	113.5	154.2	17.77	7.73	16.63	High	High	High	High	High	High	High	High	High	High	High	High	High	High	High	High	High	High	High
AT1G16890.2	ubiquitin-conjugating enzyme 36	0	50.619	63	6	69	2	153	17.2	7.34	208.42	6	1.428	1.482	1.366	0.386605	0.324468	0.348324	0.599962	0.860864	0.825248	22.57	8.28	8.64	139.7	140.2	144.1	18.99	4.72	5.4	High	High	High	High	High	High	High	High	High	High	High	High	High	High	High	High	High	High	High
AT3G19240.1	Vacuolar import/degradation, Vid27-related protein	0	43.013	21	11	53	10	648	72.2	5.72	115.79	11	1.264	1.227	1.365	0.176454	0.513238	0.631778	0.896017	0.999964	0.92771	34.22	14.21	44.25	117.3	131	106.1	10.27	9.37	23.58	High	High	High	High	High	High	High	High	High	High	High	High	High	High	High	High	High	High	High
AT4G02620.1	vacuolar ATPase subunit F family protein	0	20.953	36	4	43	4	128	14.3	6.57	116.32	4	1.31	1.442	1.364	0.328397	0.219937	0.0573326	0.844693	0.88981	0.818174	0.12	1.54	2.32	124.4	127.5	150.7	7.15	7.18	6.82	High	High	High	High	High	High	High	High	High	High	High	High	High	High	High	High	High	High	High
AT3G06050.1	peroxiredoxin IIF	0	79.736	71	11	148	11	201	21.4	8.9	423.74	11	1.23	1.622	1.364	0.0818761	0.951039	0.103431	0.959718	0.855015	0.919394	22.64	10.86	41.07	134.8	154.7	145.5	11.72	9.03	7.13	High	High	High	High	High	High	High	High	High	High	High	High	High	High	High	High	High	High	High
AT4G21470.1	riboflavin kinase/FMN hydrolase	0	16.717	18	5	17	5	379	42.1	6.38	42.23	5	1.357	1.302	1.363	0.955724	0.919815	0.865498	0.714331	0.992327	0.86989	11.48	17.06	14.25	123.1	130.6	132.3	11.59	12.82	10.16	High	High	High	High	High	High	High	High	High	High	High	High	High	High	High	High	High	High	High
AT5G09590.1	mitochondrial HSO70 2	0	229.457	50	31	412	23	682	72.9	5.78	1229.9	31	1.296	1.117	1.363	0.391453	0.806204	0.557669	0.89248	0.999964	0.919394	1.25	5.38	0.42	114.8	116.7	132.1	4.6	2.06	1.87	High	High	High	High	High	High	High	High	High	High	High	High	High	High	High	High	High	High	High
AT3G25770.1	allene oxide cyclase 2	0	64.533	44	9	123	6	253	27.6	7.43	408.01	9	1.258	1.424	1.362	0.0219777	0.0825093	0.872267	0.929473	0.968654	0.909888	14.2	7.96	7.22	165.4	160.7	133.1	13.03	4.96	3.31	High	High	High	High	High	High	High	High	High	High	High	High	High	High	High	High	High	High	High
AT1G71695.1	Peroxidase superfamily protein	0	88.403	33	10	103	10	358	39.5	8.28	314.76	10	1.3	1.639	1.361	0.944272	0.246202	0.740887	0.919387	0.840593	0.949627	21.56	0.59	2.33	126.3	141.1	147.7	3.8	2.45	7.9	High	High	High	High	High	High	High	High	High	High	High	High	High	High	High	High	High	High	High
AT1G06430.1	FTSH protease 8	0	297.561	57	27	547	8	685	73.2	5.95	1728.81	27	1.329	1.122	1.36	0.665967	0.274995	0.879249	0.865507	0.999964	0.877944	10.89	2.44	17.19	114.4	111.6	132.7	5.51	5.73	2.64	High	High	High	High	High	High	High	High	High	High	High	High	High	High	High	High	High	High	High
AT4G28300.1	Protein of unknown function (DUF1421)	0	22.314	14	5	34	5	496	54.1	6.27	98.98	5	1.04	1.513	1.358	0.305055	0.399614	0.80856	0.999956	0.756795	0.818174	3.45	6.68	21.29	115.5	127.1	119.9	20.75	7.74	28.68	High	High	High	High	High	High	High	High	High	High	High	High	High	High	High	High	High	High	High
AT4G26910.1	Dihydrolipoamide succinyltransferase	0	84.189	33	14	109	4	464	50	9.09	305.61	14	1.046	0.913	1.358	0.583007	0.102747	0.914269	0.999956	0.999964	0.86933	15.89	1.62	9.52	90.9	117.7	131.5	10.08	8.94	9.63	High	High	High	High	High	High	High	High	High	High	High	High	High	High	High	High	High	High	High
AT2G40840.1	disproportionating enzyme 2	0	149.262	35	29	196	29	955	109.7	5.82	535.14	29	1.155	0.991	1.356	0.356149	0.452633	0.86292	0.984682	0.999964	0.929859	30.75	8.46	20.43	104.7	120.3	140.4	14.85	7.05	5.39	High	High	High	High	High	High	High	High	High	High	High	High	High	High	High	High	High	High	High
AT1G29310.1	SecY protein transport family protein	0	32.051	17	7	63	7	475	52	9	146.74	7	1.057	1.2	1.356	0.279738	0.954178	0.884059	0.999956	0.999964	0.86933	6.5	4.9	21.13	103.7	122.6	142.6	15.18	13.22	7.54	High	High	High	High	High	High	High	High	High	High	High	High	High	High	High	High	High	High	High
AT2G04160.1	Subtilisin-like serine endopeptidase family protein	0	26.479	12	7	29	7	772	82.8	9.39	61.96	7	1.752	1.572	1.354	0.905542	0.706669	0.348518	0.139825	0.700078	0.946251	40.33	5.44	30.86	191.3	172.5	201.2	20.05	20.96	14.83	High	High	High	High	High	High	High	High	High	High	High	High	High	High	High	High	High	High	High
AT2G24200.2	Cytosol aminopeptidase family protein	0	264.289	71	24	367	17	520	54.5	5.92	1239.31	24	1.182	0.984	1.354	0.963119	0.0406763	0.647192	0.980734	0.999964	0.92268	11	8.1	6.63	113.7	113.5	134.1	3.44	6.13	3.98	High	High	High	High	High	High	High	High	High	High	High	High	High	High	High	High	High	High	High
AT3G60450.1	Phosphoglycerate mutase family protein	0	36.404	36	8	36	7	274	30.8	5.24	105.24	8	1.192	1.041	1.353	0.443827	0.0755604	0.881489	0.965734	0.999964	0.915819	1.47	5.88	6.52	128.4	124.6	126.4	9.41	6.26	15.43	High	High	High	High	High	High	High	High	High	High	High	High	High	High	High	High	High	High	High
AT2G42220.1	Rhodanese/Cell cycle control phosphatase superfamily protein	0	33.917	31	7	74	7	234	25.5	8.66	200.93	7	1.032	1.242	1.35	0.319043	0.0209319	0.798541	0.999956	0.997159	0.882822	37.2	3.1	1.37	100.4	115.3	137.3	22.65	3.95	6.09	High	High	High	High	High	High	High	High	High	High	High	High	High	High	High	High	High	High	High
AT5G16880.2	Target of Myb protein 1	0	69.74	32	11	95	11	407	45.3	4.86	276.75	11	1.144	1.568	1.35	0.942153	0.488445	0.927747	0.984682	0.613494	0.802776	37.38	16.04	1.73	119.4	160.4	142.7	28.69	7.42	13.67	High	High	High	High	High	High	High	High	High	High	High	High	High	High	High	High	High	High	High
AT1G22780.1	Ribosomal protein S13/S18 family	0	72.659	52	7	117	7	152	17.5	10.54	381.42	7	0.99	1.527	1.35	0.99023	0.395046	0.0510143	0.999956	0.929793	0.92771	60.45	13.37	6.92	102.5	145.5	168.4	29.78	2.9	6.79	High	High	High	High	High	High	High	High	High	High	High	High	High	High	High	High	High	High	High
AT5G05730.2	anthranilate synthase alpha subunit 1	0	72.561	27	13	91	12	624	69.6	6.44	247.54	13	0.884	0.856	1.349	0.250262	0.901334	0.0222096	0.980734	0.999964	0.871855	7.6	5	9.37	79.1	92	113	5.1	2.27	22.5	High	High	High	High	High	High	High	High	High	High	High	High	High	High	High	High	High	High	High
AT4G12650.1	Endomembrane protein 70 protein family	0	63.513	19	8	55	6	652	74.1	6.18	186.48	8	1.353	1.292	1.349	0.72476	0.533248	0.586915	0.713106	0.981465	0.86933	6.85	10.14	24.47	143.8	119.4	119.9	20.47	28.53	13.09	High	High	High	High	High	High	High	High	High	High	High	High	High	High	High	High	High	High	High
AT1G65540.1	LETM1-like protein	0	42.735	15	8	48	8	736	83.5	5.6	135.11	8	1.203	1.311	1.347	0.988153	0.473604	0.341596	0.957851	0.981465	0.871855	21.13	3.57	31.54	108.7	143	144.2	16.93	3.73	16.89	High	High	High	High	High	High	High	High	High	High	High	High	High	High	High	High	High	High	High
AT2G37410.2	translocase inner membrane subunit 17-2	0	33.637	31	7	34	7	243	25.6	5.34	80.7	7	1.072	1.176	1.347	0.956294	0.223345	0.54285	0.999956	0.999964	0.882726	11.68	9.17	7.82	100.1	116.2	120.5	21.51	12.85	19.61	High	High	High	High	High	High	High	High	High	High	High	High	High	High	High	High	High	High	High
AT3G48090.1	alpha/beta-Hydrolases superfamily protein	0	43.565	22	10	29	10	623	71.6	6.01	83.67	10	1.418	1.11	1.347	0.913912	0.0498021	0.383728	0.6605	0.999964	0.877018	9.99	12.53	26.64	113.2	133.8	118.3	8.35	5.34	15.4	High	High	High	High	High	High	High	High	High	High	High	High	High	High	High	High	High	High	High
AT2G45820.1	Remorin family protein	0	56.91	58	13	95	12	190	21	8.54	265.99	13	1.622	2.175	1.346	0.901611	0.0844954	0.226666	0.425646	0.354664	0.933281	68.64	34.63	55.47	165.1	209.6	150	37.74	19.42	41.8	High	High	High	High	High	High	High	High	High	High	High	High	High	High	High	High	High	High	High
AT4G10465.1	Heavy metal transport/detoxification superfamily protein	0.027	1.958	4	1	9	1	183	21	10.13	20.75	1	1.174	1.459	1.345	0.198756	0.154833	0.823785	0.980734	0.794738	0.877944	23.62	9.39	14.55	112.7	131.3	153.4	21.11	4.04	8.1	High	High	High	High	High	High	High	High	High	High	High	High	High	High	High	High	High	High	High
AT1G55265.1	Protein of unknown function, DUF538	0	8.277	14	3	21	3	175	19.1	5.26	41.45	3	1.63	1.369	1.343	0.233192	0.0176886	0.00226691	0.277654	0.935207	0.86933	0	0	0	167	169.2	182.2				High	High	High	High	High	High	High	High	High	High	High	High	High	High	High	High	High	High	High
AT5G42890.1	sterol carrier protein 2	0	49.259	55	8	55	8	123	13.6	9.2	149.61	8	1.355	1.496	1.342	0.328127	0.6278	0.088259	0.77515	0.722239	0.815544	16.21	0.71	11.71	150.2	142	155.7	4.79	4.18	1.67	High	High	High	High	High	High	High	High	High	High	High	High	High	High	High	High	High	High	High
AT3G09810.1	isocitrate dehydrogenase VI	0	75.083	40	13	108	7	374	40.6	7.17	311.12	13	1.378	1.247	1.34	0.727214	0.247861	0.293796	0.722599	0.999964	0.877018	11.96	0.79	3.48	108.1	135.3	146.8	5.42	6.75	3.14	High	High	High	High	High	High	High	High	High	High	High	High	High	High	High	High	High	High	High
AT4G09020.1	isoamylase 3	0	81.462	25	14	78	14	764	86.3	6.05	243.55	14	1.476	1.149	1.339	0.83919	0.165531	0.11967	0.589002	0.999964	0.875708	17.33	8.51	21.78	118.1	141.7	155.2	15.05	9.22	7.35	High	High	High	High	High	High	High	High	High	High	High	High	High	High	High	High	High	High	High
AT1G60900.1	U2 snRNP auxilliary factor, large subunit, splicing factor	0	29.644	13	6	22	6	589	66.3	9.14	68.11	6	1.189	1.331	1.337	0.387133	0.916206	0.356539	0.979385	0.967411	0.871855	3.89	9.7	9	112.6	119.4	112.4	10.34	8.84	20.14	High	High	High	High	High	High	High	High	High	High	High	High	High	High	High	High	High	High	High
AT3G27820.1	monodehydroascorbate reductase 4	0	29.844	20	8	28	8	488	53.5	8.22	76.2	8	1.055	0.916	1.335	0.169475	0.427136	0.00219281	0.999956	0.999964	0.86933	34.4	3.29	2.29	89.8	96.7	103.1	8.1	6.58	7.89	High	High	High	High	High	High	High	High	High	High	High	High	High	High	High	High	High	High	High
AT2G46650.1	cytochrome B5 isoform C	0	14.588	33	4	25	4	132	14.9	6.07	66.99	4	1.328	1.105	1.334	0.522591	0.974181	0.839737	0.909678	0.999964	0.882726	77.4	5.24	16.81	131	108.1	137.9	37.12	18.75	33.24	High	High	High	High	High	High	High	High	High	High	High	High	High	High	High	High	High	High	High
AT4G26690.1	PLC-like phosphodiesterase family protein	0	69.938	19	11	84	10	759	82.5	5.54	243.11	11	1.222	1.318	1.334	0.237648	0.640365	0.0204626	0.963327	0.967411	0.875708	15.69	0.32	47.26	121.7	121	135.2	1.15	3.09	17.65	High	High	High	High	High	High	High	High	High	High	High	High	High	High	High	High	High	High	High
AT3G27300.1	glucose-6-phosphate dehydrogenase 5	0	78.185	40	19	132	13	516	59.1	8.31	379.12	19	1.442	1.134	1.334	0.423577	0.0275225	0.414248	0.640786	0.999964	0.86933	4.58	4.86	9.72	129.3	146.9	148.1	1.92	2.76	5.11	High	High	High	High	High	High	High	High	High	High	High	High	High	High	High	High	High	High	High
AT1G74100.1	sulfotransferase 16	0	106.619	54	18	158	14	338	39.2	5.62	461.07	18	1.37	1.187	1.334	0.0640032	0.969894	0.0881604	0.798124	0.999964	0.948977	7.59	2.92	7.6	125.1	145.7	137.9	3.12	4.07	5.98	High	High	High	High	High	High	High	High	High	High	High	High	High	High	High	High	High	High	High
AT3G07100.1	Sec23/Sec24 protein transport family protein	0	64.192	14	12	68	12	1038	113.9	7.91	181.55	12	1.207	0.941	1.334	0.197679	0.212233	0.556101	0.967769	0.999964	0.880603	33.71	15.35	32.42	102	103.3	115.9	13	11.97	11.84	High	High	High	High	High	High	High	High	High	High	High	High	High	High	High	High	High	High	High
AT2G32920.1	PDI-like 2-3	0	52.585	30	11	103	11	440	47.7	5.85	267.23	11	1.493	1.315	1.333	0.42624	0.614114	0.519841	0.521904	0.967411	0.865633	10.84	0.31	4.55	129.6	144.3	134.5	8.61	5.24	5.21	High	High	High	High	High	High	High	High	High	High	High	High	High	High	High	High	High	High	High
AT5G18800.1	Cox19-like CHCH family protein	0	10.763	31	5	21	5	106	12	7.56	48.12	5	1.437	1.609	1.332	0.6238	0.798471	0.400207	0.556426	0.591196	0.893313	24.86	7.26	33.92	123.9	134	127.5	32.34	10.05	16.5	High	High	High	High	High	High	High	High	High	High	High	High	High	High	High	High	High	High	High
AT3G48170.1	aldehyde dehydrogenase 10A9	0	79.029	48	13	85	11	503	54.9	5.52	225.77	13	1.052	0.847	1.332	0.205218	0.396095	0.637714	0.999956	0.999964	0.877018	2.36	17.79	22.69	94.2	100.8	122	4.48	9.75	6.73	High	High	High	High	High	High	High	High	High	High	High	High	High	High	High	High	High	High	High
AT2G02050.1	NADH-ubiquinone oxidoreductase B18 subunit, putative	0	33.694	61	7	39	7	103	11.7	7.78	112.99	7	1.172	2.092	1.332	0.000754585	0.363584	0.187405	0.984076	0.107769	0.874734	35.02	13.13	25.01	153.7	148.2	134.9	36.76	11.95	19.15	High	High	High	High	High	High	High	High	High	High	High	High	High	High	High	High	High	High	High
AT4G35630.1	phosphoserine aminotransferase	0	143.13	50	17	207	10	430	47.3	8.06	667.53	17	1.203	1.038	1.331	0.5246	0.151651	0.996051	0.971293	0.999964	0.950659	6.11	2.54	1.4	105.6	120.6	130.3	3.88	1.41	0.99	High	High	High	High	High	High	High	High	High	High	High	High	High	High	High	High	High	High	High
AT1G75280.1	NmrA-like negative transcriptional regulator family protein	0	86.178	45	13	121	13	310	33.7	5.94	349.34	13	1.552	1.901	1.33	0.619296	0.446164	0.00302712	0.521904	0.590306	0.951194	4.33	0.96	8.96	138.6	156	153.6	18.47	7.22	3.17	High	High	High	High	High	High	High	High	High	High	High	High	High	High	High	High	High	High	High
AT1G54010.1	GDSL-like Lipase/Acylhydrolase superfamily protein	0	77.133	35	9	70	8	386	43.1	8.07	231.67	9	1.035	1.054	1.33	0.000400152	0.00951213	4.84133e-09	0.999956	0.999964	0.876269	4.6	8.96	8.77	79.5	127.5	124.9	20.07	9.31	4.9	High	High	High	High	High	High	High	High	High	High	High	High	High	High	High	High	High	High	High
AT5G48810.1	cytochrome B5 isoform D	0	19.981	33	3	38	3	140	15.1	5.14	113.27	3	1.032	1.565	1.33	0.936675	0.42523	0.205547	0.999956	0.728684	0.877018	19.49	18.96	51.92	102.5	146.3	167.3	29.88	5.04	23.04	High	High	High	High	High	High	High	High	High	High	High	High	High	High	High	High	High	High	High
AT1G72750.1	translocase inner membrane subunit 23-2	0	24.028	26	4	27	4	188	19.9	9.54	84.21	4	0.881	1.328	1.33	0.45326	0.908483	0.808801	0.984682	0.981465	0.882726	13.6	12.75	15.16	76	115	123.1	16.66	4.9	28.67	High	High	High	High	High	High	High	High	High	High	High	High	High	High	High	High	High	High	High
AT2G42490.1	Copper amine oxidase family protein	0	37.734	18	10	48	10	776	86.6	7.12	117.11	10	1.143	1.001	1.329	0.532953	0.865975	0.310395	0.983321	0.999964	0.930951	2.93	3.33	3.62	110.5	109.5	111.1	2.78	6.59	9.6	High	High	High	High	High	High	High	High	High	High	High	High	High	High	High	High	High	High	High
AT3G47520.1	malate dehydrogenase	0	145.077	67	18	196	16	403	42.4	8.51	669.98	18	1.101	1.094	1.328	0.957317	0.858091	0.887607	0.999801	0.999964	0.953649	6.38	3.39	3.87	106.8	109.9	127.1	4.14	3.59	10.33	High	High	High	High	High	High	High	High	High	High	High	High	High	High	High	High	High	High	High
AT1G15930.2	Ribosomal protein L7Ae/L30e/S12e/Gadd45 family protein	0	56.524	58	8	114	5	144	15.4	5.55	367.77	8	1.287	1.666	1.328	0.697758	0.0118694	0.327186	0.913998	0.523206	0.909888	27.91	14.76	36.25	118.9	123.3	133.1	16.91	4.41	1.52	High	High	High	High	High	High	High	High	High	High	High	High	High	High	High	High	High	High	High
AT3G22845.1	emp24/gp25L/p24 family/GOLD family protein	0	17.876	10	2	24	2	214	24.3	6.86	80.21	2	1.142	1.195	1.327	0.452578	0.255863	0.967952	0.984682	0.999964	0.851527	12.94	0.67	1.32	127.1	144.9	135.8	12.04	6.4	8.93	High	High	High	High	High	High	High	High	High	High	High	High	High	High	High	High	High	High	High
AT5G15090.2	voltage dependent anion channel 3	0	141.546	70	17	202	13	274	29.2	8.21	694.33	17	1.403	1.012	1.326	0.857985	0.232034	0.876458	0.732178	0.999964	0.957716	35.8	1.56	4.74	132.4	113.1	126.7	18.14	6.26	2.38	High	High	High	High	High	High	High	High	High	High	High	High	High	High	High	High	High	High	High
AT3G14067.1	Subtilase family protein	0	134.173	26	14	178	14	777	81.8	6.77	559.3	14	1.627	1.311	1.326	0.768455	0.260479	0.152801	0.422905	0.999964	0.957809	32.29	11.78	14.22	136.2	132	137.3	11.12	4.31	3.86	High	High	High	High	High	High	High	High	High	High	High	High	High	High	High	High	High	High	High
AT3G44100.1	MD-2-related lipid recognition domain-containing protein	0	29.403	23	3	39	3	152	16.1	8.18	126.58	3	1.357	1.37	1.324	0.0607359	0.042434	0.100357	0.823018	0.963701	0.875708	31.65	12.91	8.87	134.4	150.3	131.6	10.49	5.2	7.2	High	High	High	High	High	High	High	High	High	High	High	High	High	High	High	High	High	High	High
AT3G04520.1	threonine aldolase 2	0	56.919	44	11	50	11	355	38.2	6.47	153.71	11	1.274	1.251	1.324	0.822078	0.935119	0.606985	0.909166	0.992327	0.877018	1.58	11.14	6.93	118.6	132.9	136.8	4.91	4.54	5.37	High	High	High	High	High	High	High	High	High	High	High	High	High	High	High	High	High	High	High
AT2G32060.1	Ribosomal protein L7Ae/L30e/S12e/Gadd45 family protein	0	39.375	45	6	67	3	144	15.3	5.9	223.51	6	1.108	1.541	1.323	0.399307	0.0465448	0.551384	0.999956	0.661466	0.85369	12.79	6.74	36.62	115.4	118	128.4	16.39	8.76	8.11	High	High	High	High	High	High	High	High	High	High	High	High	High	High	High	High	High	High	High
AT4G27585.1	SPFH/Band 7/PHB domain-containing membrane-associated protein family	0	56.418	37	12	81	8	411	45	6.81	236.12	12	1.213	1.14	1.323	0.80943	0.525005	0.846168	0.965734	0.999964	0.86933	3.92	3.87	0.68	115.8	117.8	120.9	12.59	6.64	2.47	High	High	High	High	High	High	High	High	High	High	High	High	High	High	High	High	High	High	High
AT1G78680.1	gamma-glutamyl hydrolase 2	0	42.843	29	8	48	8	347	38.6	7.14	148.6	8	1.591	1.726	1.323	0.441356	0.595506	0.368893	0.309831	0.364752	0.871855	2.67	1.1	8.8	145.7	171.8	160.5	3.93	2.7	11.77	High	High	High	High	High	High	High	High	High	High	High	High	High	High	High	High	High	High	High
AT5G52840.1	NADH-ubiquinone oxidoreductase-related	0	85.563	78	13	127	13	169	19.2	4.77	387.22	13	1.307	1.892	1.322	0.0929795	0.706664	0.0147657	0.876178	0.603621	0.961939	34.12	12.16	36.31	139.5	168.8	162.2	26.68	2.42	14.38	High	High	High	High	High	High	High	High	High	High	High	High	High	High	High	High	High	High	High
AT1G32900.1	UDP-Glycosyltransferase superfamily protein	0	201.435	55	24	191	24	610	66.8	8.53	604.4	24	1.534	1.358	1.322	0.0436492	0.853902	0.151873	0.555873	0.992327	0.961939	2.43	13.68	25.35	118.9	134.4	150.2	2.07	11.35	6.12	High	High	High	High	High	High	High	High	High	High	High	High	High	High	High	High	High	High	High
AT3G59760.1	O-acetylserine (thiol) lyase isoform C	0	109.777	57	18	101	16	433	46.1	8.37	295.93	18	1.101	1.418	1.321	0.553781	0.700709	0.534616	0.999956	0.967411	0.966827	11.14	2.56	2.34	103.6	138	138.9	25.94	3.17	4.82	High	High	High	High	High	High	High	High	High	High	High	High	High	High	High	High	High	High	High
AT1G54270.2	eif4a-2	0	184.206	76	27	411	7	407	46.2	5.68	1111.05	27	0.991	0.886	1.321	0.655169	0.777743	0.297046	0.999956	0.999964	0.919394	4.51	0.88	9.74	101.7	88.7	124.2	20.34	3.55	14.05	High	High	High	High	High	High	High	High	High	High	High	High	High	High	High	High	High	High	High
AT1G09310.1	Protein of unknown function, DUF538	0	63.549	58	11	197	10	179	19.9	5.38	523.55	11	1.962	2.156	1.32	0.220593	0.143288	0.0754661	0.116025	0.345403	0.966494	20.85	3.53	13.9	185.3	159.1	131.3	4.72	2.17	5.03	High	High	High	High	High	High	High	High	High	High	High	High	High	High	High	High	High	High	High
AT4G24930.1	thylakoid lumenal 17.9 kDa protein, chloroplast	0	25.635	27	5	24	5	225	24.7	6.67	63.78	5	1.055	1.402	1.32	0.465936	0.473719	0.862434	0.999956	0.911621	0.906487	2.77	33.48	8.07	103.9	116.4	139.7	24.72	22.91	8.87	High	High	High	High	High	High	High	High	High	High	High	High	High	High	High	High	High	High	High
AT5G20090.1	Uncharacterised protein family (UPF0041)	0	12.648	25	3	21	3	110	12.4	9.25	56.22	3	1.136	1.204	1.319	0.451406	0.552314	0.775682	0.984682	0.999964	0.894462	16.7	10.31	20.37	89.6	106.9	133.6	10.04	10.72	10.24	High	High	High	High	High	High	High	High	High	High	High	High	High	High	High	High	High	High	High
AT4G32770.1	tocopherol cyclase, chloroplast / vitamin E deficient 1 (VTE1) / sucrose export defective 1 (SXD1)	0	51.373	25	10	71	10	488	54.7	6.32	184.76	10	1.188	1.113	1.318	0.556851	0.443427	0.453339	0.980734	0.999964	0.877018	6.37	4.27	41.18	107.2	115.7	133.2	5.53	11.12	6.4	High	High	High	High	High	High	High	High	High	High	High	High	High	High	High	High	High	High	High
AT5G20500.1	Glutaredoxin family protein	0	34.646	50	5	53	5	135	14.8	5.96	153	5	1.212	1.739	1.317	0.257462	0.936122	0.000199535	0.968162	0.390596	0.851607	2.74	3.95	59.68	126	164.9	173.3	22.95	2.74	19.56	High	High	High	High	High	High	High	High	High	High	High	High	High	High	High	High	High	High	High
AT3G09260.1	Glycosyl hydrolase superfamily protein	0	107.732	45	16	157	14	524	59.7	6.92	490.96	16	1.474	1.154	1.313	2.51482e-06	0.00103661	3.28149e-05	0.677997	0.999964	0.968251	6.63	1.42	18.5	109	119.2	123.1	25.89	5.55	10.65	High	High	High	High	High	High	High	High	High	High	High	High	High	High	High	High	High	High	High
AT4G21180.1	DnaJ / Sec63 Brl domains-containing protein	0	28.183	17	9	25	8	661	74.8	5.57	61.25	9	1.046	0.851	1.312	0.982975	0.576687	0.355338	0.999956	0.999964	0.929859	4.89	5.1	7.25	88.8	96.7	100.3	10.78	12.85	11.21	High	High	High	High	High	High	High	High	High	High	High	High	High	High	High	High	High	High	High
AT4G20850.1	tripeptidyl peptidase ii	0	362.204	49	53	409	53	1380	152.3	6.07	1225.24	53	1.094	0.974	1.312	0.448816	0.26085	0.917541	0.999956	0.999964	0.966827	3.58	1.42	10.2	99.7	109.5	125.8	2.61	2.87	2.8	High	High	High	High	High	High	High	High	High	High	High	High	High	High	High	High	High	High	High
AT1G66240.1	homolog of anti-oxidant 1	0	72.092	50	6	77	6	106	11.4	7.94	222.51	6	1.642	2.037	1.311	0.0994265	0.332413	7.33877e-07	0.402291	0.466119	0.966827	5.23	3.01	42.53	146.2	198.7	185	10.47	5.9	18.13	High	High	High	High	High	High	High	High	High	High	High	High	High	High	High	High	High	High	High
AT3G22110.1	20S proteasome alpha subunit C1	0	96.682	66	14	122	14	250	27.5	7.11	340.31	14	1.213	1.26	1.311	0.955194	0.916038	0.625312	0.977615	0.999964	0.989028	14.48	1.99	0.36	120.9	131.9	130.7	8.64	3.39	6.2	High	High	High	High	High	High	High	High	High	High	High	High	High	High	High	High	High	High	High
AT3G51260.1	20S proteasome alpha subunit PAD1	0	72.871	61	12	118	4	250	27.3	7.37	353.14	12	1.188	1.3	1.31	0.985122	0.416747	0.773964	0.971293	0.992327	0.882146	1.94	1.72	3.41	114.1	120.7	131	5.39	1.36	7.69	High	High	High	High	High	High	High	High	High	High	High	High	High	High	High	High	High	High	High
AT3G17770.1	Dihydroxyacetone kinase	0	42.484	21	9	38	9	595	61.9	5.14	89.62	9	1.412	0.856	1.309	0.631145	0.0184672	0.15655	0.678329	0.999964	0.877018	22.87	10.72	21.47	112.6	103.1	115.7	17.68	17.48	21.24	High	High	High	High	High	High	High	High	High	High	High	High	High	High	High	High	High	High	High
AT1G55090.1	carbon-nitrogen hydrolase family protein	0	20.578	14	6	25	6	725	80.8	5.85	70.01	6	0.985	1.012	1.308	0.815685	0.941758	0.621884	0.999956	0.999964	0.969604	5.36	20.42	31.57	90.8	100.4	139.4	11.2	22.77	18.08	High	High	High	High	High	High	High	High	High	High	High	High	High	High	High	High	High	High	High
AT4G35360.1	Uncharacterised conserved protein (UCP030210)	0	39.449	28	10	47	7	367	41	4.92	120.22	10	1.19	1.142	1.308	0.095645	0.767335	0.890637	0.969908	0.999964	0.966827	4.26	0.03	1.31	127.5	138.1	153.1	7.52	10.35	12.21	High	High	High	High	High	High	High	High	High	High	High	High	High	High	High	High	High	High	High
AT4G21280.1	photosystem II subunit QA	0	89.82	50	11	192	9	223	23.8	9.64	550.67	11	0.922	1.019	1.308	0.0014867	1.70649e-09	3.29148e-10	0.999956	0.999964	0.966827	54.35	0.51	13.51	91	84.5	104.6	45.73	11.81	16.85	High	High	High	High	High	High	High	High	High	High	High	High	High	High	High	High	High	High	High
AT4G35790.2	phospholipase D delta	0	107.364	33	23	95	23	857	97.7	7.17	278.32	23	1.332	1.163	1.307	0.443234	0.45522	0.525458	0.823018	0.999964	0.877018	3.63	1.14	7.77	111.4	125.7	127.8	1.9	2.13	0.74	High	High	High	High	High	High	High	High	High	High	High	High	High	High	High	High	High	High	High
AT4G01900.1	GLNB1 homolog	0	36.199	29	6	53	6	196	21.3	9.06	150.95	6	0.829	1.378	1.306	0.605256	0.525491	0.513432	0.942715	0.922788	0.901518	14.06	1.77	2.3	92.5	96	130.3	33.55	18.79	22.38	High	High	High	High	High	High	High	High	High	High	High	High	High	High	High	High	High	High	High
AT5G15450.1	casein lytic proteinase B3	0	202.165	41	34	305	33	968	108.9	6.23	923.11	34	1.191	1.088	1.306	0.390834	0.974084	0.794278	0.977292	0.999964	0.966827	23.05	2.68	9.57	103.1	118.5	130.8	11.77	2.41	2.39	High	High	High	High	High	High	High	High	High	High	High	High	High	High	High	High	High	High	High
AT5G06870.1	polygalacturonase inhibiting protein 2	0	45.472	35	10	56	10	330	37	8.81	155.8	10	1.416	1.875	1.306	0.789593	0.859988	0.122761	0.678329	0.450773	0.902894	4.95	19.85	1.47	130.8	169.2	142.8	10.92	4.76	4.18	High	High	High	High	High	High	High	High	High	High	High	High	High	High	High	High	High	High	High
AT2G18110.1	Translation elongation factor EF1B/ribosomal protein S6 family protein	0	117.953	67	12	169	6	231	25.3	4.6	553.09	12	1.494	1.392	1.304	0.12083	0.701378	0.416648	0.508027	0.955914	0.904846	7.93	24.27	19.5	144	149.2	130.4	12.08	4.46	8.12	High	High	High	High	High	High	High	High	High	High	High	High	High	High	High	High	High	High	High
AT4G03080.1	BRI1 suppressor 1 (BSU1)-like 1	0	75.271	22	12	68	10	881	96.1	6.35	208.84	12	1.069	0.718	1.304	0.373875	0.459233	0.684714	0.999956	0.899868	0.966494	15.7	13.64	17.74	80.3	94.4	108.4	17.35	12.99	17.14	High	High	High	High	High	High	High	High	High	High	High	High	High	High	High	High	High	High	High
AT4G16660.1	heat shock protein 70 (Hsp 70) family protein	0	132.315	33	25	157	25	867	96.7	6.14	434.4	25	1.284	1.22	1.304	0.555647	0.311064	0.492561	0.909678	0.999964	0.990267	28.72	1.57	11.64	119.8	123.2	132.7	20.49	3.32	3.75	High	High	High	High	High	High	High	High	High	High	High	High	High	High	High	High	High	High	High
AT5G49510.1	prefoldin 3	0	4.341	8	2	10	2	195	21.5	4.88	21.72	2	0.933	1.406	1.301	0.155614	0.735161	0.935008	0.999956	0.935207	0.951194	31.34	11.79	23.45	129.3	158.4	155.1	47.3	30.11	44.47	High	High	High	High	High	High	High	High	High	High	High	High	High	High	High	High	High	High	High
AT5G64440.1	fatty acid amide hydrolase	0	32.793	19	9	41	9	607	66	6.61	101.19	9	1.113	1.002	1.3	0.605514	0.695625	0.248007	0.984682	0.999964	0.932483	8.82	5.5	30.64	99.3	109.7	120.3	2.26	5.59	8.73	High	High	High	High	High	High	High	High	High	High	High	High	High	High	High	High	High	High	High
AT2G24420.2	DNA repair ATPase-related	0	65.257	23	11	107	11	440	50.3	9.33	313.13	11	1.449	1.532	1.298	0.773178	0.975644	0.0595288	0.717734	0.916517	0.997843	34.9	4.76	31.58	138.8	153.8	150.2	12.5	5.39	15.64	High	High	High	High	High	High	High	High	High	High	High	High	High	High	High	High	High	High	High
AT1G10760.1	Pyruvate phosphate dikinase, PEP/pyruvate binding domain	0	268.56	39	46	374	46	1399	156.5	5.92	1105.76	46	1.368	1.135	1.297	0.475654	0.615741	0.591318	0.800345	0.999964	0.973751	6.66	5.58	24.07	121.9	121.8	127.9	1.89	6.7	3.57	High	High	High	High	High	High	High	High	High	High	High	High	High	High	High	High	High	High	High
AT5G15910.1	NAD(P)-binding Rossmann-fold superfamily protein	0	28.499	27	6	51	6	269	28.8	9.67	133.5	6	1.392	1.401	1.297	0.271241	0.708947	0.380812	0.801245	0.963701	0.994144	15.81	0.19	20.94	117.6	142.9	155.8	15.23	9.54	22.17	High	High	High	High	High	High	High	High	High	High	High	High	High	High	High	High	High	High	High
AT1G55860.1	ubiquitin-protein ligase 1	0	135.359	10	34	168	11	3930	432.3	5.21	433.62	34	1.087	0.981	1.297	0.669681	0.626329	0.577845	0.999956	0.999964	0.96288	9.54	0.17	0.67	124.4	115.2	155.8	1.14	15.06	14.23	High	High	High	High	High	High	High	High	High	High	High	High	High	High	High	High	High	High	High
ATCG00140.1	ATP synthase subunit C family protein	0	11.223	59	2	68	2	81	8	4.91	115.63	2	0.904	1.324	1.296	0.714243	0.0134009	0.183544	0.984682	0.979193	0.881086	74.7	10.01	13.94	94.2	101.3	153.1	33.75	8.9	12.3	High	High	High	High	High	High	High	High	High	High	High	High	High	High	High	High	High	High	High
AT3G46000.1	actin depolymerizing factor 2	0	48.771	69	6	69	4	137	15.7	5.43	204.63	6	1.361	1.538	1.296	0.315781	0.40893	0.160573	0.748935	0.788667	0.910811	3.67	1.21	13.65	128.8	127.6	134	4.3	10.69	9.83	High	High	High	High	High	High	High	High	High	High	High	High	High	High	High	High	High	High	High
AT3G03250.1	UDP-GLUCOSE PYROPHOSPHORYLASE 1	0	236.33	65	27	377	13	469	51.7	6.13	1115.33	27	1.35	1.303	1.295	0.758421	0.674213	0.619108	0.823018	0.999964	0.975411	5.56	4.05	3.17	134.1	134	129.2	6.5	3.38	0.29	High	High	High	High	High	High	High	High	High	High	High	High	High	High	High	High	High	High	High
AT1G20260.1	ATPase, V1 complex, subunit B protein	0	276.631	72	26	471	5	487	54.3	5.1	1495.48	26	1.239	1.103	1.294	0.879761	0.810745	0.409697	0.952157	0.999964	0.997014	32.91	3.48	14.22	122.3	103.3	111.8	19.83	6.18	8.58	High	High	High	High	High	High	High	High	High	High	High	High	High	High	High	High	High	High	High
AT5G58070.1	temperature-induced lipocalin	0	46.99	47	7	126	7	186	21.4	6.35	401.71	7	1.413	1.444	1.292	0.252813	0.493864	0.913753	0.718416	0.967411	0.994144	9.22	1.55	0.89	166.3	160.1	132.6	7.08	1.9	6.47	High	High	High	High	High	High	High	High	High	High	High	High	High	High	High	High	High	High	High
AT5G40770.1	prohibitin 3	0	77.956	44	9	111	3	277	30.4	7.64	356.38	9	0.99	1.044	1.292	0.887377	0.71029	0.183993	0.999956	0.999964	0.988323	45.27	5.2	7.22	93.5	96.6	112.4	26.01	10.15	27.17	High	High	High	High	High	High	High	High	High	High	High	High	High	High	High	High	High	High	High
AT1G53240.1	Lactate/malate dehydrogenase family protein	0	203.024	75	17	339	9	341	35.8	8.35	1120.75	17	1.106	1.254	1.291	0.984699	0.463234	0.353375	0.998092	0.999964	0.981274	2.41	4.19	5.17	109.5	124.9	121.1	4.78	3.35	0.47	High	High	High	High	High	High	High	High	High	High	High	High	High	High	High	High	High	High	High
AT5G55860.1	Plant protein of unknown function (DUF827)	0	37.126	19	8	30	8	649	72.4	5.48	87.23	8	0.95	1.226	1.291	0.571375	0.159948	0.96632	0.999956	0.999964	0.947892	8.23	1.9	14.16	99.7	134.3	121.6	29.17	5.69	17.4	High	High	High	High	High	High	High	High	High	High	High	High	High	High	High	High	High	High	High
AT2G16600.1	rotamase CYP 3	0	83.551	75	9	209	7	173	18.5	8.43	578.1	9	1.36	1.811	1.286	0.533383	0.902505	0.0107801	0.801245	0.685277	0.985583	14.78	1.84	23.95	123.9	158.4	165	16.19	0.78	6.18	High	High	High	High	High	High	High	High	High	High	High	High	High	High	High	High	High	High	High
AT3G09840.1	cell division cycle 48	0	367.92	61	43	582	7	809	89.3	5.25	1917.41	43	1.216	1.05	1.286	0.173727	0.665596	0.554434	0.976389	0.999964	0.999911	30.22	6.47	5	107.4	124.8	140.3	11.22	2.14	6.65	High	High	High	High	High	High	High	High	High	High	High	High	High	High	High	High	High	High	High
AT1G22280.3	phytochrome-associated protein phosphatase type 2C	0	29.882	33	9	30	8	287	31.4	8.5	75.45	9	1.008	1.026	1.285	0.683996	0.740837	0.508998	0.999956	0.999964	0.975411	26.35	15.01	0.26	103	130.8	119.1	24.61	18.56	19.4	High	High	High	High	High	High	High	High	High	High	High	High	High	High	High	High	High	High	High
AT1G18270.3	ketose-bisphosphate aldolase class-II family protein	0	99.07	21	22	110	22	1393	149.3	5.95	316.48	22	1.112	0.939	1.285	0.411186	0.0876247	0.988599	0.999956	0.999964	0.877944	6.54	0.83	26.29	100.7	113.9	130.9	6.76	3.14	13.46	High	High	High	High	High	High	High	High	High	High	High	High	High	High	High	High	High	High	High
AT5G42980.1	thioredoxin 3	0	88.559	64	8	204	8	118	13.1	5.14	613.02	8	1.534	2.012	1.285	0.157888	0.4424	0.0395221	0.555873	0.494686	0.985901	4.36	4.04	32.43	160.6	164.2	131.4	14.36	3.7	13.55	High	High	High	High	High	High	High	High	High	High	High	High	High	High	High	High	High	High	High
AT3G20970.1	NFU domain protein 4	0	26.489	29	5	20	5	283	30.5	5.01	58.38	5	1.022	1.204	1.285	0.0750028	0.523864	0.517409	0.999956	0.999964	0.921704	11.82	1.47	12.49	115	110.8	117.7	6.8	7.74	17.12	High	High	High	High	High	High	High	High	High	High	High	High	High	High	High	High	High	High	High
AT1G12050.1	fumarylacetoacetase, putative	0	53.03	28	9	54	9	421	46.1	5.55	169.28	9	1.14	0.984	1.285	0.349424	0.585086	0.186991	0.992181	0.999964	0.920536	5.26	16.3	22.29	94.1	114.1	128	2.45	15.04	7.51	High	High	High	High	High	High	High	High	High	High	High	High	High	High	High	High	High	High	High
AT3G18490.1	Eukaryotic aspartyl protease family protein	0	111.449	57	18	114	18	500	53.2	5.52	370.33	18	1.303	1.349	1.285	0.274831	0.154548	0.0122939	0.862859	0.937059	0.893313	2.11	0.29	4.32	122.4	131.6	138.5	10.55	2.42	4.95	High	High	High	High	High	High	High	High	High	High	High	High	High	High	High	High	High	High	High
AT1G62480.1	Vacuolar calcium-binding protein-related	0	124.834	83	11	266	11	152	16.6	4.02	972.04	11	1.646	0.903	1.284	0.784144	0.711886	0.521755	0.399317	0.999964	0.985901	19	4.28	6.79	140.5	119	125.5	45.91	20.93	40.98	High	High	High	High	High	High	High	High	High	High	High	High	High	High	High	High	High	High	High
AT2G25520.1	Drug/metabolite transporter superfamily protein	0	15.571	5	3	22	3	347	38.6	8.97	70.65	3	1.109	1.264	1.284	0.301898	0.147408	0.577977	0.999956	0.997844	0.971694	13.51	0.61	6.58	126.2	174.4	150.3	9.55	8.11	9.47	High	High	High	High	High	High	High	High	High	High	High	High	High	High	High	High	High	High	High
AT1G19130.1	CONTAINS InterPro DOMAIN/s: Protein of unknown function DUF985 (InterPro:IPR009327), RmlC-like jelly roll fold (InterPro:IPR014710); Has 1465 Blast hits to 1465 proteins in 584 species: Archae - 10; Bacteria - 1038; Metazoa - 19; Fungi - 43; Plants - 51; Viruses - 0; Other Eukaryotes - 304 (source: NCBI BLink).	0	14.229	35	4	22	4	192	21.6	5.78	58.88	4	1.155	0.954	1.284	0.764541	0.163243	0.131579	0.984682	0.999964	0.931383	4.66	4.36	18.09	110.5	115.9	109.2	5.67	0.73	5.3	High	High	High	High	High	High	High	High	High	High	High	High	High	High	High	High	High	High	High
AT4G13360.1	ATP-dependent caseinolytic (Clp) protease/crotonase family protein	0	62.07	38	12	100	12	421	46.2	6.67	326.5	12	1.149	1.139	1.282	0.63978	0.43609	0.944752	0.984682	0.999964	0.921704	10.01	0.48	20.91	112.3	110.8	121.7	10.82	4.28	12.45	High	High	High	High	High	High	High	High	High	High	High	High	High	High	High	High	High	High	High
AT5G66510.1	gamma carbonic anhydrase 3	0	60.059	48	9	91	5	258	27.8	7.27	245.27	9	1.001	0.86	1.282	0.992645	0.726858	0.849918	0.999956	0.999964	0.921773	19.23	3.12	2.6	104.7	108	127.6	17.81	6.42	28.63	High	High	High	High	High	High	High	High	High	High	High	High	High	High	High	High	High	High	High
AT5G45510.1	Leucine-rich repeat (LRR) family protein	0	37.72	11	13	40	13	1222	137.8	5.33	73.35	13	1.16	0.982	1.281	0.552426	0.729883	0.36105	0.984682	0.999964	0.963597	46.13	14.24	2.18	153.7	138	140.3	27.69	14.45	13.91	High	High	High	High	High	High	High	High	High	High	High	High	High	High	High	High	High	High	High
AT1G47420.1	succinate dehydrogenase 5	0	38.809	26	5	44	5	257	28.1	6.65	129.22	5	1.111	1.472	1.28	0.910839	0.18253	0.929312	0.999956	0.845349	0.910811	18.9	0.58	30.05	109.6	128.6	138.5	22.73	4.64	12.53	High	High	High	High	High	High	High	High	High	High	High	High	High	High	High	High	High	High	High
AT3G52930.1	Aldolase superfamily protein	0	180.272	66	21	427	12	358	38.5	6.46	1508.29	21	1.205	1.182	1.28	0.825777	0.884386	0.953584	0.970875	0.999964	0.989675	5.37	1.72	5	120.6	118.4	126	2.85	6.12	1.36	High	High	High	High	High	High	High	High	High	High	High	High	High	High	High	High	High	High	High
AT5G40370.1	Glutaredoxin family protein	0	40.117	54	4	45	4	111	11.7	7.24	131.29	4	0.971	1.562	1.28	0.494579	0.0708431	0.672605	0.999956	0.643941	0.910811	8.99	19.72	27.8	89.6	122	122.4	22.65	1.74	17.25	High	High	High	High	High	High	High	High	High	High	High	High	High	High	High	High	High	High	High
AT4G26570.1	calcineurin B-like 3	0	4.436	7	2	10	2	226	26	4.93	22.73	2	1.132	1.54	1.279	0.351797	0.248685	0.792189	0.998092	0.69766	0.966494	30.71	1.18	0.25	99.4	142.6	144.7	21.11	10.68	11.59	High	High	High	High	High	High	High	High	High	High	High	High	High	High	High	High	High	High	High
AT1G12080.2	Vacuolar calcium-binding protein-related	0	83.522	84	14	102	14	138	15.4	4.04	349.66	14	0.861	1.067	1.276	0.0952445	0.0753472	0.157485	0.967769	0.999964	0.910811	1.18	18.02	28.57	90.6	76.4	103.3	50.65	12.2	34.74	High	High	High	High	High	High	High	High	High	High	High	High	High	High	High	High	High	High	High
AT2G04520.1	Nucleic acid-binding, OB-fold-like protein	0	29.304	42	7	58	7	145	16.6	5	171.51	7	1.176	1.244	1.276	0.0111789	0.549784	0.351503	0.980734	0.992018	0.909888	11.88	4	4.8	150.8	125.4	113.5	11.83	6.14	9.01	High	High	High	High	High	High	High	High	High	High	High	High	High	High	High	High	High	High	High
AT1G70770.1	Protein of unknown function DUF2359, transmembrane	0	119.06	39	22	170	20	610	66.8	8.88	498.66	22	1.415	1.152	1.275	0.660759	0.761743	0.778648	0.716534	0.999964	0.989028	0.38	0.17	17.22	122.3	120.7	119.2	9.17	2.31	11.63	High	High	High	High	High	High	High	High	High	High	High	High	High	High	High	High	High	High	High
AT1G62660.1	Glycosyl hydrolases family 32 protein	0	77.662	28	15	115	13	648	72.2	5.6	316.03	15	1.287	1.194	1.275	0.91637	0.761828	0.915956	0.875466	0.999964	0.923994	24.94	6.02	34.63	122.4	115.4	117.8	12.59	7.29	12.8	High	High	High	High	High	High	High	High	High	High	High	High	High	High	High	High	High	High	High
AT4G34200.1	D-3-phosphoglycerate dehydrogenase	0	186.924	52	26	306	21	603	63.3	6.58	951	26	1.139	0.948	1.275	0.317234	0.102725	0.271541	0.984682	0.999964	0.9947	8.1	6.81	15.01	92.8	109	133.4	1.74	5.61	10.31	High	High	High	High	High	High	High	High	High	High	High	High	High	High	High	High	High	High	High
AT5G07340.2	Calreticulin family protein	0	102.995	35	18	143	11	540	61.4	4.86	419.51	18	1.146	1.125	1.274	0.64016	0.210259	0.912873	0.984682	0.999964	0.940389	46.44	4.6	3.04	99.6	128.5	121.8	4.35	12.54	6.18	High	High	High	High	High	High	High	High	High	High	High	High	High	High	High	High	High	High	High
AT3G13070.1	CBS domain-containing protein / transporter associated domain-containing protein	0	9.277	3	2	15	2	661	73.7	5.07	37.94	2	0.938	0.991	1.273	0.248955	0.483303	0.691702	0.999956	0.999964	0.989028	0	0	0	107.8	111	138.3				High	High	High	High	High	High	High	High	High	High	High	High	High	High	High	High	High	High	High
AT4G10790.1	UBX domain-containing protein	0	41.682	15	7	37	7	480	52.8	4.94	105.95	7	1.094	1.163	1.273	0.988356	0.945161	0.351806	0.999956	0.999964	0.932483	7.88	13.52	8.79	110.1	119.4	126	5.68	5.24	10.54	High	High	High	High	High	High	High	High	High	High	High	High	High	High	High	High	High	High	High
AT3G23920.1	beta-amylase 1	0	23.861	15	6	22	6	575	63.7	6.05	72.84	6	1.228	1.207	1.273	0.519613	0.0865467	0.640754	0.977615	0.999964	0.985901	6.33	1.05	1.72	109.3	145.5	121.6	9.09	20.94	2.96	High	High	High	High	High	High	High	High	High	High	High	High	High	High	High	High	High	High	High
AT3G23810.1	S-adenosyl-l-homocysteine (SAH) hydrolase 2	0	244.497	72	27	511	8	485	53.1	5.74	1490.07	27	1.726	1.399	1.271	0.642271	0.575532	0.778636	0.29576	0.981465	0.996481	13.11	6.69	1.93	166.1	152.7	132.4	8.47	1.5	3.02	High	High	High	High	High	High	High	High	High	High	High	High	High	High	High	High	High	High	High
AT5G67500.1	voltage dependent anion channel 2	0	107.278	67	17	133	17	276	29.6	8.85	406.71	17	1.222	0.947	1.271	0.892908	0.116565	0.616097	0.965734	0.999964	0.996632	15.13	1.16	1.32	111.9	113	133.2	14.39	1.94	1.76	High	High	High	High	High	High	High	High	High	High	High	High	High	High	High	High	High	High	High
AT1G15950.1	cinnamoyl coa reductase 1	0	47.328	28	10	61	10	344	37.5	6.55	168.03	10	1.252	1.252	1.27	0.858347	0.99296	0.670343	0.943164	0.98486	0.910811	0.78	0.26	5.58	124.6	130.6	130.2	9.44	4.29	8.02	High	High	High	High	High	High	High	High	High	High	High	High	High	High	High	High	High	High	High
AT1G04850.1	ubiquitin-associated (UBA)/TS-N domain-containing protein	0	42.64	23	8	58	8	413	46.6	6.18	150.95	8	1.231	1.153	1.27	0.610139	0.601348	0.35074	0.965734	0.999964	0.966827	14.43	15.63	9.02	109.7	110.7	116	6.35	3.83	5.63	High	High	High	High	High	High	High	High	High	High	High	High	High	High	High	High	High	High	High
AT4G29130.1	hexokinase 1	0	132.888	47	18	175	13	496	53.7	6.1	562.07	18	1.353	1.442	1.269	0.519695	0.640233	0.0797913	0.854958	0.967411	0.999911	31.98	1.74	2.15	121.2	133	128.8	11.35	2.97	7	High	High	High	High	High	High	High	High	High	High	High	High	High	High	High	High	High	High	High
AT5G42770.2	Maf-like protein	0	18.977	34	6	28	6	233	25.8	4.86	63.78	6	1.046	1.485	1.269	0.496078	0.571725	0.372551	0.999956	0.840593	0.999191	6.62	3.3	47.04	151.9	149.8	128.2	26.66	23.48	29.32	High	High	High	High	High	High	High	High	High	High	High	High	High	High	High	High	High	High	High
AT1G17210.1	IAP-like protein 1	0	13.496	7	5	23	5	958	103	4.97	52.25	5	1.151	0.882	1.269	0.152199	0.554075	0.345592	0.998092	0.999964	0.923994	0	0	0	78.5	80.5	107				High	High	High	High	High	High	High	High	High	High	High	High	High	High	High	High	High	High	High
AT4G25100.2	FSD1 - Fe superoxide dismutase 1	0	49.747	33	6	109	6	212	23.8	6.52	256.27	6	1.119	1.175	1.268	0.42262	0.0478271	0.192912	0.987462	0.999964	0.997518	20.59	12.71	0.2	114.4	111	120.8	5.82	0.41	3.18	High	High	High	High	High	High	High	High	High	High	High	High	High	High	High	High	High	High	High
AT5G16050.1	general regulatory factor 5	0	115.377	62	15	251	4	268	30.2	4.81	788.94	15	1.447	1.185	1.268	0.923813	0.980035	0.415338	0.629265	0.999964	0.910811	36.5	2.61	1.82	131.6	119.7	132.5	47.09	11.04	16.86	High	High	High	High	High	High	High	High	High	High	High	High	High	High	High	High	High	High	High
AT1G78850.1	D-mannose binding lectin protein with Apple-like carbohydrate-binding domain	0	141.097	56	23	272	23	441	49	7.65	811.55	23	1.103	0.823	1.268	0.47218	0.059793	0.432335	0.998092	0.999964	0.997518	57.36	5.5	9.5	107.2	94.9	102.1	22.65	4.79	4.46	High	High	High	High	High	High	High	High	High	High	High	High	High	High	High	High	High	High	High
AT3G54170.1	FKBP12 interacting protein 37	0	30.848	28	7	20	7	330	37.2	5	55.68	7	0.787	1.516	1.268	0.435685	0.41156	0.777672	0.967769	0.761524	0.945481	10.18	23.38	25.15	82.2	96.5	101.6	32.31	12.93	10.66	High	High	High	High	High	High	High	High	High	High	High	High	High	High	High	High	High	High	High
AT4G13010.1	Oxidoreductase, zinc-binding dehydrogenase family protein	0	75.581	48	11	72	11	329	34.4	8.95	212.57	11	1.384	1.501	1.267	0.167754	0.0713109	0.0981549	0.718416	0.730618	0.913794	10.32	9.54	1.99	126.1	141.6	126.9	11.24	6.08	2.12	High	High	High	High	High	High	High	High	High	High	High	High	High	High	High	High	High	High	High
AT4G31300.1	N-terminal nucleophile aminohydrolases (Ntn hydrolases) superfamily protein	0	81.527	65	13	117	13	233	25.1	5.55	300.14	13	1.043	1.05	1.266	0.66877	0.565416	0.999433	0.999956	0.999964	0.999519	2.59	1	6.17	102.9	103.5	117.5	2.62	2.98	4.91	High	High	High	High	High	High	High	High	High	High	High	High	High	High	High	High	High	High	High
AT3G20630.1	ubiquitin-specific protease 14	0	56.958	17	12	62	12	797	88.3	5.21	166.98	12	1.231	0.933	1.266	0.40709	0.567496	0.543543	0.946808	0.999964	0.948385	5.77	1.9	3.2	95.3	100.7	106.4	5.95	13.39	12.08	High	High	High	High	High	High	High	High	High	High	High	High	High	High	High	High	High	High	High
AT3G61540.1	alpha/beta-Hydrolases superfamily protein	0	54.348	22	9	49	9	515	57.5	7.31	134.69	9	1.125	0.879	1.265	0.393754	0.102526	0.897182	0.998092	0.999964	0.949348	3.41	3.08	38.23	102.8	101.8	114.6	7.07	2.52	15.64	High	High	High	High	High	High	High	High	High	High	High	High	High	High	High	High	High	High	High
AT4G30010.1	unknown protein; FUNCTIONS IN: molecular_function unknown; INVOLVED IN: biological_process unknown; LOCATED IN: mitochondrion, plastid; EXPRESSED IN: 26 plant structures; EXPRESSED DURING: 15 growth stages; Has 39 Blast hits to 39 proteins in 18 species: Archae - 0; Bacteria - 0; Metazoa - 0; Fungi - 0; Plants - 39; Viruses - 0; Other Eukaryotes - 0 (source: NCBI BLink).	0	15.805	30	3	37	3	90	10.4	9.31	95.1	3	1.279	1.597	1.264	0.409292	0.635739	0.115422	0.909739	0.692916	0.953748	23.85	2.58	2.17	122.5	158.3	134.8	17.39	11.97	13.39	High	High	High	High	High	High	High	High	High	High	High	High	High	High	High	High	High	High	High
AT1G79550.2	phosphoglycerate kinase	0	260.257	68	25	472	19	401	42.1	5.68	1535.51	25	1.267	1.203	1.264	0.552534	0.801025	0.690121	0.919992	0.999964	0.999911	3.56	1.9	6.59	111.8	120.3	129.7	7.89	1.89	0.67	High	High	High	High	High	High	High	High	High	High	High	High	High	High	High	High	High	High	High
AT2G45790.1	phosphomannomutase	0	106.188	71	17	139	17	246	27.7	5.54	409.91	17	1.147	1.386	1.263	0.162191	0.373741	0.204041	0.984682	0.981465	0.999911	16.97	1.49	9.25	111.8	131.8	122.7	6.39	1.66	7.2	High	High	High	High	High	High	High	High	High	High	High	High	High	High	High	High	High	High	High
AT3G14290.1	20S proteasome alpha subunit E2	0	81.163	59	10	154	2	237	26	4.75	516.04	10	1.165	1.519	1.263	0.92543	0.0728953	0.922971	0.980734	0.707867	0.957731	8.65	0.96	13.71	112.7	145.4	122.2	8.35	13.23	10.86	High	High	High	High	High	High	High	High	High	High	High	High	High	High	High	High	High	High	High
AT5G59420.1	OSBP(oxysterol binding protein)-related protein 3C	0	74.512	37	13	107	12	457	51.9	5.3	313.35	13	1.139	1.122	1.262	0.763832	0.841567	0.901232	0.984682	0.999964	0.909888	12.35	4.08	10.26	110.6	120.3	130.4	5.33	3.52	11.2	High	High	High	High	High	High	High	High	High	High	High	High	High	High	High	High	High	High	High
AT3G17240.1	lipoamide dehydrogenase 2	0	160.201	57	22	247	13	507	54	7.03	744.41	22	1.278	0.955	1.262	0.93206	0.151196	0.884145	0.912251	0.999964	0.999911	4.93	2.41	2.01	106.9	105.7	122.2	3.81	5.47	4.41	High	High	High	High	High	High	High	High	High	High	High	High	High	High	High	High	High	High	High
AT3G63170.1	Chalcone-flavanone isomerase family protein	0	62.708	43	11	90	11	279	30.4	7.49	262.66	11	1.202	1.393	1.262	0.510467	0.715006	0.158106	0.976389	0.876392	0.946251	14.15	3.19	0.45	110.8	124.7	134.5	15.12	8.75	6.66	High	High	High	High	High	High	High	High	High	High	High	High	High	High	High	High	High	High	High
AT1G17890.1	NAD(P)-binding Rossmann-fold superfamily protein	0	52.586	33	8	50	6	328	36.2	6.74	156.62	8	1.143	1.116	1.261	0.687339	0.998908	0.359346	0.984682	0.999964	0.96288	20.01	1.55	7.88	117.5	126.5	129.4	14.41	9.43	5.43	High	High	High	High	High	High	High	High	High	High	High	High	High	High	High	High	High	High	High
AT1G32440.1	plastidial pyruvate kinase 3	0	43.429	22	10	69	8	571	62.6	7.81	145.04	10	1.215	0.935	1.261	0.918105	0.725053	0.555691	0.976389	0.999964	0.994144	33.67	3.51	21.4	120.4	98.9	135.7	20.68	4.22	44.58	High	High	High	High	High	High	High	High	High	High	High	High	High	High	High	High	High	High	High
AT4G22930.1	pyrimidin 4	0	35.296	24	5	21	5	377	41.9	8.46	70.87	5	0.963	1.104	1.261	0.713952	0.4129	0.412677	0.999956	0.999964	0.999911	7.56	7.32	5.11	86.5	92.2	101.1	10.66	7.06	11.34	High	High	High	High	High	High	High	High	High	High	High	High	High	High	High	High	High	High	High
AT1G22300.1	general regulatory factor 10	0	110.598	59	15	206	13	254	28.9	4.81	621.06	15	1.219	1.314	1.26	0.679175	0.921026	0.230864	0.965734	0.999964	0.999911	59.93	1.42	4.01	118.1	124.5	137.2	41.41	10.23	9.17	High	High	High	High	High	High	High	High	High	High	High	High	High	High	High	High	High	High	High
AT1G53310.3	phosphoenolpyruvate carboxylase 1	0	290.325	56	49	513	18	967	110.2	6.06	1445.69	49	1.338	1.037	1.26	0.346156	0.204662	0.369096	0.86788	0.999964	0.999911	5.24	7.49	13.5	113.6	121.4	139.8	1.25	5.94	6.31	High	High	High	High	High	High	High	High	High	High	High	High	High	High	High	High	High	High	High
AT4G25550.1	Cleavage/polyadenylation specificity factor, 25kDa subunit	0	13.411	15	2	18	2	200	22.8	9.11	59.65	2	1.533	0.909	1.26	0.265308	0.22527	0.361359	0.584391	0.999964	0.997518	29.51	2.01	22.69	120.9	105.2	113.3	4.63	29.51	1.16	High	High	High	High	High	High	High	High	High	High	High	High	High	High	High	High	High	High	High
AT1G16210.1	unknown protein; CONTAINS InterPro DOMAIN/s: Protein of unknown function DUF1014 (InterPro:IPR010422); Has 16107 Blast hits to 8386 proteins in 1107 species: Archae - 26; Bacteria - 3370; Metazoa - 4013; Fungi - 1516; Plants - 526; Viruses - 120; Other Eukaryotes - 6536 (source: NCBI BLink).	0	60.463	53	14	135	14	234	26.8	9.23	336.16	14	1.283	1.238	1.26	0.286778	0.432799	0.0785339	0.925702	0.999964	0.999191	0.55	8.48	35.18	136.8	140.1	126.8	5.23	11.79	21.44	High	High	High	High	High	High	High	High	High	High	High	High	High	High	High	High	High	High	High
AT5G57330.1	Galactose mutarotase-like superfamily protein	0	68.743	41	10	86	10	312	35.4	6.04	272.18	10	1.267	1.175	1.26	0.538048	0.384046	0.697115	0.914824	0.999964	0.961939	12.79	7.84	1.02	112.4	125.7	135.1	7.8	2.48	10.55	High	High	High	High	High	High	High	High	High	High	High	High	High	High	High	High	High	High	High
AT3G60190.1	DYNAMIN-like 1E	0	94.273	47	23	107	17	624	69.8	7.52	293.81	23	1.159	1.005	1.26	0.419969	0.916438	0.927038	0.980734	0.999964	0.963597	13.16	10.85	44.22	96.3	97.8	128.4	12	19.17	21.19	High	High	High	High	High	High	High	High	High	High	High	High	High	High	High	High	High	High	High
AT2G06050.1	oxophytodienoate-reductase 3	0	72.847	42	13	102	13	391	42.7	7.87	273.77	13	1.553	1.455	1.259	0.0658404	0.431028	0.664533	0.425646	0.828856	0.922533	20.98	1.78	9.95	130	148	128.6	18.3	3.51	11.19	High	High	High	High	High	High	High	High	High	High	High	High	High	High	High	High	High	High	High
AT3G55410.1	2-oxoglutarate dehydrogenase, E1 component	0	219.888	43	34	286	22	1017	115.1	6.93	891.17	34	1.014	0.914	1.259	0.765727	0.0639176	0.631894	0.999956	0.999964	0.999911	2.35	12.99	22.08	92.8	111	127.3	5.22	5.92	2.69	High	High	High	High	High	High	High	High	High	High	High	High	High	High	High	High	High	High	High
AT1G04690.1	potassium channel beta subunit 1	0	63.535	40	13	106	13	328	36.5	7.42	280.46	13	1.18	1.024	1.259	0.526127	0.0723503	0.431555	0.984682	0.999964	0.999911	0.35	1.68	4.12	106.8	119.7	122.5	3.84	4.12	2.44	High	High	High	High	High	High	High	High	High	High	High	High	High	High	High	High	High	High	High
AT5G19320.1	RAN GTPase activating protein 2	0	20.696	12	8	36	8	545	59.6	4.69	76.62	8	1.086	1.195	1.258	0.435272	0.864363	0.898766	0.999956	0.999964	0.937584	14.51	10.98	6.89	94.1	121	133.2	12.89	7.01	8.41	High	High	High	High	High	High	High	High	High	High	High	High	High	High	High	High	High	High	High
AT4G26970.1	aconitase 2	0	164.799	32	25	217	25	995	108.4	7.15	715.06	25	1.143	0.963	1.257	0.356315	0.148226	0.917519	0.984682	0.999964	0.999911	0.9	3.26	5.87	100.9	112.6	127.3	5.58	5.99	4.2	High	High	High	High	High	High	High	High	High	High	High	High	High	High	High	High	High	High	High
AT2G33530.1	serine carboxypeptidase-like 46	0	36.936	24	9	37	9	465	51.9	8.44	99.4	9	1.33	1.307	1.256	0.496788	0.25349	0.161736	0.789598	0.990327	0.966827	13.13	14.17	21.2	114.7	128.1	108.4	3.95	7.24	13.66	High	High	High	High	High	High	High	High	High	High	High	High	High	High	High	High	High	High	High
AT3G07470.1	Protein of unknown function, DUF538	0	20.239	30	4	26	3	169	18.8	5.27	81.14	4	1.181	1.32	1.256	0.0444329	0.963215	0.803793	0.980734	0.981465	0.966827	53.27	19.95	7.69	119.2	111.5	104.5	17.97	13.29	11.3	High	High	High	High	High	High	High	High	High	High	High	High	High	High	High	High	High	High	High
AT3G06720.1	importin alpha isoform 1	0	108.281	42	14	106	7	532	58.6	5.27	350.2	14	1.031	1.06	1.255	0.879224	0.730523	0.857072	0.999956	0.999964	0.966494	11.47	14.25	7.41	110.6	125.7	128.4	6.63	7.28	8.67	High	High	High	High	High	High	High	High	High	High	High	High	High	High	High	High	High	High	High
AT3G58010.1	plastoglobulin 34kD	0	67.721	49	10	73	10	308	34.1	5.41	196.37	10	1.171	1.239	1.255	0.54302	0.611786	0.0896938	0.984682	0.997159	0.927445	3.02	2.88	1.63	104.9	121	132.3	9.67	6.69	12.76	High	High	High	High	High	High	High	High	High	High	High	High	High	High	High	High	High	High	High
AT1G12140.1	flavin-monooxygenase glucosinolate S-oxygenase 5	0	17.741	18	6	16	6	459	52.1	6.19	32.92	6	1.198	0.891	1.255	0.45447	0.914863	0.225628	0.980734	0.999964	0.989028	6.23	2.84	5.39	112.2	99.8	127.4	14.43	5.51	2.41	High	High	High	High	High	High	High	High	High	High	High	High	High	High	High	High	High	High	High
AT5G09830.1	BolA-like family protein	0	27.857	53	5	25	5	93	10.4	5.83	74.48	5	1.004	1.424	1.254	0.00292353	0.611449	0.311303	0.999956	0.856696	0.966827	11.83	7.77	7.67	117.2	120.9	115.6	6.73	5.42	8.99	High	High	High	High	High	High	High	High	High	High	High	High	High	High	High	High	High	High	High
AT3G09440.1	Heat shock protein 70 (Hsp 70) family protein	0	373.127	67	43	1041	13	649	71.1	5.07	2925.22	43	1.176	0.849	1.254	0.135077	0.538053	0.108751	0.980734	0.999964	0.999911	10.81	0.57	18.5	94.6	91.8	110.7	9.92	7.09	6.72	High	High	High	High	High	High	High	High	High	High	High	High	High	High	High	High	High	High	High
AT5G44020.1	HAD superfamily, subfamily IIIB acid phosphatase	0	70.336	45	10	123	9	272	31	7.91	374.85	10	1.04	1.056	1.254	0.240022	0.0303261	0.243325	0.999956	0.999964	0.999911	3.31	10.18	7.98	95.9	91.4	111.3	3.44	7.54	6.45	High	High	High	High	High	High	High	High	High	High	High	High	High	High	High	High	High	High	High
AT4G33090.1	aminopeptidase M1	0	245.209	52	37	315	37	879	98.1	5.5	957.2	37	1.019	0.877	1.253	0.603765	0.22718	0.948306	0.999956	0.999964	0.999911	1.62	16.2	31.3	92.5	99.7	113.8	8.81	9.53	8.29	High	High	High	High	High	High	High	High	High	High	High	High	High	High	High	High	High	High	High
AT5G54810.1	tryptophan synthase beta-subunit 1	0	105.049	37	16	159	5	470	50.9	6.84	434.14	16	1.083	1.027	1.253	0.382088	0.55295	0.163295	0.999956	0.999964	0.947892	7.15	1.54	2.96	95	105.1	108.2	6.22	6.16	7.01	High	High	High	High	High	High	High	High	High	High	High	High	High	High	High	High	High	High	High
AT4G15410.1	serine/threonine protein phosphatase 2A 55 kDa regulatory subunit B prime gamma	0	39.184	27	9	63	9	421	45	5.62	182.85	9	0.963	1.629	1.252	0.603128	0.133868	0.472816	0.999956	0.588592	0.953649	49.5	8.14	56.34	90.3	125.9	115.2	22.28	14.09	22.47	High	High	High	High	High	High	High	High	High	High	High	High	High	High	High	High	High	High	High
AT4G38510.5	ATPase, V1 complex, subunit B protein	0	264.367	71	25	446	4	494	55.1	5.25	1465.96	25	1.153	1.001	1.252	0.846662	0.911567	0.785207	0.984682	0.999964	0.961939	13.44	7.71	13.08	108.4	103.1	122	6.4	4.98	10.84	High	High	High	High	High	High	High	High	High	High	High	High	High	High	High	High	High	High	High
AT1G11890.1	Synaptobrevin family protein	0	33.546	35	7	49	6	218	25.3	9	124.87	7	1.26	1.427	1.25	0.784094	0.405266	0.0629039	0.898589	0.909413	0.999911	6.43	5.22	10.08	119.3	143.7	137.4	28.37	6.07	0.78	High	High	High	High	High	High	High	High	High	High	High	High	High	High	High	High	High	High	High
AT5G16840.2	binding partner of acd11 1	0	81.72	42	8	84	7	260	27.3	5.63	265.49	8	1.397	1.318	1.25	0.173133	0.223429	0.0179249	0.758898	0.981465	0.947892	1.01	6.79	29.3	136.6	136.4	125.9	1.71	8.87	12.72	High	High	High	High	High	High	High	High	High	High	High	High	High	High	High	High	High	High	High
AT1G79990.1	structural molecules	0	70.321	16	15	96	7	1135	128.6	5.08	262.54	15	0.997	0.888	1.249	0.962892	0.445627	0.661278	0.999956	0.999964	0.999911	10.02	14.44	21.97	85.5	93.8	107.5	1.94	5.23	6.04	High	High	High	High	High	High	High	High	High	High	High	High	High	High	High	High	High	High	High
AT3G52990.1	Pyruvate kinase family protein	0	129.402	53	21	208	8	527	57.5	7.11	584.39	21	1.187	0.983	1.247	0.394998	0.282112	0.661687	0.977615	0.999964	0.942295	4.01	9.95	0.63	105.9	109.9	130.9	5.42	6.57	2.6	High	High	High	High	High	High	High	High	High	High	High	High	High	High	High	High	High	High	High
AT3G10020.1	unknown protein; FUNCTIONS IN: molecular_function unknown; INVOLVED IN: response to oxidative stress, anaerobic respiration; LOCATED IN: cellular_component unknown; EXPRESSED IN: 23 plant structures; EXPRESSED DURING: 13 growth stages; Has 47 Blast hits to 47 proteins in 12 species: Archae - 0; Bacteria - 0; Metazoa - 1; Fungi - 0; Plants - 46; Viruses - 0; Other Eukaryotes - 0 (source: NCBI BLin…	0	19.259	28	5	47	5	149	16.7	5.35	115.42	5	0.83	1.118	1.247	0.00736735	0.640612	0.63375	0.912251	0.999964	0.971694	8.64	6.13	47.44	117.9	116.7	123.8	18.97	5.01	23.21	High	High	High	High	High	High	High	High	High	High	High	High	High	High	High	High	High	High	High
AT5G07350.2	TUDOR-SN protein 1	0	251.006	47	36	331	25	1007	110	7.5	973.68	36	1.178	0.903	1.247	0.15397	0.47049	0.642058	0.984682	0.999964	0.999911	8.81	8.89	17.91	101	102.6	120.3	5.01	8.4	8.37	High	High	High	High	High	High	High	High	High	High	High	High	High	High	High	High	High	High	High
AT2G32520.1	alpha/beta-Hydrolases superfamily protein	0	49.284	34	6	64	6	239	25.9	5.47	176.8	6	1.179	1.177	1.247	0.408904	0.148256	0.391488	0.984682	0.999964	0.999911	1.21	7.53	5.96	117.3	128.2	128.1	7.69	7.59	7.58	High	High	High	High	High	High	High	High	High	High	High	High	High	High	High	High	High	High	High
AT3G59350.3	Protein kinase superfamily protein	0	33.524	21	7	30	4	408	45.6	8.5	83.71	7	1.254	1.032	1.246	0.520844	0.903141	0.501876	0.963327	0.999964	0.999911	6.01	0.23	18.29	130.3	127.1	132.1	17.47	6.42	16.08	High	High	High	High	High	High	High	High	High	High	High	High	High	High	High	High	High	High	High
AT3G62600.1	DNAJ heat shock family protein	0	60.803	43	12	79	12	346	39.2	6.29	213.35	12	1.401	1.389	1.245	0.674926	0.775171	0.375911	0.698031	0.899868	0.921704	25.28	15.26	24.07	151.9	152.9	141.4	4.71	14.3	14.3	High	High	High	High	High	High	High	High	High	High	High	High	High	High	High	High	High	High	High
AT3G59020.2	ARM repeat superfamily protein	0	67.786	19	14	67	13	1030	117.7	4.88	164.1	14	1.177	1.172	1.244	0.882536	0.436526	0.511931	0.977615	0.999964	0.982447	46.73	4.32	10.55	104.4	112.1	118.1	20.71	21.85	13.73	High	High	High	High	High	High	High	High	High	High	High	High	High	High	High	High	High	High	High
AT1G71220.1	UDP-glucose:glycoprotein glucosyltransferases;transferases, transferring hexosyl groups;transferases, transferring glycosyl groups	0	139.202	22	31	153	31	1613	181.7	5.83	424.81	31	1.241	1.002	1.244	0.504908	0.289324	0.37805	0.963629	0.999964	0.987094	0.36	1.59	15.54	99.6	110.9	122.1	3.91	5.24	6.23	High	High	High	High	High	High	High	High	High	High	High	High	High	High	High	High	High	High	High
AT5G48300.1	APS1-ADP glucose pyrophosphorylase 1	0	173.424	54	21	321	21	520	56.6	6.57	994.51	21	1.105	0.955	1.243	0.905109	0.642489	0.974221	0.998092	0.999964	0.999911	5.94	11.11	19.92	99.9	101.5	126	3.38	4.07	6.93	High	High	High	High	High	High	High	High	High	High	High	High	High	High	High	High	High	High	High
AT4G39800.1	myo-inositol-1-phosphate synthase 1	0	77.655	37	15	92	5	511	56.5	5.57	271.69	15	2.944	1.678	1.243	0.208954	0.00719578	0.00025315	3.59031e-05	0.582953	0.981274	5.97	2.47	29.23	186.1	172.6	164.2	11.69	13.62	15.32	High	High	High	High	High	High	High	High	High	High	High	High	High	High	High	High	High	High	High
AT3G02090.1	Insulinase (Peptidase family M16) protein	0	173.731	45	19	278	19	531	59.1	6.79	982.49	19	1.118	1.009	1.242	0.569198	0.496473	0.743004	0.988833	0.999964	0.999911	6.22	0.33	15.27	100.6	109.4	125.9	4.49	2.26	3.8	High	High	High	High	High	High	High	High	High	High	High	High	High	High	High	High	High	High	High
AT1G26160.1	Metal-dependent phosphohydrolase	0	10.235	11	3	19	3	258	28.7	7.5	34.41	3	1.003	1.403	1.241	0.653689	0.384722	0.974604	0.999956	0.840593	0.999911	46.72	18.74	17.25	104.7	106	136.9	37.13	18.11	20.17	High	High	High	High	High	High	High	High	High	High	High	High	High	High	High	High	High	High	High
AT1G30630.1	Coatomer epsilon subunit	0	57.622	44	9	81	9	292	32.6	5.57	231.88	9	1.303	1.279	1.24	0.441963	0.526792	0.864929	0.871095	0.97979	0.945481	4.71	5.03	0.02	122.1	123.6	124.1	17.26	3.49	3	High	High	High	High	High	High	High	High	High	High	High	High	High	High	High	High	High	High	High
AT1G63770.3	Peptidase M1 family protein	0	328.03	59	45	432	45	987	110.7	6.48	1302.82	45	1.025	0.875	1.24	0.578967	0.143687	0.835889	0.999956	0.999964	0.999911	5.18	7.34	23.7	96.7	96.4	113.1	3.91	7.12	3.41	High	High	High	High	High	High	High	High	High	High	High	High	High	High	High	High	High	High	High
AT3G47000.1	Glycosyl hydrolase family protein	0	24.636	11	6	19	5	608	66.3	5.35	49.87	6	1.388	0.829	1.238	0.827111	0.278386	0.23552	0.899444	0.999964	0.966827	30.82	2.89	16.73	106.6	97.3	111.3	19.23	12.67	23.97	High	High	High	High	High	High	High	High	High	High	High	High	High	High	High	High	High	High	High
AT2G28605.1	Photosystem II reaction center PsbP family protein	0	45.03	30	5	36	5	232	25.8	8.68	113.12	5	1.381	1.436	1.237	0.173569	0.814968	0.650695	0.704042	0.916517	0.97119	2.43	0.6	31.4	149.8	134.3	133.1	4.32	5.43	7.75	High	High	High	High	High	High	High	High	High	High	High	High	High	High	High	High	High	High	High
AT5G58060.2	SNARE-like superfamily protein	0	29.288	32	7	65	7	221	24.9	7.36	189.58	7	1.382	1.592	1.237	0.60549	0.69936	0.423021	0.704042	0.707773	0.974105	13.29	4.35	2.8	130.8	145.7	130.7	10.41	1.41	0.79	High	High	High	High	High	High	High	High	High	High	High	High	High	High	High	High	High	High	High
AT5G67330.1	natural resistance associated macrophage protein 4	0	6.329	3	2	24	2	512	56.3	5.1	60.73	2	1.075	1.722	1.237	0.217019	0.504065	0.178183	0.999956	0.368959	0.971237	2.85	2.32	10.31	141.1	182.4	151	9.88	2.62	5.79	High	High	High	High	High	High	High	High	High	High	High	High	High	High	High	High	High	High	High
AT3G56310.1	Melibiase family protein	0	50.488	27	8	57	8	437	48.3	4.92	182.15	8	1.441	1.297	1.237	0.837501	0.239867	0.873329	0.704042	0.992327	0.982447	32	3.44	13.8	125.5	134.5	117.7	3.69	7.78	14.98	High	High	High	High	High	High	High	High	High	High	High	High	High	High	High	High	High	High	High
AT3G14010.1	CTC-interacting domain 4	0	58.796	23	12	91	10	595	65.7	6.92	240.47	12	1.044	1.276	1.237	0.0795432	0.963554	0.945717	0.999956	0.992018	0.994144	10.63	16.98	2.62	103.5	122.4	118.2	0.33	18.95	16.03	High	High	High	High	High	High	High	High	High	High	High	High	High	High	High	High	High	High	High
AT1G49670.2	ARP protein (REF)	0	62.644	23	13	46	13	652	70.5	9.01	140.88	13	1.276	1.007	1.236	0.727654	0.0978778	0.875197	0.904567	0.999964	0.967803	10.59	1.5	22.81	111.3	107.1	144.5	1.07	10.54	18.53	High	High	High	High	High	High	High	High	High	High	High	High	High	High	High	High	High	High	High
AT2G17420.1	NADPH-dependent thioredoxin reductase A	0	135.187	51	12	120	9	378	40	6.7	460.55	12	1.231	0.974	1.236	0.616417	0.695162	0.76668	0.971293	0.999964	0.999911	19.28	3.83	7.48	107.3	108.1	123.7	5.74	4.72	5.21	High	High	High	High	High	High	High	High	High	High	High	High	High	High	High	High	High	High	High
AT2G20900.1	diacylglycerol kinase 5	0	21.141	15	6	19	6	509	57.3	6.92	51.08	6	1.208	0.965	1.235	0.0958797	0.475746	0.070667	0.980734	0.999964	0.999911	8.14	9.32	12.49	95.2	95.4	105.8	1.59	4.47	9.12	High	High	High	High	High	High	High	High	High	High	High	High	High	High	High	High	High	High	High
AT2G32090.1	Lactoylglutathione lyase / glyoxalase I family protein	0	13.879	26	2	14	2	135	15	5.69	44.54	2	1.251	1.544	1.235	0.279207	0.129749	0.981754	0.937812	0.697416	0.97037	0.81	4.35	0.59	103.8	124.4	120.7	11.63	5.43	2.08	High	High	High	High	High	High	High	High	High	High	High	High	High	High	High	High	High	High	High
AT1G11480.1	eukaryotic translation initiation factor-related	0	22.645	13	6	15	6	578	64	9.76	38.22	6	1.629	1.223	1.235	0.525251	0.953049	0.827776	0.405487	0.999964	0.999911	44.9	6.33	40.11	124.7	114.7	118.7	2.86	18.4	12.88	High	High	High	High	High	High	High	High	High	High	High	High	High	High	High	High	High	High	High
AT1G03870.1	FASCICLIN-like arabinoogalactan 9	0	20.485	11	3	23	3	247	26.1	8.88	65.56	3	0.77	0.937	1.234	0.289718	0.0452668	0.410223	0.899444	0.999964	0.999911	4.12	3.84	35.38	104.9	94.7	150.4	9.35	17.12	29.22	High	High	High	High	High	High	High	High	High	High	High	High	High	High	High	High	High	High	High
AT3G15730.1	phospholipase D alpha 1	0	221.64	46	27	331	20	810	91.8	5.87	1025.22	27	1.262	1.081	1.234	0.315263	0.0912983	0.380799	0.929321	0.999964	0.999911	4.67	6.64	23.19	108.2	129.6	140.6	5.28	6.61	3.63	High	High	High	High	High	High	High	High	High	High	High	High	High	High	High	High	High	High	High
AT1G66970.1	SHV3-like 2	0	114.639	29	16	154	13	763	83.7	5.17	474.9	16	0.949	1.247	1.232	0.0143849	0.0337093	0.00118052	0.999956	0.999964	0.999911	1.22	1.21	58.13	103.7	124.6	145.6	20.32	2.38	19.95	High	High	High	High	High	High	High	High	High	High	High	High	High	High	High	High	High	High	High
AT3G49100.1	Signal recognition particle, SRP9/SRP14 subunit	0	16.349	21	3	13	3	103	12	9.03	37.15	3	1.104	1.171	1.232	0.791188	0.891367	0.520393	0.999956	0.999964	0.988323	1.49	5.84	30.15	104.8	124.8	106.6	8.48	13.27	18.53	High	High	High	High	High	High	High	High	High	High	High	High	High	High	High	High	High	High	High
AT3G23400.1	Plastid-lipid associated protein PAP / fibrillin family protein	0	99.299	54	11	184	11	284	30.4	6.13	626.95	11	1.114	1.097	1.232	0.086609	0.198601	0.690036	0.99317	0.999964	0.999911	35.32	7.39	10.08	119.3	112.9	116	8.3	3.48	4.97	High	High	High	High	High	High	High	High	High	High	High	High	High	High	High	High	High	High	High
AT1G78900.1	vacuolar ATP synthase subunit A	0	409.295	82	45	741	45	623	68.8	5.24	2370.66	45	1.167	0.944	1.231	0.550355	0.281623	0.999276	0.980734	0.999964	0.999911	9.58	10.4	26.12	106.2	106.4	122.5	2.71	2.8	5.29	High	High	High	High	High	High	High	High	High	High	High	High	High	High	High	High	High	High	High
AT1G75750.1	GAST1 protein homolog 1	0	22.234	39	4	62	4	98	10.7	9.11	158.49	4	1.35	1.217	1.23	0.345835	0.252126	0.0345561	0.800345	0.999964	0.983881	39.81	1.95	6.92	142.5	105.4	91.5	19.03	3.22	5.58	High	High	High	High	High	High	High	High	High	High	High	High	High	High	High	High	High	High	High
AT2G33845.1	Nucleic acid-binding, OB-fold-like protein	0	28.482	43	5	43	5	182	20.1	9.33	77.18	5	1.173	1.344	1.23	0.340979	0.525488	0.943782	0.976389	0.967411	0.997014	2.75	2.01	14.94	134.2	125	103.4	11.52	8.21	17.34	High	High	High	High	High	High	High	High	High	High	High	High	High	High	High	High	High	High	High
AT2G38270.1	CAX-interacting protein 2	0	78.854	58	13	121	13	293	32.2	7.9	329.03	13	1.265	1.308	1.23	0.943024	0.422486	0.905682	0.947458	0.981465	0.999911	9.67	3.68	31.99	119.2	122.3	123.9	7.48	1.83	9.77	High	High	High	High	High	High	High	High	High	High	High	High	High	High	High	High	High	High	High
AT3G11780.2	MD-2-related lipid recognition domain-containing protein / ML domain-containing protein	0	23.798	15	2	32	2	171	19	5.16	110.15	2	0.667	0.857	1.23	0.0278887	0.452363	0.0835962	0.596087	0.999964	0.999911	10.59	7.16	0.38	89.6	86.3	91.7	13.96	15.82	5.36	High	High	High	High	High	High	High	High	High	High	High	High	High	High	High	High	High	High	High
AT2G20420.1	ATP citrate lyase (ACL) family protein	0	229.875	64	29	363	29	421	45.3	6.71	1075.37	29	1.258	1.269	1.229	0.933804	0.602003	0.204487	0.929473	0.999964	0.999911	8.02	4.3	10.98	115.3	128.5	131.7	6.17	2.18	3.98	High	High	High	High	High	High	High	High	High	High	High	High	High	High	High	High	High	High	High
AT5G08740.1	NAD(P)H dehydrogenase C1	0	64.219	32	12	69	12	519	57	6.96	201.58	12	1.007	0.934	1.229	0.92392	0.288339	0.764565	0.999956	0.999964	0.984806	8.7	4.08	0.55	89.8	94.2	108.9	8.34	3.37	12.33	High	High	High	High	High	High	High	High	High	High	High	High	High	High	High	High	High	High	High
AT5G28740.1	Tetratricopeptide repeat (TPR)-like superfamily protein	0	35.525	10	11	26	11	917	107	6.28	62.08	11	0.878	0.822	1.229	0.538999	0.440596	0.390578	0.984682	0.999964	0.999911	3.46	10.57	46.22	76.1	83.4	99.9	7.45	6.96	30.72	High	High	High	High	High	High	High	High	High	High	High	High	High	High	High	High	High	High	High
AT2G28720.1	Histone superfamily protein	0	43.575	43	7	118	2	151	16.5	9.99	337.58	7	1.43	1.984	1.228	0.357089	0.937716	0.00131966	0.766452	0.247887	0.999911	40.02	23.44	3.25	119	154.4	152.7	36.47	12.98	13.36	High	High	High	High	High	High	High	High	High	High	High	High	High	High	High	High	High	High	High
AT1G34130.1	staurosporin and temperature sensitive 3-like b	0	14.483	6	5	19	5	735	82.9	8.92	48.65	5	1.133	0.821	1.227	0.624653	0.0171469	0.122886	0.999801	0.999964	0.999911	21.03	11.14	18.56	113.8	113	155.3	5.39	1.36	17.13	High	High	High	High	High	High	High	High	High	High	High	High	High	High	High	High	High	High	High
AT2G17980.1	Sec1/munc18-like (SM) proteins superfamily	0	42.946	17	8	43	8	627	69.1	6.39	121.37	8	1.238	1.019	1.227	0.894749	0.964577	0.908707	0.958558	0.999964	0.98793	27.42	6.73	42.06	96.9	105.1	103.5	11.66	16.03	15.41	High	High	High	High	High	High	High	High	High	High	High	High	High	High	High	High	High	High	High
AT2G36460.1	Aldolase superfamily protein	0	187.664	73	23	340	13	358	38.4	7.39	1101.63	23	1.206	1.192	1.227	0.502127	0.428086	0.727604	0.970235	0.999964	0.999911	5.86	0.78	0.23	107.8	129.4	131.5	2.88	3.73	2.7	High	High	High	High	High	High	High	High	High	High	High	High	High	High	High	High	High	High	High
AT1G45000.1	AAA-type ATPase family protein	0	113.893	47	16	156	3	399	44.7	8.19	438.05	16	1.22	0.938	1.227	0.49946	0.638462	0.815093	0.980734	0.999964	0.981274	19.97	17.64	7.14	106.5	109.1	128	2.16	4.53	4.04	High	High	High	High	High	High	High	High	High	High	High	High	High	High	High	High	High	High	High
AT5G45170.1	Haloacid dehalogenase-like hydrolase (HAD) superfamily protein	0	61.208	47	12	67	12	372	40.7	7.84	182.72	12	1.001	1.132	1.227	0.537638	0.0220341	0.104657	0.999956	0.999964	0.989028	6.22	3.44	9.15	97.1	106.6	123	13.95	7.23	4.87	High	High	High	High	High	High	High	High	High	High	High	High	High	High	High	High	High	High	High
AT5G15490.1	UDP-glucose 6-dehydrogenase family protein	0	174.099	54	20	191	9	480	53.1	6.04	622.24	20	1.505	1.177	1.226	0.393937	0.88248	0.825887	0.517247	0.999964	0.971694	4.13	8.29	2.91	123.9	135	128	3.81	12.3	11.07	High	High	High	High	High	High	High	High	High	High	High	High	High	High	High	High	High	High	High
AT3G26720.1	Glycosyl hydrolase family 38 protein	0	84.685	17	16	113	16	1019	115.1	6.73	314.11	16	1.182	1.185	1.226	0.725182	0.89139	0.727129	0.980734	0.999964	0.966827	10.25	1.23	0.56	107.9	123.3	124.4	4.36	8.52	2.3	High	High	High	High	High	High	High	High	High	High	High	High	High	High	High	High	High	High	High
AT2G41100.3	Calcium-binding EF hand family protein	0	44.58	32	9	73	9	289	32.8	5.07	177.62	9	1.277	1.056	1.225	0.584203	0.370882	0.00837509	0.867272	0.999964	0.982447	22.42	16.06	29.6	130.5	153.7	112.5	16.97	17.67	9.4	High	High	High	High	High	High	High	High	High	High	High	High	High	High	High	High	High	High	High
AT4G10750.1	Phosphoenolpyruvate carboxylase family protein	0	21.785	17	6	36	6	358	38.4	6.04	85.14	6	1.111	1.159	1.225	0.924423	0.556052	0.759713	0.999801	0.999964	0.999911	5.2	14.73	2.22	111.5	107.8	117.2	11.81	11.1	25.59	High	High	High	High	High	High	High	High	High	High	High	High	High	High	High	High	High	High	High
AT5G14800.1	pyrroline-5- carboxylate (P5C) reductase	0	66.223	46	9	52	9	276	28.6	8.09	156.56	9	1.075	1.092	1.224	0.418932	0.788253	0.952538	0.999956	0.999964	0.996337	0.1	2.01	13.11	99.4	97.8	118.5	18.07	14.49	19.31	High	High	High	High	High	High	High	High	High	High	High	High	High	High	High	High	High	High	High
AT4G16130.1	arabinose kinase	0	60.19	17	13	46	13	1039	114.2	6.3	144.03	13	1.049	0.997	1.224	0.807833	0.755676	0.416192	0.999956	0.999964	0.999911	32.13	7.93	43.1	113.1	106.1	118.2	36.04	12.33	15.37	High	High	High	High	High	High	High	High	High	High	High	High	High	High	High	High	High	High	High
AT1G51980.1	Insulinase (Peptidase family M16) protein	0	204.569	74	27	322	18	503	54.4	6.33	908.17	27	1.144	1.021	1.224	0.931414	0.36131	0.950635	0.984682	0.999964	0.999911	0.84	3.44	4.08	103.2	110	114.7	4.44	5.86	5.56	High	High	High	High	High	High	High	High	High	High	High	High	High	High	High	High	High	High	High
AT3G66654.2	Cyclophilin-like peptidyl-prolyl cis-trans isomerase family protein	0	25.628	24	5	32	5	236	26.4	8.87	101.07	5	1.209	1.372	1.223	0.747386	0.656497	0.192033	0.954956	0.967411	0.994144	13.65	1.34	24.22	112.6	124.7	134.9	9.53	6.12	9.96	High	High	High	High	High	High	High	High	High	High	High	High	High	High	High	High	High	High	High
AT4G16450.2	unknown protein; FUNCTIONS IN: molecular_function unknown; INVOLVED IN: photorespiration; LOCATED IN: mitochondrion, mitochondrial membrane, mitochondrial respiratory chain complex I, respiratory chain complex I; EXPRESSED IN: 25 plant structures; EXPRESSED DURING: 15 growth stages.	0	19.155	40	4	20	4	106	11.3	9.52	57.08	4	1.213	1.381	1.223	0.440714	0.47979	0.240152	0.925833	0.94512	0.999911	3.04	14.76	4.5	123.7	140	138.1	10.52	8.5	1.62	High	High	High	High	High	High	High	High	High	High	High	High	High	High	High	High	High	High	High
AT4G02930.1	GTP binding Elongation factor Tu family protein	0	155.462	67	23	276	22	454	49.4	6.7	783.73	23	1.211	1.085	1.221	0.915404	0.766822	0.610064	0.967769	0.999964	0.999911	5.91	3.54	1.16	112.1	109.9	117.9	5.21	2.56	3.17	High	High	High	High	High	High	High	High	High	High	High	High	High	High	High	High	High	High	High
AT2G30880.1	Pleckstrin homology (PH) domain-containing protein	0	18.342	10	5	26	5	504	56	5.87	63.64	5	1.09	1.204	1.221	0.564233	0.821748	0.940938	0.999956	0.999964	0.999911	21.11	10.09	15.46	121.1	117.8	126.7	10.89	18.39	12.86	High	High	High	High	High	High	High	High	High	High	High	High	High	High	High	High	High	High	High
AT3G09200.1	Ribosomal protein L10 family protein	0	107.885	66	10	120	4	320	34.1	5.07	397.25	10	1.068	1.25	1.221	0.645331	0.380272	0.267843	0.999956	0.999964	0.999911	6.26	15.02	10.39	109.3	115	134.3	18.92	7.41	2.58	High	High	High	High	High	High	High	High	High	High	High	High	High	High	High	High	High	High	High
AT5G02280.1	SNARE-like superfamily protein	0	7.939	14	2	13	2	141	16	5.45	22.89	2	1.31	1.408	1.221	0.885669	0.104647	0.952768	0.909739	0.860864	0.999911	0	0	0	110.4	97.9	109.3				High	High	High	High	High	High	High	High	High	High	High	High	High	High	High	High	High	High	High
AT4G29220.1	phosphofructokinase 1	0	50.342	30	13	69	9	473	52	7.55	174.28	13	0.979	0.823	1.22	0.597015	0.949958	0.515082	0.999956	0.999964	0.991851	3.7	11.2	13.85	93.1	83.5	115.2	5.52	11.16	13.45	High	High	High	High	High	High	High	High	High	High	High	High	High	High	High	High	High	High	High
AT5G11950.2	Putative lysine decarboxylase family protein	0	31.268	37	6	56	6	216	23.8	5.59	136.15	6	1.378	1.404	1.22	0.361963	0.820003	0.168398	0.717734	0.869803	0.966547	4.83	3.99	3.13	131.6	146.7	148.4	14.51	6.51	4.05	High	High	High	High	High	High	High	High	High	High	High	High	High	High	High	High	High	High	High
AT1G77940.1	Ribosomal protein L7Ae/L30e/S12e/Gadd45 family protein	0	58.396	53	5	54	2	112	12.3	9.58	180.85	5	0.936	1.202	1.22	0.67153	0.599661	0.561112	0.999956	0.999964	0.999911	22.23	0.73	9.74	102.2	110.5	109.6	9.94	30.66	27.67	High	High	High	High	High	High	High	High	High	High	High	High	High	High	High	High	High	High	High
AT1G17470.1	developmentally regulated G-protein 1	0	50.954	37	11	57	11	399	44.6	8.66	167	11	1.269	0.815	1.219	0.326184	0.44633	0.430173	0.954116	0.999964	0.999911	54.96	10.45	53.44	88.6	68.1	102.6	14.92	35.82	19.08	High	High	High	High	High	High	High	High	High	High	High	High	High	High	High	High	High	High	High
AT3G04790.1	Ribose 5-phosphate isomerase, type A protein	0	126.887	63	13	219	13	276	29.3	6.02	699.18	13	1.267	1.642	1.218	0.687531	0.34592	0.125558	0.920395	0.840222	0.999911	40.78	2.68	24.74	128.5	140.4	137	28.41	9.4	9.45	High	High	High	High	High	High	High	High	High	High	High	High	High	High	High	High	High	High	High
AT5G19860.1	Protein of unknown function, DUF538	0	28.376	35	5	32	5	181	20.4	4.78	93.49	5	1.682	1.242	1.218	0.891676	0.120047	0.700279	0.24838	0.997844	0.999911	14.17	5.65	18.89	123.3	110.2	98.5	14.91	30.84	45.19	High	High	High	High	High	High	High	High	High	High	High	High	High	High	High	High	High	High	High
AT1G52760.1	lysophospholipase 2	0	38.727	20	6	45	6	332	37	6.55	131.76	6	1.209	1.038	1.217	0.633802	0.33191	0.708437	0.973062	0.999964	0.990001	35.6	14.7	9.1	98.8	107.9	120.2	10.14	14.35	14.76	High	High	High	High	High	High	High	High	High	High	High	High	High	High	High	High	High	High	High
AT5G05270.2	Chalcone-flavanone isomerase family protein	0	51.977	55	9	55	9	209	23.3	4.82	162.76	9	1.326	1.507	1.217	0.0117069	0.201171	0.00109616	0.860573	0.840593	0.999911	1.95	19.27	43.43	132.6	131.6	136.7	12.91	18.83	18.84	High	High	High	High	High	High	High	High	High	High	High	High	High	High	High	High	High	High	High
AT5G26860.1	lon protease 1	0	62.837	15	12	47	12	940	103.9	5.59	124.14	12	1.12	0.903	1.217	0.209211	0.633903	0.969114	0.998092	0.999964	0.999911	0.53	11.32	9.84	97.3	102.6	140.9	6.65	4.77	8.5	High	High	High	High	High	High	High	High	High	High	High	High	High	High	High	High	High	High	High
AT1G51710.1	ubiquitin-specific protease 6	0	49.978	35	12	60	12	482	53.7	6.2	175.06	12	1.404	1.147	1.216	0.288746	0.236127	0.904774	0.673405	0.999964	0.997518	16.59	0.61	3.62	126.2	111.3	117.6	12.17	10.39	15.94	High	High	High	High	High	High	High	High	High	High	High	High	High	High	High	High	High	High	High
AT4G33650.2	dynamin-related protein 3A	0	77.132	31	21	113	13	809	89.7	6.44	283.22	21	1.087	0.93	1.216	0.299112	0.927008	0.644736	0.999956	0.999964	0.985901	22.67	11.59	21.18	89	97	113	8.02	12.94	3.08	High	High	High	High	High	High	High	High	High	High	High	High	High	High	High	High	High	High	High
AT4G31990.2	aspartate aminotransferase 5	0	206.739	69	24	318	23	453	49.8	8.15	980.89	24	1.129	1.103	1.215	0.654419	0.976148	0.880961	0.984682	0.999964	0.999911	6.08	0.63	13.46	105.3	106.6	115.7	7.42	6.92	10.93	High	High	High	High	High	High	High	High	High	High	High	High	High	High	High	High	High	High	High
AT1G07820.2	Histone superfamily protein	0	48.502	58	7	135	7	103	11.4	11.47	410.4	7	1.033	1.908	1.215	0.892566	0.279114	0.00282196	0.999956	0.588592	0.999911	65.62	0.5	12.42	79.9	145.4	136.6	58.34	27.26	30.44	High	High	High	High	High	High	High	High	High	High	High	High	High	High	High	High	High	High	High
AT1G56340.1	calreticulin 1a	0	257.78	79	36	585	25	425	48.5	4.6	1679.77	36	1.204	1.41	1.214	0.166389	0.999331	0.673046	0.971293	0.978604	0.999911	17.59	4.23	46	135	136.3	129.8	2.3	6.56	15.88	High	High	High	High	High	High	High	High	High	High	High	High	High	High	High	High	High	High	High
AT3G18820.1	RAB GTPase homolog G3F	0	102.342	83	14	144	5	206	23.1	5.08	456.32	14	1.209	1.121	1.214	0.666594	0.497962	0.0386288	0.967769	0.999964	0.985583	39.16	1	24.05	111.5	109.1	103.3	19.59	4.9	11.9	High	High	High	High	High	High	High	High	High	High	High	High	High	High	High	High	High	High	High
AT3G26740.1	CCR-like	0	19.635	22	3	34	3	141	15.3	4.68	135.88	3	0.991	0.942	1.214	0.0369367	0.840419	0.331176	0.999956	0.999964	0.999519	34	11.28	2.19	115.3	114.7	134.8	61.64	12.97	46.25	High	High	High	High	High	High	High	High	High	High	High	High	High	High	High	High	High	High	High
AT2G26740.1	soluble epoxide hydrolase	0	47.901	40	9	78	9	321	36.4	5.44	215.45	9	1.255	1.079	1.213	0.240569	0.18768	0.214591	0.9242	0.999964	0.973751	0.7	0.8	12.36	106.4	125.4	116.2	5	8.1	4.99	High	High	High	High	High	High	High	High	High	High	High	High	High	High	High	High	High	High	High
AT3G45140.1	lipoxygenase 2	0	435.446	69	55	1168	55	896	102	5.62	3598.63	55	1.34	1.377	1.213	0.422347	0.104377	0.0164041	0.840013	0.985029	0.999911	13.5	8.89	10.93	137.2	150.4	142.7	13.63	5.84	2.24	High	High	High	High	High	High	High	High	High	High	High	High	High	High	High	High	High	High	High
AT5G08570.1	Pyruvate kinase family protein	0	82.722	34	16	123	6	510	54.9	6.29	324.13	16	1.015	0.932	1.212	0.899431	0.718941	0.589773	0.999956	0.999964	0.999911	28.45	14.69	31.57	90.2	104.9	111.1	11.17	12.32	20.31	High	High	High	High	High	High	High	High	High	High	High	High	High	High	High	High	High	High	High
AT5G63310.1	nucleoside diphosphate kinase 2	0	41.393	30	8	104	8	231	25.5	8.95	250.96	8	1.171	1.35	1.212	0.719627	0.352294	0.830092	0.980734	0.992327	0.999911	17.7	1.93	5.39	120.1	117.7	119.8	12.22	6.21	17.75	High	High	High	High	High	High	High	High	High	High	High	High	High	High	High	High	High	High	High
AT5G39590.1	TLD-domain containing nucleolar protein	0	53.574	22	9	32	9	542	59.9	5.57	102.49	9	1.113	0.852	1.212	0.643732	0.962336	0.106225	0.998092	0.999964	0.999911	19.12	3.69	15.95	103.9	97.5	102.3	5.4	12.74	9.13	High	High	High	High	High	High	High	High	High	High	High	High	High	High	High	High	High	High	High
AT3G17210.1	heat stable protein 1	0	36.762	86	7	53	7	109	12.2	5.68	123.29	7	1.136	1.525	1.212	0.0631544	0.109286	0.743063	0.998092	0.860864	0.999911	0.76	2.8	33.48	111.1	118.2	114	6.88	4.5	3.42	High	High	High	High	High	High	High	High	High	High	High	High	High	High	High	High	High	High	High
AT3G45770.1	Polyketide synthase, enoylreductase family protein	0	37.322	27	7	29	7	375	40.8	7.15	86.93	7	1.072	1.185	1.211	0.840361	0.723382	0.894186	0.999956	0.999964	0.990001	15.61	3.23	16.33	90.9	121.3	112.8	5.96	11.12	1.6	High	High	High	High	High	High	High	High	High	High	High	High	High	High	High	High	High	High	High
AT5G67360.1	Subtilase family protein	0	110.757	29	13	142	13	757	79.4	6.35	434.55	13	1.177	1.1	1.211	0.562459	0.325467	0.353397	0.980734	0.999964	0.999911	20.77	8.17	2.7	126.4	113.1	124.8	21.4	4.23	7.71	High	High	High	High	High	High	High	High	High	High	High	High	High	High	High	High	High	High	High
AT1G03030.1	P-loop containing nucleoside triphosphate hydrolases superfamily protein	0	33.868	30	7	34	7	301	34	7.49	102.99	7	1.12	1.178	1.21	0.685485	0.858654	0.26459	0.992181	0.999964	0.999519	1.96	0.94	8.13	102.8	119	109.4	4.83	1.82	10.15	High	High	High	High	High	High	High	High	High	High	High	High	High	High	High	High	High	High	High
AT5G50530.1	CBS / octicosapeptide/Phox/Bemp1 (PB1) domains-containing protein	0	33.758	20	9	19	8	548	59.8	6.25	48.03	9	1.138	0.799	1.21	0.404852	0.325287	0.947966	0.981673	0.978776	0.999911	4.76	12.58	12.42	97.5	90.5	122.9	3.29	14.24	5.66	High	High	High	High	High	High	High	High	High	High	High	High	High	High	High	High	High	High	High
AT5G09620.1	Octicosapeptide/Phox/Bem1p family protein	0	93.501	29	10	68	9	531	59.6	5.38	247.74	10	1.317	1.434	1.21	0.262951	0.332431	0.812521	0.854958	0.900737	0.994144	5.15	3.16	19.66	130.3	150	133.8	7.08	4.98	4.81	High	High	High	High	High	High	High	High	High	High	High	High	High	High	High	High	High	High	High
AT5G28050.2	Cytidine/deoxycytidylate deaminase family protein	0	40.22	33	6	34	6	204	22.2	6.42	115.88	6	1.035	1.095	1.209	0.0902465	0.248016	0.785399	0.999956	0.999964	0.971694	18.66	15.74	14.35	124.8	111.7	108.8	5.41	6.41	18.09	High	High	High	High	High	High	High	High	High	High	High	High	High	High	High	High	High	High	High
AT2G05840.1	20S proteasome subunit PAA2	0	75.448	58	14	95	6	246	27.3	6.09	272.58	14	1.082	1.069	1.208	0.789256	0.212265	0.821335	0.999956	0.999964	0.999911	14.43	7.49	3.38	116.6	126	130.7	3.22	5.16	5.59	High	High	High	High	High	High	High	High	High	High	High	High	High	High	High	High	High	High	High
AT1G29850.3	double-stranded DNA-binding family protein	0	24.883	28	4	36	4	151	17.3	5.76	100.75	4	1.331	1.198	1.208	0.544046	0.155894	0.212222	0.801245	0.999964	0.999911	2.49	5.87	11.46	141.3	118.7	113.8	22.35	8.76	12.33	High	High	High	High	High	High	High	High	High	High	High	High	High	High	High	High	High	High	High
AT2G33040.1	gamma subunit of Mt ATP synthase	0	109.427	50	13	166	13	325	35.4	8.9	614.33	13	1.269	1.323	1.207	0.489343	0.414341	0.0328443	0.919992	0.997844	0.999911	2.61	2.85	0.6	119.1	128.5	137.2	2.4	7.1	3.6	High	High	High	High	High	High	High	High	High	High	High	High	High	High	High	High	High	High	High
AT5G11900.1	Translation initiation factor SUI1 family protein	0	24.721	30	5	23	5	198	21.6	7.64	76.1	5	1.599	1.614	1.207	0.761069	0.056384	0.120038	0.375276	0.692916	0.999911	12.33	15.57	35.62	140.5	124.5	157.7	28.55	12.06	14	High	High	High	High	High	High	High	High	High	High	High	High	High	High	High	High	High	High	High
AT1G76450.1	Photosystem II reaction center PsbP family protein	0	37.26	32	5	62	5	247	27.5	6.8	217.24	5	1.14	1.235	1.207	0.271959	0.773252	0.239232	0.984682	0.999964	0.999911	11.42	4.9	9.15	114.7	114.7	131.8	13.78	6	9.36	High	High	High	High	High	High	High	High	High	High	High	High	High	High	High	High	High	High	High
AT4G11260.1	phosphatase-related	0	70.998	40	13	117	12	358	39.7	5.11	318.85	13	1.036	1.197	1.206	0.89536	0.676793	0.83047	0.999956	0.999964	0.999911	32.53	14.67	9.06	101.9	115.4	116.9	22.24	3.06	5.28	High	High	High	High	High	High	High	High	High	High	High	High	High	High	High	High	High	High	High
AT2G45290.1	Transketolase	0	78.825	23	15	217	8	741	79.9	6.58	604.92	15	0.869	0.852	1.206	0.50978	0.350405	0.316473	0.98147	0.999964	0.999911	17.05	18.39	21.22	77.5	101.8	110.3	5.25	17.28	12.72	High	High	High	High	High	High	High	High	High	High	High	High	High	High	High	High	High	High	High
AT3G59820.1	LETM1-like protein	0	44.228	25	13	44	13	755	85.7	6.71	111.48	13	1.485	1.489	1.206	0.21427	0.959249	0.799398	0.665071	0.828856	0.999911	56.5	9.49	13.09	106.5	140	130	19.97	26.4	22.06	High	High	High	High	High	High	High	High	High	High	High	High	High	High	High	High	High	High	High
AT3G03890.1	FMN binding	0	31.002	18	6	28	6	321	35	8.6	81.13	6	0.986	1.12	1.205	0.945181	0.693703	0.361877	0.999956	0.999964	0.999911	15.5	5.37	2.16	94.4	107.6	110.4	5.03	3.33	13.13	High	High	High	High	High	High	High	High	High	High	High	High	High	High	High	High	High	High	High
AT5G13440.1	Ubiquinol-cytochrome C reductase iron-sulfur subunit	0	37.648	24	8	57	8	274	29.9	8.66	162.78	8	0.963	1.139	1.204	0.139349	0.262916	0.154606	0.999956	0.999964	0.999911	100.52	1.75	38.09	96.2	97.6	100	35.36	7.22	22.61	High	High	High	High	High	High	High	High	High	High	High	High	High	High	High	High	High	High	High
AT1G08110.4	lactoylglutathione lyase family protein / glyoxalase I family protein	0	72.132	60	12	148	12	235	26.5	6.92	431.35	12	1.225	1.65	1.204	0.538869	0.210883	0.377838	0.965101	0.762416	0.999911	9.54	6.66	8.35	124	130.2	114.7	8.7	2.34	10.35	High	High	High	High	High	High	High	High	High	High	High	High	High	High	High	High	High	High	High
AT4G19640.1	Ras-related small GTP-binding family protein	0	28.523	37	6	33	5	200	21.9	6.19	94	6	1.718	1.331	1.203	0.329663	0.474466	0.809071	0.230099	0.945923	0.999911	18.51	11.95	5.72	138.2	130.3	115.2	13.83	4.9	3.45	High	High	High	High	High	High	High	High	High	High	High	High	High	High	High	High	High	High	High
AT4G11120.1	translation elongation factor Ts (EF-Ts), putative	0	26.376	21	8	34	8	395	43.2	6.6	73.74	8	1.183	1.248	1.203	0.982528	0.433938	0.910534	0.980734	0.99734	0.999911	16.9	0.94	2.42	105.7	117.6	125.3	13.93	8.44	8.95	High	High	High	High	High	High	High	High	High	High	High	High	High	High	High	High	High	High	High
AT1G55670.1	photosystem I subunit G	0	20.854	35	6	68	6	160	17.1	9.57	178.72	6	1.114	1.75	1.203	0.582648	0.0241915	0.0345118	0.992181	0.643813	0.999911	60.33	2.03	29.7	106.7	143.2	170.3	34.84	4.87	0.72	High	High	High	High	High	High	High	High	High	High	High	High	High	High	High	High	High	High	High
AT1G78620.2	Protein of unknown function DUF92, transmembrane	0	11.827	9	3	16	3	342	35.8	9.8	45.5	3	1.072	1.408	1.202	0.666321	0.712183	0.962883	0.999956	0.950975	0.999911	15.75	9.02	8.01	113.2	117.2	115.7	13.83	17.11	29.23	High	High	High	High	High	High	High	High	High	High	High	High	High	High	High	High	High	High	High
AT5G47200.1	RAB GTPase homolog 1A	0	100.776	78	13	242	2	202	22.3	5.43	619.11	13	1.139	1.113	1.202	0.374131	0.920681	0.838351	0.984682	0.999964	0.999911	15.89	0.02	1.95	128.4	123.8	120.1	8.79	1.45	4.54	High	High	High	High	High	High	High	High	High	High	High	High	High	High	High	High	High	High	High
AT1G76160.1	SKU5 similar 5	0	87.836	36	15	119	10	541	60	8.4	358.38	15	1.204	0.724	1.201	0.773349	0.995686	0.0182545	0.969286	0.926876	0.985901	2.34	8	22.44	112.4	78.9	97.6	27.42	5.26	21.28	High	High	High	High	High	High	High	High	High	High	High	High	High	High	High	High	High	High	High
AT2G03120.1	signal peptide peptidase	0	20.242	16	5	29	5	344	38.3	8.22	79.31	5	0.97	0.992	1.2	0.140856	0.0661543	0.930592	0.999956	0.999964	0.999911	6.06	2.45	10.04	118.5	115.7	124.1	28.29	19.96	28.54	High	High	High	High	High	High	High	High	High	High	High	High	High	High	High	High	High	High	High
AT1G70890.1	MLP-like protein 43	0	43.806	42	6	74	6	158	17.9	5.85	207.22	6	1.72	1.707	1.199	0.415978	0.0487302	0.0291108	0.302208	0.69766	0.999911	19.91	0.49	32.7	148.9	148	154.1	43.95	4.43	14.98	High	High	High	High	High	High	High	High	High	High	High	High	High	High	High	High	High	High	High
AT1G26670.1	Vesicle transport v-SNARE family protein	0	8.17	11	3	20	3	222	25	8.95	43.88	3	1.082	1.584	1.199	0.710038	0.430426	0.23552	0.999956	0.674099	0.999911	29.92	1.43	1.13	104	132.2	138.9	21.57	4	6.71	High	High	High	High	High	High	High	High	High	High	High	High	High	High	High	High	High	High	High
AT1G78920.2	vacuolar H+-pyrophosphatase 2	0	31.817	10	7	39	7	802	85.1	5.74	106.7	7	1.218	1.039	1.199	0.726314	0.141749	0.678858	0.965734	0.999964	0.999911	5.8	5.88	32.86	105.2	120.4	120.2	5.89	5.21	14.41	High	High	High	High	High	High	High	High	High	High	High	High	High	High	High	High	High	High	High
AT2G30410.2	tubulin folding cofactor A (KIESEL)	0	16.445	42	5	20	5	113	12.8	5.05	51.8	5	1.505	1.583	1.199	0.211526	0.0444474	0.99574	0.520577	0.643311	0.999911	10.98	17.76	22.64	166.4	138	148.9	49.2	8.81	17.42	High	High	High	High	High	High	High	High	High	High	High	High	High	High	High	High	High	High	High
AT2G14120.1	dynamin related protein	0	87.025	29	19	107	11	780	86.6	6.32	277.02	19	1.398	1.156	1.199	0.127703	0.707346	0.946331	0.866614	0.999964	0.999911	15.03	7.51	14.44	94.7	106.1	133.8	13.73	18.44	2.3	High	High	High	High	High	High	High	High	High	High	High	High	High	High	High	High	High	High	High
AT1G13020.1	eukaryotic initiation factor 4B2	0	162.761	55	29	238	26	549	59.3	8.72	699.02	29	1.05	1.215	1.199	0.00932322	0.281258	0.336687	0.999956	0.999964	0.999911	11.32	9.53	29.14	125.7	127.7	118.4	6.26	11.76	15.63	High	High	High	High	High	High	High	High	High	High	High	High	High	High	High	High	High	High	High
AT1G13930.2	Involved in response to salt stress. Knockout mutants are hypersensitive to salt stress.	0	54.505	59	7	120	7	155	16.2	4.92	398.41	7	0.76	1.434	1.198	1.2207e-05	0.10289	0.202529	0.904615	0.967411	0.999911	53.69	25.64	32.47	142.2	126.6	114.8	61.77	6.68	57.87	High	High	High	High	High	High	High	High	High	High	High	High	High	High	High	High	High	High	High
AT2G38750.1	annexin 4	0	42.831	33	9	51	9	319	36.2	7.37	135.52	9	1.125	1.612	1.198	0.582434	0.464016	0.85496	0.992181	0.693479	0.999911	46.4	7.36	8.24	104.6	146.9	110.9	37.65	15.42	20.69	High	High	High	High	High	High	High	High	High	High	High	High	High	High	High	High	High	High	High
AT3G58730.1	vacuolar ATP synthase subunit D (VATD) / V-ATPase D subunit / vacuolar proton pump D subunit (VATPD)	0	81.858	52	16	155	16	261	29	9.51	425.54	16	1.219	1.19	1.197	0.630046	0.978631	0.477522	0.965734	0.999964	0.999911	14.19	1.55	14.01	114.6	117.9	120.9	8.06	1.31	2.28	High	High	High	High	High	High	High	High	High	High	High	High	High	High	High	High	High	High	High
AT5G61790.1	calnexin 1	0	165.571	48	27	320	20	530	60.4	4.91	900.31	27	1.287	1.123	1.197	0.420563	0.751692	0.65331	0.908569	0.999964	0.999911	5.31	0.79	2.47	113.3	121.5	121.3	3.56	4.4	4.71	High	High	High	High	High	High	High	High	High	High	High	High	High	High	High	High	High	High	High
AT5G64370.1	beta-ureidopropionase	0	28.232	14	5	22	5	408	45.5	6.35	54.87	5	1.156	0.916	1.196	0.127002	0.133645	0.984029	0.984682	0.999964	0.999911	8.15	1.27	22.68	96.4	110.1	109.7	3.38	6.75	16.67	High	High	High	High	High	High	High	High	High	High	High	High	High	High	High	High	High	High	High
AT3G51160.1	NAD(P)-binding Rossmann-fold superfamily protein	0	55.356	31	11	77	11	373	41.9	6.11	208.7	11	1.23	0.97	1.196	0.370646	0.758863	0.537804	0.965734	0.999964	0.999911	2.42	12.52	0.96	109.3	107.9	113.2	1.54	4.77	4.33	High	High	High	High	High	High	High	High	High	High	High	High	High	High	High	High	High	High	High
AT5G65020.1	annexin 2	0	84.07	57	17	115	17	317	36.2	6.1	311.33	17	1.117	1.337	1.196	0.650299	0.923023	0.778687	0.999801	0.992327	0.999911	2.89	11.66	7.56	113.1	144.4	131.9	8.3	2.47	5.14	High	High	High	High	High	High	High	High	High	High	High	High	High	High	High	High	High	High	High
AT3G25760.1	allene oxide cyclase 1	0	53.047	36	8	82	5	254	27.8	9.09	230.42	8	1.23	1.542	1.195	0.257529	0.802911	0.603169	0.965101	0.688208	0.999911	0.28	7.77	0.49	143.4	155.3	119.4	12.6	3.35	8.87	High	High	High	High	High	High	High	High	High	High	High	High	High	High	High	High	High	High	High
AT5G56360.1	calmodulin-binding protein	0	88.189	30	19	120	19	647	73.2	4.79	339.33	19	1.187	1.162	1.195	0.464348	0.600075	0.845429	0.980734	0.999964	0.999911	1.21	12.46	10.41	112.8	116.5	115.5	6.03	9.49	3.25	High	High	High	High	High	High	High	High	High	High	High	High	High	High	High	High	High	High	High
AT4G26780.1	Co-chaperone GrpE family protein	0	52.974	41	10	70	10	327	36.1	5.39	193.55	10	1.139	1.509	1.195	0.554724	0.0731606	0.243207	0.9912	0.815056	0.999911	20.35	7.26	50.62	111.7	118.9	133.9	19.6	2.42	21.67	High	High	High	High	High	High	High	High	High	High	High	High	High	High	High	High	High	High	High
AT5G61780.1	TUDOR-SN protein 2	0	231.325	52	38	312	27	985	107.7	6.55	931.55	38	1.035	0.9	1.195	0.897098	0.296931	0.747898	0.999956	0.999964	0.999911	7.44	6.38	30.61	93.5	94.2	100.6	5.93	6.09	7.43	High	High	High	High	High	High	High	High	High	High	High	High	High	High	High	High	High	High	High
AT3G53180.1	glutamate-ammonia ligases;catalytics;glutamate-ammonia ligases	0	78.527	24	17	82	17	852	94.3	5.85	223.88	17	1.134	0.888	1.194	0.471856	0.196002	0.924704	0.984682	0.999964	0.989028	4.36	3.7	5.91	94.1	100.8	115.1	3.83	1.49	8.28	High	High	High	High	High	High	High	High	High	High	High	High	High	High	High	High	High	High	High
AT1G50940.1	electron transfer flavoprotein alpha	0	39.8	27	7	50	7	363	38.4	6.92	149.89	7	1.212	1.306	1.194	0.591089	0.501561	0.387801	0.971293	0.981465	0.999911	3.41	4.14	2.59	115.3	130.8	114	5.93	5.81	13	High	High	High	High	High	High	High	High	High	High	High	High	High	High	High	High	High	High	High
AT1G71840.1	transducin family protein / WD-40 repeat family protein	0	21.414	14	4	21	4	407	43.8	4.53	65.7	4	0.967	1.022	1.194	0.354033	0.914268	0.570176	0.999956	0.999964	0.999911	18.18	2.27	19.01	103.9	103.8	109.7	4.84	4.06	9.38	High	High	High	High	High	High	High	High	High	High	High	High	High	High	High	High	High	High	High
AT4G11850.1	phospholipase D gamma 1	0	21.418	8	6	24	6	858	95.5	8.15	66.94	6	0.983	0.756	1.193	0.348972	0.00216623	0.896554	0.999956	0.935207	0.999911	24.97	0.73	16.7	79.2	100	121.7	12.83	10.16	2.95	High	High	High	High	High	High	High	High	High	High	High	High	High	High	High	High	High	High	High
AT2G41790.1	Insulinase (Peptidase family M16) family protein	0	84.945	18	18	107	18	970	110.9	6.04	277.17	18	1.021	0.886	1.193	0.767979	0.473235	0.493138	0.999956	0.999964	0.999911	5.12	4.43	7.99	95.5	102.1	112.4	2.47	4.63	0.78	High	High	High	High	High	High	High	High	High	High	High	High	High	High	High	High	High	High	High
AT4G08790.1	Nitrilase/cyanide hydratase and apolipoprotein N-acyltransferase family protein	0	15.169	14	3	15	3	307	33.9	6.16	34.46	3	0.962	1.368	1.193	0.541832	0.228189	0.801897	0.999956	0.937059	0.999911	3.9	41.22	2.09	86.3	116.7	103.2	3.61	9.56	11.13	High	High	High	High	High	High	High	High	High	High	High	High	High	High	High	High	High	High	High
AT5G66680.1	dolichyl-diphosphooligosaccharide-protein glycosyltransferase 48kDa subunit family protein	0	125.397	47	18	173	18	437	48.7	6.34	497.68	18	1.081	0.9	1.192	0.880222	0.0940937	0.663036	0.999956	0.999964	0.999911	2.28	7.62	6.22	102.5	104.6	120	5.34	1.65	7.97	High	High	High	High	High	High	High	High	High	High	High	High	High	High	High	High	High	High	High
AT2G21470.2	SUMO-activating enzyme 2	0	25.112	10	6	33	6	700	78.5	6.01	90.76	6	1.003	0.843	1.192	0.521121	0.0742348	0.902603	0.999956	0.999964	0.999911	47.63	9.8	18.01	94.8	111.8	126	20.25	12.29	8.91	High	High	High	High	High	High	High	High	High	High	High	High	High	High	High	High	High	High	High
AT3G61220.2	NAD(P)-binding Rossmann-fold superfamily protein	0	65.898	48	12	92	11	303	33.6	5.62	252.21	12	1.227	1.328	1.192	0.801229	0.942425	0.993435	0.965734	0.972347	0.999911	6.56	1.62	17.14	107.4	120.4	120.5	1.83	5.18	12.16	High	High	High	High	High	High	High	High	High	High	High	High	High	High	High	High	High	High	High
AT2G30110.1	ubiquitin-activating enzyme 1	0	247.43	46	42	332	37	1080	120.2	5.27	1025.16	42	1.112	0.945	1.191	0.377275	0.464856	0.746762	0.995105	0.999964	0.999911	1.01	4.3	23.71	100.7	102.7	120.5	1.06	5.48	6.72	High	High	High	High	High	High	High	High	High	High	High	High	High	High	High	High	High	High	High
AT1G79920.1	Heat shock protein 70 (Hsp 70) family protein	0	380.026	64	46	610	11	831	91.6	5.19	1881.33	46	1.08	0.919	1.191	0.412086	0.741206	0.58485	0.999956	0.999964	0.999911	11.92	2.37	3.4	102.9	105.7	122.7	7.75	5.23	8.65	High	High	High	High	High	High	High	High	High	High	High	High	High	High	High	High	High	High	High
AT2G20760.1	Clathrin light chain protein	0	51.73	28	9	85	8	338	37.2	6.24	255.19	9	1.212	1.767	1.191	0.191021	0.664823	0.15026	0.967769	0.709971	0.999911	45.23	37.8	58.18	150.6	186.7	147.1	22.11	21.1	27.54	High	High	High	High	High	High	High	High	High	High	High	High	High	High	High	High	High	High	High
AT4G14800.2	20S proteasome beta subunit D2	0	54.485	51	9	96	5	215	23.8	6.11	256.21	9	1.231	0.974	1.191	0.571763	0.914759	0.520511	0.949719	0.999964	0.999911	36.87	2.51	13.58	121.2	102.4	127.8	20.7	2.08	16.26	High	High	High	High	High	High	High	High	High	High	High	High	High	High	High	High	High	High	High
AT2G47510.2	fumarase 1	0	130.712	50	17	154	7	492	53	7.88	493.99	17	1.038	1.095	1.19	0.324608	0.601834	0.761262	0.999956	0.999964	0.999911	14.65	5.58	15.32	90.1	111.4	127.5	8.36	5.27	10.59	High	High	High	High	High	High	High	High	High	High	High	High	High	High	High	High	High	High	High
AT4G18950.1	Integrin-linked protein kinase family	0	26.481	18	7	29	7	459	52.6	6.09	75.28	7	1.331	1.24	1.19	0.628857	0.122416	0.247743	0.934332	0.997844	0.999911	0	0	0	108.2	124.7	117.3				High	High	High	High	High	High	High	High	High	High	High	High	High	High	High	High	High	High	High
AT1G06290.1	acyl-CoA oxidase 3	0	85.072	26	15	120	15	675	75.6	7.99	353.92	15	1.175	0.797	1.189	0.213357	0.0941688	0.889057	0.983321	0.999964	0.999911	6.6	0.61	7.36	102.6	97.7	122.7	3.5	7.05	5.96	High	High	High	High	High	High	High	High	High	High	High	High	High	High	High	High	High	High	High
AT2G20530.2	prohibitin 6	0	44.177	32	7	46	4	286	31.6	9.64	155.61	7	0.972	1.023	1.189	0.840976	0.961544	0.441162	0.999956	0.999964	0.999911	22.7	3.73	23.44	103.3	109.3	121.9	12.05	2.01	14.22	High	High	High	High	High	High	High	High	High	High	High	High	High	High	High	High	High	High	High
AT4G08900.1	arginase	0	37.351	26	7	52	3	342	37.3	6.55	115.7	7	1.406	1.348	1.189	0.322563	0.784252	0.589739	0.869245	0.901335	0.999911	34.66	5.95	7.9	118.5	152.1	149.6	27.56	13.33	4.81	High	High	High	High	High	High	High	High	High	High	High	High	High	High	High	High	High	High	High
AT1G53280.1	Class I glutamine amidotransferase-like superfamily protein	0	103.975	42	12	88	12	438	47	7.85	289.04	12	1.364	1.25	1.188	0.765195	0.170992	0.465398	0.742709	0.999964	0.999911	0.3	10.85	12.33	116.1	124.1	117	7.71	6.13	12.84	High	High	High	High	High	High	High	High	High	High	High	High	High	High	High	High	High	High	High
AT4G11150.1	vacuolar ATP synthase subunit E1	0	132.12	67	20	282	13	230	26	6.4	697.27	20	1.113	1.14	1.188	0.941699	0.712751	0.764397	0.994861	0.999964	0.999911	2.28	8.03	1.75	110.2	109.1	109.4	2.22	11.99	2.57	High	High	High	High	High	High	High	High	High	High	High	High	High	High	High	High	High	High	High
AT2G17130.1	isocitrate dehydrogenase subunit 2	0	57.575	38	10	77	6	367	39.6	6.55	223.09	10	1.184	0.964	1.187	0.629904	0.0517351	0.793955	0.977615	0.999964	0.999911	13.25	0.72	1.74	100.8	111.6	112.9	0.87	13.76	4.63	High	High	High	High	High	High	High	High	High	High	High	High	High	High	High	High	High	High	High
AT1G53850.2	20S proteasome alpha subunit E1	0	81.339	59	10	155	2	237	25.9	4.75	529.39	10	1.307	1.564	1.187	0.852248	0.143612	0.767539	0.844693	0.750038	0.999911	5.16	29.74	14.04	119.8	132.8	125.6	4.32	7.41	5.01	High	High	High	High	High	High	High	High	High	High	High	High	High	High	High	High	High	High	High
AT2G05170.1	vacuolar protein sorting 11	0	20.288	11	7	26	7	932	105.6	5.5	68.88	7	1.48	0.946	1.186	0.0730425	0.391291	0.551228	0.698223	0.999964	0.999911	39.53	15.98	0.03	116.2	116	111.9	10.81	4.46	19.47	High	High	High	High	High	High	High	High	High	High	High	High	High	High	High	High	High	High	High
AT5G52640.1	heat shock protein 90.1	0	103.883	34	24	248	13	705	81.1	5.03	704.93	24	1.162	0.83	1.186	0.000566875	0.526839	0.00103447	0.984682	0.999964	0.999911	4.23	4.56	17.56	90.6	98.3	112.7	3.54	7.2	1.88	High	High	High	High	High	High	High	High	High	High	High	High	High	High	High	High	High	High	High
AT1G02140.1	mago nashi family protein	0	21.484	33	5	30	5	150	17.4	5.6	87.57	5	1.186	1.233	1.186	0.36876	0.828578	0.105141	0.980734	0.999964	0.999911	15.91	9.8	11.45	105.2	122.5	122	9.23	9.4	12.83	High	High	High	High	High	High	High	High	High	High	High	High	High	High	High	High	High	High	High
AT3G10130.1	SOUL heme-binding family protein	0	27	19	5	21	5	309	35	9.25	52.76	5	1.204	1.151	1.184	0.976581	0.33484	0.855699	0.952157	0.999964	0.999911	12.18	4.81	12.22	105.1	120.2	117.1	9.93	21.01	12.11	High	High	High	High	High	High	High	High	High	High	High	High	High	High	High	High	High	High	High
AT1G80360.1	Pyridoxal phosphate (PLP)-dependent transferases superfamily protein	0	44.204	27	8	46	8	394	43.7	6.37	134.98	8	0.951	0.898	1.184	0.64974	0.760188	0.336095	0.999956	0.999964	0.999911	7.29	7.5	19.35	98.5	104.1	117.2	11.22	4.6	6.82	High	High	High	High	High	High	High	High	High	High	High	High	High	High	High	High	High	High	High
AT2G30970.1	aspartate aminotransferase 1	0	144.896	50	18	207	18	430	47.7	8.19	637.88	18	1.103	0.994	1.184	0.814452	0.731892	0.860194	0.998092	0.999964	0.999911	9.08	0.94	1.51	99.8	108.8	114.1	5.55	8.79	1.2	High	High	High	High	High	High	High	High	High	High	High	High	High	High	High	High	High	High	High
AT2G34470.2	urease accessory protein G	0	84.494	43	11	89	11	276	30.2	6.6	300.67	11	1.226	1.239	1.183	0.290086	0.714423	0.245833	0.976389	0.999964	0.999911	29.16	6.29	3.34	118.2	132	118.7	8.54	1.15	16.99	High	High	High	High	High	High	High	High	High	High	High	High	High	High	High	High	High	High	High
AT3G52950.1	CBS / octicosapeptide/Phox/Bemp1 (PB1) domains-containing protein	0	24.046	13	5	27	5	556	60	7.52	79.13	5	1.075	1.003	1.183	0.851991	0.684674	0.839971	0.999956	0.999964	0.999911	3.16	11.82	0.89	100.4	109.8	120	7.33	8.36	20.71	High	High	High	High	High	High	High	High	High	High	High	High	High	High	High	High	High	High	High
AT2G27020.1	20S proteasome alpha subunit G1	0	75.522	51	14	165	14	249	27.4	6.32	433.08	14	1.186	1.112	1.183	0.604144	0.45791	0.502391	0.977615	0.999964	0.999911	10.81	8.8	3.61	122.1	117.3	119.3	10.84	1.45	5.1	High	High	High	High	High	High	High	High	High	High	High	High	High	High	High	High	High	High	High
AT2G13560.1	NAD-dependent malic enzyme 1	0	122.845	41	16	108	16	623	69.6	5.45	336.1	16	1.179	0.884	1.182	0.257728	0.171686	0.820958	0.980734	0.999964	0.999911	4.53	13.8	13.91	96.7	103.7	110.7	4.54	5.29	8.9	High	High	High	High	High	High	High	High	High	High	High	High	High	High	High	High	High	High	High
AT5G45010.1	DSS1 homolog on chromosome V	0.018	2.109	10	1	9	1	73	8.7	4.07	23.93	1	0.84	1.905	1.182	0.0193051	0.983978	0.000310441	0.954956	0.231483	0.999911	71.44	24.68	55.8	102.3	185.4	158.4	50.97	17.27	31.85	High	High	High	High	High	High	High	High	High	High	High	High	High	High	High	High	High	High	High
AT2G03640.3	Nuclear transport factor 2 (NTF2) family protein with RNA binding (RRM-RBD-RNP motifs) domain	0	21.346	16	5	31	5	454	49.6	9.22	77.03	5	0.993	0.874	1.182	0.865133	0.696663	0.107265	0.999956	0.999964	0.999911	10.74	12.69	5.57	102.2	96.9	98.1	4.11	0.43	17.69	High	High	High	High	High	High	High	High	High	High	High	High	High	High	High	High	High	High	High
AT3G02780.1	isopentenyl pyrophosphate:dimethylallyl pyrophosphate isomerase 2	0	86.276	50	14	109	9	284	32.6	6.55	313.96	14	1.129	1.047	1.182	0.961635	0.724627	0.72778	0.998092	0.999964	0.999911	5.48	14.08	13.1	109.6	112	112.8	8.74	7.93	6.84	High	High	High	High	High	High	High	High	High	High	High	High	High	High	High	High	High	High	High
AT1G03090.2	methylcrotonyl-CoA carboxylase alpha chain, mitochondrial / 3-methylcrotonyl-CoA carboxylase 1 (MCCA)	0	34.783	14	7	33	7	734	80.4	6.9	104.52	7	1.008	0.73	1.181	0.0464808	0.874988	0.708826	0.999956	0.967411	0.999911	10.98	1.25	1.82	75.7	72.6	93	16.7	8.94	14.11	High	High	High	High	High	High	High	High	High	High	High	High	High	High	High	High	High	High	High
AT4G04320.1	malonyl-CoA decarboxylase family protein	0	15.102	9	4	21	4	518	58.4	7.39	55.36	4	1.332	0.967	1.181	0.271355	0.0584272	0.659348	0.877613	0.999964	0.999911	27.92	7.27	26.5	102.5	103.4	116	6.35	4.42	8.99	High	High	High	High	High	High	High	High	High	High	High	High	High	High	High	High	High	High	High
AT1G12310.1	Calcium-binding EF-hand family protein	0	89.633	84	13	131	5	148	16.5	4.94	379.54	13	0.974	1.861	1.181	0.344633	0.0065995	0.124375	0.999956	0.275537	0.999911	55.18	0.3	37.28	90.1	121.4	129.9	27.68	3.61	9.26	High	High	High	High	High	High	High	High	High	High	High	High	High	High	High	High	High	High	High
AT3G22630.1	20S proteasome beta subunit D1	0	47.037	41	7	82	3	204	22.5	6.39	223.4	7	1.205	0.904	1.18	0.685435	0.595707	0.105825	0.969235	0.999964	0.999911	67.06	9.47	7.1	98.8	90.1	104.6	19.64	0.58	15.03	High	High	High	High	High	High	High	High	High	High	High	High	High	High	High	High	High	High	High
AT2G01140.1	Aldolase superfamily protein	0	121.344	45	15	232	12	391	42.3	8.09	731.27	15	1.133	1.019	1.18	0.567375	0.178406	0.326045	0.984682	0.999964	0.999911	0.52	0.3	6.2	93.1	101.4	114.2	0.05	1.55	5.74	High	High	High	High	High	High	High	High	High	High	High	High	High	High	High	High	High	High	High
AT3G56070.1	rotamase cyclophilin 2	0	48.932	52	10	89	8	176	18.9	7.81	216.88	10	1.087	1.301	1.179	0.934797	0.342752	0.431995	0.999956	0.967411	0.999911	58.34	2.6	20.3	105.7	119.2	124	16.75	3.07	5.91	High	High	High	High	High	High	High	High	High	High	High	High	High	High	High	High	High	High	High
AT1G44170.2	aldehyde dehydrogenase 3H1	0	44.821	21	8	47	8	484	53.1	8.35	125.89	8	1.515	1.083	1.179	0.48285	0.691406	0.76675	0.511433	0.999964	0.999911	28.92	13.61	9.92	124	105.3	117.1	12.82	9.83	9.07	High	High	High	High	High	High	High	High	High	High	High	High	High	High	High	High	High	High	High
AT5G53480.1	ARM repeat superfamily protein	0	145.32	33	22	130	22	870	96.2	4.81	409.57	22	1.212	1.059	1.179	0.198991	0.939701	0.495549	0.969908	0.999964	0.999911	1.36	0.7	15.79	103.1	98.7	110.8	5.13	9.05	9.09	High	High	High	High	High	High	High	High	High	High	High	High	High	High	High	High	High	High	High
AT5G36210.1	alpha/beta-Hydrolases superfamily protein	0	126.67	40	22	137	22	730	81.3	5.8	416.04	22	1.002	0.98	1.178	0.848982	0.471285	0.822764	0.999956	0.999964	0.999911	17.33	0.9	29.43	98.1	104.8	112.6	8.91	2.4	10.94	High	High	High	High	High	High	High	High	High	High	High	High	High	High	High	High	High	High	High
AT5G64260.1	EXORDIUM like 2	0	20.569	14	4	29	2	305	32.7	9.38	75.35	4	1.303	1.086	1.178	0.953812	0.335301	0.580011	0.871095	0.999964	0.999911	37.08	0.7	9.23	114.8	119.4	113.8	18.81	7.23	10.66	High	High	High	High	High	High	High	High	High	High	High	High	High	High	High	High	High	High	High
AT1G10590.3	Nucleic acid-binding, OB-fold-like protein	0	39.957	42	5	52	5	153	17.1	8.46	156.23	5	1.121	1.072	1.177	0.169003	0.985808	0.69328	0.998092	0.999964	0.999911	2.62	0.67	27.03	126.2	106	115.6	14.84	9.89	2.63	High	High	High	High	High	High	High	High	High	High	High	High	High	High	High	High	High	High	High
AT2G02160.1	CCCH-type zinc finger family protein	0	42.978	17	10	41	10	669	75.8	5.2	104.98	10	1.097	0.993	1.177	0.306682	0.681153	0.414805	0.999956	0.999964	0.999911	9.06	19.81	1.12	107.8	100.2	100.8	13.2	2.35	17.4	High	High	High	High	High	High	High	High	High	High	High	High	High	High	High	High	High	High	High
AT3G07660.1	Kinase-related protein of unknown function (DUF1296)	0	62.278	16	11	85	11	841	90	6.92	243.74	11	0.943	1.188	1.177	0.137228	0.770931	0.945627	0.998092	0.999964	0.999911	0	14.08	15.83	112.7	118	119.1	2.49	8.82	10.46	High	High	High	High	High	High	High	High	High	High	High	High	High	High	High	High	High	High	High
AT2G20360.1	NAD(P)-binding Rossmann-fold superfamily protein	0	85.555	51	15	102	15	402	43.9	9.23	308.93	15	1.177	1.324	1.176	0.936831	0.917449	0.288581	0.984682	0.997844	0.999911	1.02	2.79	9.75	103.5	123.4	119.5	5.79	3.64	10.2	High	High	High	High	High	High	High	High	High	High	High	High	High	High	High	High	High	High	High
AT5G05010.2	clathrin adaptor complexes medium subunit family protein	0	128.418	48	18	196	18	527	57.7	5.85	536.05	18	1.08	0.89	1.176	0.662906	0.20125	0.92512	0.999956	0.999964	0.999911	9.42	8.49	23.01	96.9	97.7	114.5	3.08	7.36	8.49	High	High	High	High	High	High	High	High	High	High	High	High	High	High	High	High	High	High	High
AT1G61730.1	DNA-binding storekeeper protein-related transcriptional regulator	0	33.293	24	7	46	7	376	40.9	5.55	116.21	7	1.055	1.082	1.176	0.15486	0.711614	0.570959	0.999956	0.999964	0.999911	27.24	2.68	1.77	77.5	95.8	108.2	27.96	24.76	13.9	High	High	High	High	High	High	High	High	High	High	High	High	High	High	High	High	High	High	High
AT1G27390.1	translocase outer membrane 20-2	0	30.194	35	7	40	7	210	23.2	5.81	107.09	7	0.803	1.214	1.175	0.743445	0.379134	0.380512	0.935749	0.999964	0.999911	58.12	2.91	14.99	74	111.7	117.1	39.15	7.46	18.31	High	High	High	High	High	High	High	High	High	High	High	High	High	High	High	High	High	High	High
AT5G36160.1	Tyrosine transaminase family protein	0	29.741	13	5	37	5	420	46.4	5.02	138.52	5	1.04	1.094	1.175	0.463886	0.956091	0.868615	0.999956	0.999964	0.999911	12.82	2.64	40.84	113.2	103.1	92.9	10.62	3.84	15.07	High	High	High	High	High	High	High	High	High	High	High	High	High	High	High	High	High	High	High
AT3G57560.1	N-acetyl-l-glutamate kinase	0	48.57	28	10	59	10	347	36.6	8.92	151.86	10	1.103	1.241	1.174	0.0979373	0.112519	0.355381	0.999956	0.999964	0.999911	65.21	11.17	0.7	95.3	118.5	121.9	37.52	7.13	9.21	High	High	High	High	High	High	High	High	High	High	High	High	High	High	High	High	High	High	High
AT4G01070.1	UDP-Glycosyltransferase superfamily protein	0	48.145	33	12	49	10	480	52.9	6.19	137.75	12	1.419	1.214	1.174	0.707823	0.623834	0.61489	0.665278	0.999964	0.999911	0.61	4.41	0.18	137.9	122.8	127.8	4.07	6.93	3.05	High	High	High	High	High	High	High	High	High	High	High	High	High	High	High	High	High	High	High
AT5G58440.1	sorting nexin 2A	0	41.15	24	12	45	8	587	65.5	5.29	118.07	12	0.825	0.894	1.174	0.681717	0.726018	0.641506	0.980734	0.999964	0.999911	4.35	22.28	7.84	70	80.9	106.4	15.82	9.14	14.84	High	High	High	High	High	High	High	High	High	High	High	High	High	High	High	High	High	High	High
AT3G63250.1	homocysteine methyltransferase 2	0	36.087	33	8	43	8	333	36.4	5.16	119.38	8	1.097	1.005	1.174	0.933216	0.656197	0.47061	0.998092	0.999964	0.999911	19.31	0.09	0.13	103.9	110.2	113.3	5.56	1.71	4.74	High	High	High	High	High	High	High	High	High	High	High	High	High	High	High	High	High	High	High
AT5G64350.1	FK506-binding protein 12	0	38.102	32	3	57	3	112	12	6.04	184	3	1.063	1.62	1.174	0.00594237	0.0678552	0.862586	0.999956	0.647226	0.999911	17.19	23.92	7.5	131	116.9	102.9	4.45	14.55	17.82	High	High	High	High	High	High	High	High	High	High	High	High	High	High	High	High	High	High	High
AT5G44130.1	FASCICLIN-like arabinogalactan protein 13 precursor	0	21.059	18	4	42	4	247	26.2	5.67	126.8	4	0.966	0.926	1.173	0.4809	0.17704	0.891869	0.999956	0.999964	0.999911	4.31	7.51	35.02	108	95.6	131.5	3.68	3.15	19.92	High	High	High	High	High	High	High	High	High	High	High	High	High	High	High	High	High	High	High
AT5G65720.1	nitrogen fixation S (NIFS)-like 1	0	60.365	31	10	53	10	453	50.3	6.99	149.38	10	1.086	1.007	1.173	0.840326	0.847103	0.807094	0.999956	0.999964	0.999911	9	2.03	2.96	102.7	106.6	118	6.26	3.02	1.21	High	High	High	High	High	High	High	High	High	High	High	High	High	High	High	High	High	High	High
AT2G21390.1	Coatomer, alpha subunit	0	240.796	48	45	307	22	1218	136.4	6.92	865.87	45	1.051	0.841	1.173	0.335493	0.119147	0.805747	0.999956	0.999964	0.999911	1.77	0.11	43.33	93.8	104.6	121	5.65	9.66	17.58	High	High	High	High	High	High	High	High	High	High	High	High	High	High	High	High	High	High	High
AT3G13920.4	eukaryotic translation initiation factor 4A1	0	184.129	73	26	415	5	407	46.1	5.68	1131.86	26	1.021	0.79	1.173	0.551793	0.785601	0.299509	0.999956	0.997159	0.999911	23.95	3.18	26.59	101.3	87.8	114.1	10.35	8.39	12.05	High	High	High	High	High	High	High	High	High	High	High	High	High	High	High	High	High	High	High
AT1G06550.1	ATP-dependent caseinolytic (Clp) protease/crotonase family protein	0	60.583	34	11	44	11	387	43.2	5.55	123.66	11	1.084	0.99	1.171	0.858206	0.231665	0.60526	0.999956	0.999964	0.999911	1.53	11.51	4.88	89.8	102	115	1.94	5.5	18.59	High	High	High	High	High	High	High	High	High	High	High	High	High	High	High	High	High	High	High
AT1G53645.1	hydroxyproline-rich glycoprotein family protein	0	49.165	23	10	41	10	523	56.9	6.51	106.16	10	1.351	1.067	1.171	0.644121	0.897085	0.741985	0.764881	0.999964	0.999911	19.06	26.53	27.79	134.8	127.1	117.2	21.2	17.43	10.01	High	High	High	High	High	High	High	High	High	High	High	High	High	High	High	High	High	High	High
AT5G01650.1	Tautomerase/MIF superfamily protein	0	17.896	33	4	24	4	115	12.1	6.62	49.25	4	0.902	1.084	1.171	0.543524	0.220307	0.895416	0.984682	0.999964	0.999911	26.5	4.66	17.92	84	98.1	124.8	10	6.49	19.02	High	High	High	High	High	High	High	High	High	High	High	High	High	High	High	High	High	High	High
AT3G55040.1	glutathione transferase lambda 2	0	43.816	30	7	61	7	292	33	7.28	204.63	7	1.018	1.303	1.17	0.432051	0.0505893	0.265631	0.999956	0.984354	0.999911	40.6	8.76	1.45	98.7	119.7	118.2	31.61	4.39	3.16	High	High	High	High	High	High	High	High	High	High	High	High	High	High	High	High	High	High	High
AT5G54960.1	pyruvate decarboxylase-2	0	61.835	26	11	59	9	607	65.8	5.96	177.82	11	1.396	1.029	1.17	0.198263	0.248031	0.231488	0.713352	0.999964	0.999911	27.31	6.98	16.86	93.9	107.3	120.6	9.65	16.16	4.65	High	High	High	High	High	High	High	High	High	High	High	High	High	High	High	High	High	High	High
AT2G38540.1	lipid transfer protein 1	0	22.727	39	5	75	5	118	11.7	8.95	181.01	5	0.81	1.357	1.169	0.912371	0.000426282	0.037449	0.897049	0.967411	0.999911	39.4	6.48	2.44	87.8	104.2	108.9	24.92	6.97	13.28	High	High	High	High	High	High	High	High	High	High	High	High	High	High	High	High	High	High	High
AT5G41520.1	RNA binding Plectin/S10 domain-containing protein	0	27.669	23	4	51	4	180	19.7	9.73	137.61	4	1.008	1.246	1.169	0.666192	0.358912	0.608362	0.999956	0.992327	0.999911	56.23	1.44	26.1	101.3	121.9	129.8	22.25	5.17	6.66	High	High	High	High	High	High	High	High	High	High	High	High	High	High	High	High	High	High	High
AT1G50670.1	OTU-like cysteine protease family protein	0	34.302	49	9	45	9	208	23.4	5.11	139.54	9	1.105	1.001	1.169	0.516994	0.307634	0.0430708	0.999956	0.999964	0.999911	41.96	1.25	19.91	117.7	89.9	94.9	23.38	2.4	17.38	High	High	High	High	High	High	High	High	High	High	High	High	High	High	High	High	High	High	High
AT1G78570.1	rhamnose biosynthesis 1	0	192.978	52	30	230	17	669	75.3	7.28	699.85	30	1.219	1.043	1.169	0.94124	0.276968	0.766153	0.976389	0.999964	0.999911	0.14	3.61	0.38	114.7	113.9	112.4	7.37	2.44	3.69	High	High	High	High	High	High	High	High	High	High	High	High	High	High	High	High	High	High	High
AT4G14430.1	indole-3-butyric acid response 10	0	36.745	34	6	31	5	240	25.8	8.4	98.26	6	1.192	0.937	1.169	0.662005	0.129841	0.139728	0.979555	0.999964	0.999911	18.76	3.86	8.13	118.8	123.1	109.2	5.76	14.23	14.31	High	High	High	High	High	High	High	High	High	High	High	High	High	High	High	High	High	High	High
AT3G05420.2	acyl-CoA binding protein 4	0	90.165	28	16	103	16	669	73.2	5.3	284.27	16	1.075	1.045	1.168	0.87742	0.178411	0.246175	0.999956	0.999964	0.999911	17.28	4.26	5.18	107.6	107.8	116.7	7.31	2.91	2.03	High	High	High	High	High	High	High	High	High	High	High	High	High	High	High	High	High	High	High
AT5G23540.1	Mov34/MPN/PAD-1 family protein	0	44.718	34	9	62	9	308	34.3	6.8	167.2	9	1.195	0.92	1.168	0.490913	0.534167	0.905457	0.980734	0.999964	0.999911	0.25	4.53	16.94	98.4	95	112.8	3.57	2.89	4.98	High	High	High	High	High	High	High	High	High	High	High	High	High	High	High	High	High	High	High
AT3G28200.1	Peroxidase superfamily protein	0	21.936	20	6	42	6	316	35.3	9.06	112.86	6	1.14	1.178	1.167	0.385941	0.568378	0.964082	0.984682	0.999964	0.999911	13.22	1.63	10.57	114.5	113.7	117.2	10.86	10.15	10.13	High	High	High	High	High	High	High	High	High	High	High	High	High	High	High	High	High	High	High
AT3G60820.3	N-terminal nucleophile aminohydrolases (Ntn hydrolases) superfamily protein	0	100.46	60	10	148	10	223	24.6	7.4	463.54	10	1.02	1.004	1.167	0.684681	0.712725	0.584935	0.999956	0.999964	0.999911	36.01	0.71	7.43	102.6	100	110.7	17.91	4.36	8.45	High	High	High	High	High	High	High	High	High	High	High	High	High	High	High	High	High	High	High
AT4G01370.1	MAP kinase 4	0	60.548	26	7	51	6	376	42.8	6.11	171.3	7	1.093	0.823	1.167	0.0820259	0.103712	0.939593	0.999956	0.997159	0.999911	9.29	6.39	38.37	88.2	99.1	114.9	0.96	7.32	6.61	High	High	High	High	High	High	High	High	High	High	High	High	High	High	High	High	High	High	High
AT1G09070.1	soybean gene regulated by cold-2	0	28.391	25	6	50	6	324	34.2	6.95	147.47	6	1.778	1.236	1.166	0.466367	0.798917	0.100007	0.261289	0.999964	0.999911	12.2	4.94	11.75	172.6	140.2	107.3	5.35	6.69	3.61	High	High	High	High	High	High	High	High	High	High	High	High	High	High	High	High	High	High	High
AT3G03100.1	NADH:ubiquinone oxidoreductase, 17.2kDa subunit	0	22.116	33	5	39	5	159	18.3	9.23	100.24	5	0.913	1.349	1.166	0.436171	0.279218	0.507245	0.984682	0.967411	0.999911	30.24	5.64	15.28	83.4	126.6	122.2	29.68	7.05	7.24	High	High	High	High	High	High	High	High	High	High	High	High	High	High	High	High	High	High	High
AT5G04990.1	SAD1/UNC-84 domain protein 1	0	30.999	22	7	32	7	471	51.5	6.49	79.46	7	1.077	1.126	1.166	0.622553	0.369776	0.88735	0.999956	0.999964	0.999911	14.4	3.89	32.85	100	93	118	13.22	17.55	25.41	High	High	High	High	High	High	High	High	High	High	High	High	High	High	High	High	High	High	High
AT1G24180.1	Thiamin diphosphate-binding fold (THDP-binding) superfamily protein	0	106.787	38	18	161	12	393	43.3	7.91	452.21	18	1.142	1.026	1.165	0.497424	0.77772	0.876394	0.984682	0.999964	0.999911	2.84	1.73	5.08	103.2	98.9	99.3	1.86	10.19	13.57	High	High	High	High	High	High	High	High	High	High	High	High	High	High	High	High	High	High	High
AT4G24550.2	Clathrin adaptor complexes medium subunit family protein	0	35.278	22	10	43	10	451	50.9	8	112.99	10	1.062	0.903	1.165	0.685945	0.986947	0.604182	0.999956	0.999964	0.999911	2.27	6.87	33.55	91.7	91	98.9	6.84	8.21	16.04	High	High	High	High	High	High	High	High	High	High	High	High	High	High	High	High	High	High	High
AT2G22475.1	GRAM domain family protein	0	17.913	20	5	30	5	299	32.2	5.41	74.45	5	1.194	1.076	1.165	0.502067	0.581917	0.257872	0.980734	0.999964	0.999911	7.56	32.56	16.35	103.8	107.4	112.5	8.48	9.35	8.47	High	High	High	High	High	High	High	High	High	High	High	High	High	High	High	High	High	High	High
AT5G59870.1	histone H2A 6	0	17.649	37	5	31	4	150	16	10.55	72.88	5	1.512	1.706	1.165	0.492216	0.369459	0.0337293	0.51491	0.534123	0.999911	92.6	7.48	5.01	155.7	174.1	193.2	48.31	6.07	11.14	High	High	High	High	High	High	High	High	High	High	High	High	High	High	High	High	High	High	High
AT5G36880.2	acetyl-CoA synthetase	0	97.467	31	19	121	19	743	81.8	6.09	353.25	19	1.003	0.859	1.164	0.59608	0.171229	0.55196	0.999956	0.999964	0.999911	12.23	4.25	7.03	89.7	100	112.7	1.95	7.03	9.83	High	High	High	High	High	High	High	High	High	High	High	High	High	High	High	High	High	High	High
AT1G66260.1	RNA-binding (RRM/RBD/RNP motifs) family protein	0	34.746	17	4	32	3	295	31.3	10.92	93.98	4	2.1	1.243	1.164	0.913429	0.349087	0.30021	0.0181072	0.999964	0.999911	3.09	3	11.62	177.6	128.2	120	13.75	15.08	15.38	High	High	High	High	High	High	High	High	High	High	High	High	High	High	High	High	High	High	High
AT5G11710.1	ENTH/VHS family protein	0	128.98	35	14	130	14	560	60.6	5.1	475.2	14	1.01	1.119	1.164	0.35506	0.759391	0.562522	0.999956	0.999964	0.999911	3.35	2.1	19.1	106	110.4	122.8	3.84	10.1	13.04	High	High	High	High	High	High	High	High	High	High	High	High	High	High	High	High	High	High	High
AT1G05180.1	NAD(P)-binding Rossmann-fold superfamily protein	0	12.819	10	5	20	5	540	60	5.92	48.74	5	0.979	0.888	1.163	0.502722	0.0641035	0.0415411	0.999956	0.999964	0.999911	42.35	2.18	7.91	86.4	109	122.2	33.41	3.05	5.33	High	High	High	High	High	High	High	High	High	High	High	High	High	High	High	High	High	High	High
AT5G20200.1	nucleoporin-related	0	32.825	16	10	29	10	762	81.6	9.28	68.75	10	0.951	0.816	1.163	0.923757	0.576473	0.44468	0.999956	0.999964	0.999911	28.34	8.6	14.85	98.1	75.6	94.7	22.44	29.73	6.08	High	High	High	High	High	High	High	High	High	High	High	High	High	High	High	High	High	High	High
AT1G62020.1	Coatomer, alpha subunit	0	190.025	38	37	265	14	1216	136.5	6.98	706.6	37	1.014	0.901	1.162	0.576139	0.351554	0.896302	0.999956	0.999964	0.999911	24.04	2.19	21.27	95.2	105.6	113	15.07	10.12	8.74	High	High	High	High	High	High	High	High	High	High	High	High	High	High	High	High	High	High	High
AT4G00630.2	K+ efflux antiporter 2	0	133.4	26	22	109	17	1185	127.5	5.2	319.76	22	1.066	1.114	1.162	0.800371	0.941053	0.732814	0.999956	0.999964	0.999911	30.16	8.61	10.71	103.2	121.5	126.4	15.54	4.28	12.73	High	High	High	High	High	High	High	High	High	High	High	High	High	High	High	High	High	High	High
AT5G03290.1	isocitrate dehydrogenase V	0	105.398	42	13	145	7	374	40.6	6.79	456.72	13	1.227	1.137	1.162	0.871139	0.350109	0.444304	0.969286	0.999964	0.999911	4.83	4.9	8.69	115.9	122.7	122.2	5.9	1.34	5.73	High	High	High	High	High	High	High	High	High	High	High	High	High	High	High	High	High	High	High
AT3G61860.1	RNA-binding (RRM/RBD/RNP motifs) family protein	0	15.016	16	6	25	5	264	31.1	9.98	59.53	6	1.136	1.094	1.162	0.863126	0.233719	0.429995	0.983321	0.999964	0.999911	30.57	12.56	15.6	121.5	113.5	125.6	17.98	6.84	7.47	High	High	High	High	High	High	High	High	High	High	High	High	High	High	High	High	High	High	High
AT5G47760.1	2-phosphoglycolate phosphatase 2	0	56.124	38	8	64	7	301	33	5.2	198.31	8	1.124	0.871	1.162	0.600587	0.610081	0.543533	0.984682	0.999964	0.999911	1.85	6.16	4.18	96.5	90.8	102.2	2.29	1.5	12.74	High	High	High	High	High	High	High	High	High	High	High	High	High	High	High	High	High	High	High
AT2G37240.1	Thioredoxin superfamily protein	0	35.995	21	5	35	5	248	26.6	8.59	96.47	5	1.178	1.353	1.161	0.0712959	0.677666	0.0446213	0.980734	0.96448	0.999911	1.02	5.47	5.54	123.7	134.2	129.3	6.87	5.75	15.06	High	High	High	High	High	High	High	High	High	High	High	High	High	High	High	High	High	High	High
AT4G13850.1	glycine-rich RNA-binding protein 2	0	64.245	65	5	103	5	158	15.7	7.34	361.61	5	1.099	2.112	1.161	0.00322619	0.908864	1.57236e-07	0.999801	0.367665	0.999911	27.56	10.74	39.62	128.3	163	146.8	13.89	4.23	23.44	High	High	High	High	High	High	High	High	High	High	High	High	High	High	High	High	High	High	High
AT1G06130.1	glyoxalase 2-4	0	44.852	30	8	43	8	331	36.6	8.12	122.24	8	1.153	1.15	1.161	0.438565	0.848225	0.764558	0.984076	0.999964	0.999911	10.07	1.1	2.16	118.9	111.9	105.1	9.23	1.71	9.34	High	High	High	High	High	High	High	High	High	High	High	High	High	High	High	High	High	High	High
AT1G53750.1	regulatory particle triple-A 1A	0	134.849	49	21	218	21	426	47.8	6.65	647.82	21	1.267	1.12	1.16	0.221929	0.670669	0.993408	0.919992	0.999964	0.999911	1.05	5.54	4.78	104.1	105.3	117.8	2.17	2.12	2.97	High	High	High	High	High	High	High	High	High	High	High	High	High	High	High	High	High	High	High
AT2G20890.1	photosystem II reaction center PSB29 protein	0	44.375	25	8	90	8	300	33.8	9.13	266.73	8	0.937	1.319	1.16	0.347176	0.0234846	0.637164	0.999956	0.997408	0.999911	58.97	8.25	3.12	104.4	107.6	120.6	40.89	5.42	7.67	High	High	High	High	High	High	High	High	High	High	High	High	High	High	High	High	High	High	High
AT5G10860.1	Cystathionine beta-synthase (CBS) family protein	0	72.586	55	9	147	9	206	22.7	9.01	411.51	9	1.227	1.255	1.159	0.654848	0.967254	0.714029	0.963327	0.999964	0.999911	1.7	1.3	8.61	117	129	113.5	3.78	1.18	5.9	High	High	High	High	High	High	High	High	High	High	High	High	High	High	High	High	High	High	High
AT5G43010.1	regulatory particle triple-A ATPase 4A	0	113.428	49	17	148	4	399	44.8	8.19	432.92	17	1.274	0.931	1.158	0.0626746	0.447971	0.30639	0.878995	0.999964	0.999911	0.49	5.6	17.44	106.9	104.1	122.7	3.84	6.8	7.48	High	High	High	High	High	High	High	High	High	High	High	High	High	High	High	High	High	High	High
AT4G14030.1	selenium-binding protein 1	0	131.496	42	17	200	8	490	54	5.67	569.04	17	0.974	0.917	1.157	0.294633	0.880534	0.0883826	0.999956	0.999964	0.999911	1.53	1.3	21.35	95	100.5	105.4	2.09	2.38	2.01	High	High	High	High	High	High	High	High	High	High	High	High	High	High	High	High	High	High	High
AT2G35840.1	Sucrose-6F-phosphate phosphohydrolase family protein	0	81.186	42	17	110	17	422	47.8	6.6	307.5	17	1.374	1.017	1.157	0.800108	0.434455	0.855924	0.823018	0.999964	0.999911	5.91	4.86	18.53	118.7	108.1	111.5	15.19	6.63	6.82	High	High	High	High	High	High	High	High	High	High	High	High	High	High	High	High	High	High	High
AT5G63510.2	gamma carbonic anhydrase like 1	0	43.456	32	7	56	2	279	30.5	9.01	158.29	7	1.036	0.887	1.157	0.837805	0.918528	0.281766	0.999956	0.999964	0.999911	5.36	11.19	6.38	87.7	65.4	78.9	15	8.97	8.62	High	High	High	High	High	High	High	High	High	High	High	High	High	High	High	High	High	High	High
AT3G09740.1	syntaxin of plants 71	0	38.791	38	8	55	8	266	30	5.22	152.77	8	0.876	1.176	1.157	0.606922	0.126974	0.870898	0.980734	0.999964	0.999911	66.61	3.26	9.1	88.8	110	127	41.01	4.37	9.37	High	High	High	High	High	High	High	High	High	High	High	High	High	High	High	High	High	High	High
AT2G21250.1	NAD(P)-linked oxidoreductase superfamily protein	0	56.068	38	10	73	10	309	35	6.62	194.34	10	1.142	0.979	1.156	0.751748	0.825398	0.929729	0.984682	0.999964	0.999911	0.65	6.52	16.99	103.9	99.4	110.7	4.26	7.34	10.49	High	High	High	High	High	High	High	High	High	High	High	High	High	High	High	High	High	High	High
AT5G20010.1	RAS-related nuclear protein-1	0	109.534	76	14	199	14	221	25.3	6.86	682.58	14	1.275	0.901	1.156	0.66388	0.819723	0.387757	0.915937	0.999964	0.999911	53.94	5.31	35.66	120.2	94.4	103.1	27.82	2.82	9.33	High	High	High	High	High	High	High	High	High	High	High	High	High	High	High	High	High	High	High
AT2G45140.1	plant VAP homolog 12	0	51.111	44	10	62	9	239	26.4	8.81	164.51	10	1.249	1.353	1.156	0.339771	0.511386	0.310747	0.931742	0.967411	0.999911	13.54	0.11	9.84	121.3	127.7	122.3	4.22	3.83	5.89	High	High	High	High	High	High	High	High	High	High	High	High	High	High	High	High	High	High	High
AT3G01280.1	voltage dependent anion channel 1	0	125.651	66	17	201	13	276	29.4	8.73	626.22	17	1.223	0.914	1.154	0.720615	0.519214	0.91213	0.965734	0.999964	0.999911	32.35	3.28	7.52	110.6	99.4	116	11.53	3.95	1.44	High	High	High	High	High	High	High	High	High	High	High	High	High	High	High	High	High	High	High
AT1G21500.1	unknown protein; Has 29 Blast hits to 29 proteins in 12 species: Archae - 0; Bacteria - 0; Metazoa - 0; Fungi - 2; Plants - 27; Viruses - 0; Other Eukaryotes - 0 (source: NCBI BLink).	0	12.084	21	3	19	3	126	13.3	10.65	46.21	3	1.028	1.601	1.154	0.0666578	0.240726	0.311722	0.999956	0.622474	0.999911	55.57	12.01	4.14	123.6	129.4	116.5	30.42	20.34	8.36	High	High	High	High	High	High	High	High	High	High	High	High	High	High	High	High	High	High	High
AT2G19740.1	Ribosomal protein L31e family protein	0	30.629	38	5	45	5	119	13.7	9.94	124.93	5	1.243	1.52	1.153	0.0425028	0.448383	0.000102657	0.94049	0.697416	0.999911	21.7	16.17	66.15	139.6	131.6	155.2	24.04	9.22	16.84	High	High	High	High	High	High	High	High	High	High	High	High	High	High	High	High	High	High	High
AT1G64190.1	6-phosphogluconate dehydrogenase family protein	0	141.498	52	21	214	10	487	53.3	5.45	641.93	21	1.231	1.142	1.152	0.36268	0.688952	0.421134	0.954186	0.999964	0.999911	10.11	2.64	9.83	110.5	123.5	130.5	2.31	5.09	8.47	High	High	High	High	High	High	High	High	High	High	High	High	High	High	High	High	High	High	High
AT5G10840.1	Endomembrane protein 70 protein family	0	55.403	19	10	108	3	648	74.4	7.96	291.08	10	1.271	1.048	1.152	0.319123	0.114582	0.534448	0.899444	0.999964	0.999911	9.89	14.8	40.73	124.3	126.5	136.6	15.5	8.84	16.76	High	High	High	High	High	High	High	High	High	High	High	High	High	High	High	High	High	High	High
AT4G02530.1	chloroplast thylakoid lumen protein	0	62.896	51	9	107	9	216	23.6	8.51	340.38	9	0.927	1.354	1.152	0.867752	0.0277999	0.878417	0.999956	0.988273	0.999911	61.51	15.78	37.73	104.7	112.4	128.3	47.26	3.36	22.36	High	High	High	High	High	High	High	High	High	High	High	High	High	High	High	High	High	High	High
AT3G45980.1	Histone superfamily protein	0	48.637	46	8	120	2	150	16.4	10.02	327.27	8	0.929	1.476	1.152	0.138183	0.526687	0.000703379	0.992181	0.861729	0.999911	73.69	7.44	38.9	93.4	137.1	148.6	44.51	9.2	20.46	High	High	High	High	High	High	High	High	High	High	High	High	High	High	High	High	High	High	High
AT3G63520.1	carotenoid cleavage dioxygenase 1	0	96.954	40	20	124	20	538	60.9	6.49	358.29	20	1.117	1.035	1.15	0.893651	0.87469	0.953436	0.999801	0.999964	0.999911	0.17	0.57	7.44	105.4	107.1	112.6	4.51	3.62	1.86	High	High	High	High	High	High	High	High	High	High	High	High	High	High	High	High	High	High	High
AT2G17790.1	VPS35 homolog A	0	34.81	15	10	44	9	787	89.4	5.24	105.65	10	1.479	1.139	1.15	0.168753	0.256477	0.541249	0.521904	0.999964	0.999911	4.44	0.07	0.49	104.2	123.8	124.4	11.14	4.35	4.17	High	High	High	High	High	High	High	High	High	High	High	High	High	High	High	High	High	High	High
AT3G04600.1	Nucleotidylyl transferase superfamily protein	0	77.313	38	13	96	13	402	45.7	5.95	294.94	13	1.064	0.846	1.15	0.27651	0.723357	0.272771	0.999956	0.999964	0.999911	5.43	1.95	13.1	94.1	94.5	100.7	4.85	0.91	0.36	High	High	High	High	High	High	High	High	High	High	High	High	High	High	High	High	High	High	High
AT1G29670.1	GDSL-like Lipase/Acylhydrolase superfamily protein	0	148.859	52	13	139	13	363	39.8	8.54	470.69	13	0.97	0.974	1.148	0.333635	0.722313	0.296545	0.999956	0.999964	0.999911	13.98	9.34	52.17	105.5	97.3	108	8.7	8.9	19.72	High	High	High	High	High	High	High	High	High	High	High	High	High	High	High	High	High	High	High
AT2G44760.1	Domain of unknown function (DUF3598)	0	53.04	22	9	44	9	500	55.8	6.3	118.61	9	1.077	0.885	1.148	0.530059	0.505834	0.972015	0.999956	0.999964	0.999911	15.21	8.46	1.33	116.1	102.1	124.8	0.81	11.95	5.81	High	High	High	High	High	High	High	High	High	High	High	High	High	High	High	High	High	High	High
AT5G63840.1	Glycosyl hydrolases family 31 protein	0	81.357	20	15	77	15	921	104.2	6.27	243.13	15	1.144	0.908	1.148	0.737732	0.255303	0.481348	0.984682	0.999964	0.999911	3.94	6.18	30.2	98.9	104	118.2	4.54	8.49	5.66	High	High	High	High	High	High	High	High	High	High	High	High	High	High	High	High	High	High	High
AT3G56490.1	HIS triad family protein 3	0	40.939	45	6	104	6	147	16	7.2	318.46	6	1.17	1.398	1.148	0.31252	0.815003	0.40603	0.980734	0.981465	0.999911	0.21	9.67	6.24	125.7	131.4	115.5	5.76	5.93	9.7	High	High	High	High	High	High	High	High	High	High	High	High	High	High	High	High	High	High	High
AT2G46520.1	cellular apoptosis susceptibility protein, putative / importin-alpha re-exporter, putative	0	70.145	27	18	88	18	972	108.6	5.59	228.09	18	1.221	1.066	1.148	0.184587	0.792596	0.747453	0.941652	0.999964	0.999911	2.37	13.36	31.86	104	114.9	111	1.86	3.99	20.93	High	High	High	High	High	High	High	High	High	High	High	High	High	High	High	High	High	High	High
AT5G66140.1	proteasome alpha subunit D2	0	68.156	50	11	112	3	250	27.3	8.63	323.03	11	1	1.13	1.147	0.523493	0.495859	0.888549	0.999956	0.999964	0.999911	2.38	1.95	6.46	106	110.8	115.6	7.04	7.44	4.1	High	High	High	High	High	High	High	High	High	High	High	High	High	High	High	High	High	High	High
ATMG00640.1	hydrogen ion transporting ATP synthases, rotational mechanism;zinc ion binding	0	7.46	12	3	24	3	192	21.6	9.39	54.36	3	0.812	1.2	1.147	0.933493	0.674265	0.807234	0.909678	0.999964	0.999911	64.9	2.19	10.78	76	115	113.8	39.24	10.08	8.97	High	High	High	High	High	High	High	High	High	High	High	High	High	High	High	High	High	High	High
AT3G56430.1	unknown protein; FUNCTIONS IN: molecular_function unknown; INVOLVED IN: biological_process unknown; LOCATED IN: mitochondrion, vacuole; EXPRESSED IN: 22 plant structures; EXPRESSED DURING: 13 growth stages; BEST Arabidopsis thaliana protein match is: unknown protein (TAIR:AT2G40800.1); Has 3121 Blast hits to 1477 proteins in 196 species: Archae - 12; Bacteria - 170; Metazoa - 996; Fungi - 324; Pl…	0	28.991	23	8	39	8	434	48.5	9.63	107.72	8	0.968	0.894	1.147	0.402836	0.38689	0.898775	0.999956	0.999964	0.999911	23.12	1.53	28.01	93.2	111.4	114.3	16.57	30.37	24.15	High	High	High	High	High	High	High	High	High	High	High	High	High	High	High	High	High	High	High
AT1G02330.1	CONTAINS InterPro DOMAIN/s: Hepatocellular carcinoma-associated antigen 59 (InterPro:IPR010756); Has 1239 Blast hits to 998 proteins in 204 species: Archae - 4; Bacteria - 71; Metazoa - 421; Fungi - 109; Plants - 87; Viruses - 5; Other Eukaryotes - 542 (source: NCBI BLink).	0	33.554	37	7	34	7	279	32.3	6.7	88.29	7	1.033	1.02	1.147	0.477634	0.545424	0.348396	0.999956	0.999964	0.999911	37.46	2.17	42.84	108.6	107.1	108.5	13.85	9.11	10.43	High	High	High	High	High	High	High	High	High	High	High	High	High	High	High	High	High	High	High
AT2G32850.2	Protein kinase superfamily protein	0	24.913	7	4	26	4	670	74.5	8.05	58.1	4	0.793	1.195	1.147	0.226672	0.537348	0.578951	0.957851	0.999964	0.999911	24.8	4.88	16.1	81.7	117.7	111.9	20.9	2.78	19.57	High	High	High	High	High	High	High	High	High	High	High	High	High	High	High	High	High	High	High
AT3G61440.1	cysteine synthase C1	0	123.425	44	17	201	6	368	39.9	8.54	531.89	17	1.024	0.995	1.146	0.567724	0.663742	0.337092	0.999956	0.999964	0.999911	12.84	7.52	17.4	95.2	105.8	104.2	0.55	3.97	3.58	High	High	High	High	High	High	High	High	High	High	High	High	High	High	High	High	High	High	High
AT5G52560.1	UDP-sugar pyrophosphorylase	0	50.402	24	14	61	14	614	67.8	6.49	147.39	14	1.033	1.042	1.146	0.514722	0.48992	0.441519	0.999956	0.999964	0.999911	28.71	8.27	0.71	96.7	106.2	107.9	10.02	8.94	14.81	High	High	High	High	High	High	High	High	High	High	High	High	High	High	High	High	High	High	High
AT2G37660.1	NAD(P)-binding Rossmann-fold superfamily protein	0	114.868	50	15	339	13	325	34.9	8.31	998.27	15	1.073	1.385	1.146	0.219728	0.213411	0.902187	0.999956	0.981465	0.999911	15.72	18.82	12.02	135	126.7	126.3	1.72	9.83	3.31	High	High	High	High	High	High	High	High	High	High	High	High	High	High	High	High	High	High	High
AT3G10370.1	FAD-dependent oxidoreductase family protein	0	45.777	29	15	38	15	629	68.4	8	92.08	15	1.133	1.073	1.145	0.903392	0.5762	0.735399	0.998092	0.999964	0.999911	0.97	6.1	4.69	105	118.2	117.3	12.48	6.73	3.58	High	High	High	High	High	High	High	High	High	High	High	High	High	High	High	High	High	High	High
AT3G28715.1	ATPase, V0/A0 complex, subunit C/D	0	90.273	51	12	94	1	351	40.8	5.11	328.15	12	1.139	1.167	1.145	0.791013	0.765349	0.643941	0.984682	0.999964	0.999911	25.78	4.03	16.17	97.6	109.6	112.6	11.33	13.21	17.02	High	High	High	High	High	High	High	High	High	High	High	High	High	High	High	High	High	High	High
AT1G80940.1	unknown protein; Has 30201 Blast hits to 17322 proteins in 780 species: Archae - 12; Bacteria - 1396; Metazoa - 17338; Fungi - 3422; Plants - 5037; Viruses - 0; Other Eukaryotes - 2996 (source: NCBI BLink).	0	13.811	24	3	14	3	213	24.2	4.97	39.71	3	1.316	1.536	1.145	0.02797	0.647931	0.905831	0.824056	0.761524	0.999911	2.5	8.43	52.48	161	141	110.2	8.16	6.92	21.2	High	High	High	High	High	High	High	High	High	High	High	High	High	High	High	High	High	High	High
AT1G05620.1	uridine-ribohydrolase 2	0	19.797	15	5	20	5	322	34.6	5.21	50.98	5	1.036	1.349	1.145	0.953228	0.294105	0.8044	0.999956	0.967411	0.999911	4.48	21.05	1.43	74.9	84.6	102.4	17.11	13.95	21.94	High	High	High	High	High	High	High	High	High	High	High	High	High	High	High	High	High	High	High
AT5G50960.1	nucleotide binding protein 35	0	37.419	30	8	38	8	350	37.3	4.89	97.33	8	0.964	1.046	1.144	0.0979716	0.790786	0.455519	0.999956	0.999964	0.999911	8.44	12.38	6.23	117.1	90.2	111	14.78	11.31	9.73	High	High	High	High	High	High	High	High	High	High	High	High	High	High	High	High	High	High	High
AT2G43180.1	Phosphoenolpyruvate carboxylase family protein	0	41.001	18	6	36	6	479	52	5.3	113.84	6	1.084	0.932	1.144	0.478419	0.819848	0.586835	0.999956	0.999964	0.999911	7.66	1.07	13.93	89.6	98.3	107.1	1.67	3.35	8.69	High	High	High	High	High	High	High	High	High	High	High	High	High	High	High	High	High	High	High
AT3G44340.1	clone eighty-four	0	47.629	10	9	52	8	1096	117.6	7.21	128.13	9	1.011	0.904	1.144	0.74645	0.499499	0.604792	0.999956	0.999964	0.999911	15.21	1.63	22.83	100.7	108.6	130.9	14.14	12.11	22.06	High	High	High	High	High	High	High	High	High	High	High	High	High	High	High	High	High	High	High
AT3G08740.1	elongation factor P (EF-P) family protein	0	69.61	40	9	122	9	236	26.2	8.4	370.52	9	0.991	0.93	1.143	0.30623	0.569396	0.615442	0.999956	0.999964	0.999911	1.05	11.59	18.02	101.1	82.5	98.3	8.55	8.44	3.76	High	High	High	High	High	High	High	High	High	High	High	High	High	High	High	High	High	High	High
AT1G52600.1	Peptidase S24/S26A/S26B/S26C family protein	0	28.88	26	4	26	4	180	20	7.12	78.23	4	1.169	1.184	1.143	0.312544	0.330049	0.458999	0.980734	0.999964	0.999911	15.73	4.39	12.57	115	122.8	116.8	16.24	7.98	2.66	High	High	High	High	High	High	High	High	High	High	High	High	High	High	High	High	High	High	High
AT4G32760.2	ENTH/VHS/GAT family protein	0	26.962	15	5	20	5	676	73	5.14	52.48	5	1.196	1.503	1.143	0.170697	0.101936	0.378826	0.972939	0.74049	0.999911	9.98	6.43	22.99	104.5	138.3	118.2	17.78	13.48	19.91	High	High	High	High	High	High	High	High	High	High	High	High	High	High	High	High	High	High	High
AT2G25670.2	BEST Arabidopsis thaliana protein match is: copper ion binding (TAIR:AT4G32610.1); Has 43784 Blast hits to 26928 proteins in 1799 species: Archae - 86; Bacteria - 6347; Metazoa - 15971; Fungi - 5398; Plants - 1931; Viruses - 259; Other Eukaryotes - 13792 (source: NCBI BLink).	0	80.415	47	13	73	13	318	35.1	5.2	243.48	13	0.895	1.038	1.142	0.0447593	0.584149	0.375097	0.984682	0.999964	0.999911	5.63	18.71	14.22	105.2	100	96	15.49	7.2	21.68	High	High	High	High	High	High	High	High	High	High	High	High	High	High	High	High	High	High	High
AT4G27960.2	ubiquitin conjugating enzyme 9	0	9.877	16	2	12	2	178	20.2	7.42	42.6	2	1.24	1.273	1.142	0.849507	0.44152	0.940263	0.919992	0.992327	0.999911	13.5	11.97	4.58	122.7	109.4	110.5	12.16	6.13	5.34	High	High	High	High	High	High	High	High	High	High	High	High	High	High	High	High	High	High	High
AT3G17940.1	Galactose mutarotase-like superfamily protein	0	65.034	48	12	83	12	341	37.2	6.33	246.81	12	1.368	1.216	1.142	0.760931	0.417977	0.529384	0.744099	0.997844	0.999911	1.74	7.48	24.58	132.3	135.6	119.5	1.88	2.53	12.38	High	High	High	High	High	High	High	High	High	High	High	High	High	High	High	High	High	High	High
AT5G53400.1	HSP20-like chaperones superfamily protein	0	70.631	45	13	71	13	304	34.5	5.34	208.32	13	1.358	1.401	1.142	0.330472	0.547833	0.291728	0.77515	0.897684	0.999911	28.02	18.44	9.18	107.1	134.1	125.8	12.57	13.7	2.4	High	High	High	High	High	High	High	High	High	High	High	High	High	High	High	High	High	High	High
AT2G44610.1	Ras-related small GTP-binding family protein	0	94.104	66	13	144	12	208	23.1	7.9	407.15	13	1.047	1.035	1.142	0.30853	0.670353	0.962623	0.999956	0.999964	0.999911	26.7	2.53	16.29	107.6	107.1	108.3	14.72	3.8	8.05	High	High	High	High	High	High	High	High	High	High	High	High	High	High	High	High	High	High	High
AT1G03860.1	prohibitin 2	0	83.628	53	10	106	6	286	31.8	9.39	351.72	10	1.123	1.027	1.142	0.275858	0.784981	0.761985	0.995105	0.999964	0.999911	1.16	2.18	22.99	93.3	103.4	120.2	5.63	0.41	16.39	High	High	High	High	High	High	High	High	High	High	High	High	High	High	High	High	High	High	High
AT4G17100.1	CONTAINS InterPro DOMAIN/s: Endoribonuclease XendoU (InterPro:IPR018998); Has 943 Blast hits to 770 proteins in 162 species: Archae - 0; Bacteria - 61; Metazoa - 472; Fungi - 40; Plants - 78; Viruses - 35; Other Eukaryotes - 257 (source: NCBI BLink).	0	95.036	43	15	119	15	434	49.4	5	360.55	15	1.053	0.871	1.141	0.571571	0.892828	0.470186	0.999956	0.999964	0.999911	19.34	4.66	3.51	99.8	97.7	108.6	4.05	3.61	7.07	High	High	High	High	High	High	High	High	High	High	High	High	High	High	High	High	High	High	High
AT3G56240.1	copper chaperone	0	98.254	67	8	170	8	121	13	4.93	466.2	8	1.047	1.518	1.141	0.0130832	0.768148	0.0570411	0.999956	0.935207	0.999911	27.61	9	64.84	127.9	131.3	120.6	20.21	4.48	24.86	High	High	High	High	High	High	High	High	High	High	High	High	High	High	High	High	High	High	High
AT5G53850.2	haloacid dehalogenase-like hydrolase family protein	0	75.691	36	14	95	14	507	56.5	6.2	258.91	14	1.042	1.013	1.141	0.827193	0.769835	0.996318	0.999956	0.999964	0.999911	7.84	3.6	1.08	95.8	92.9	103.9	4.72	4.54	5.78	High	High	High	High	High	High	High	High	High	High	High	High	High	High	High	High	High	High	High
AT2G35490.1	Plastid-lipid associated protein PAP / fibrillin family protein	0	86.232	39	11	182	11	376	40.5	4.55	535.82	11	0.913	1.029	1.14	0.11628	0.436226	0.707579	0.999956	0.999964	0.999911	6.19	15.48	16.46	99.8	103.3	101.4	1.24	7.18	4.47	High	High	High	High	High	High	High	High	High	High	High	High	High	High	High	High	High	High	High
AT1G20200.1	PAM domain (PCI/PINT associated module) protein	0	135.677	55	23	192	12	488	55.5	8.19	527.62	23	1.127	0.937	1.14	0.163155	0.926053	0.890006	0.984682	0.999964	0.999911	6.59	1.42	7.55	98.5	100.2	121	7.7	2.85	12.57	High	High	High	High	High	High	High	High	High	High	High	High	High	High	High	High	High	High	High
AT4G20760.1	NAD(P)-binding Rossmann-fold superfamily protein	0	14.017	12	4	24	4	298	32.5	9.63	54.43	4	0.964	1.35	1.14	0.999382	0.501105	0.884084	0.999956	0.96199	0.999911	7.54	0.68	21.35	102.4	123.3	115.2	12.89	5.61	14.17	High	High	High	High	High	High	High	High	High	High	High	High	High	High	High	High	High	High	High
AT5G20490.1	Myosin family protein with Dil domain	0	59.707	12	15	44	13	1545	174.9	8.25	101.53	15	0.999	0.895	1.14	0.0323953	0.745573	0.0655121	0.999956	0.999964	0.999911	7.72	10.17	41.45	75	102.7	95.6	9.69	10.18	24.2	High	High	High	High	High	High	High	High	High	High	High	High	High	High	High	High	High	High	High
AT4G31340.1	myosin heavy chain-related	0	42.831	18	9	107	9	437	49.6	9.03	293.63	9	1.424	1.381	1.14	0.790881	0.745861	0.0365937	0.70526	0.981465	0.999911	0.28	7.3	31.97	118.9	129.2	122	0.79	6.71	8.39	High	High	High	High	High	High	High	High	High	High	High	High	High	High	High	High	High	High	High
AT5G16120.2	alpha/beta-Hydrolases superfamily protein	0	21.804	20	6	28	6	369	41.6	7.52	63.83	6	1.323	1.066	1.14	0.875125	0.204837	0.883279	0.801245	0.999964	0.999911	36.89	7.48	27.85	130.1	124.2	112.7	19.54	6.7	15.83	High	High	High	High	High	High	High	High	High	High	High	High	High	High	High	High	High	High	High
AT3G02770.1	Ribonuclease E inhibitor RraA/Dimethylmenaquinone methyltransferase	0	30.935	37	6	49	3	166	17.8	5.97	140.54	6	0.94	0.911	1.139	0.303111	0.196404	0.630652	0.999956	0.999964	0.999911	9.2	8.7	1.69	99.7	103.6	105	4.95	4.45	8.12	High	High	High	High	High	High	High	High	High	High	High	High	High	High	High	High	High	High	High
AT1G09430.1	ATP-citrate lyase A-3	0	90.279	49	14	148	10	424	46.9	5.26	435.16	14	1.013	0.76	1.139	0.0386147	0.802254	0.0390364	0.999956	0.967411	0.999911	11.83	4.02	6.6	80	80.3	89.6	4.86	8.93	8.84	High	High	High	High	High	High	High	High	High	High	High	High	High	High	High	High	High	High	High
AT5G63980.1	Inositol monophosphatase family protein	0	134.034	57	17	149	17	407	43.5	6.46	486.18	17	1.295	1.602	1.139	0.970228	0.725256	0.135642	0.897049	0.819035	0.999911	9.88	9.48	13.2	125.2	136.2	128.3	15.81	4.08	1.54	High	High	High	High	High	High	High	High	High	High	High	High	High	High	High	High	High	High	High
AT4G25210.1	DNA-binding storekeeper protein-related transcriptional regulator	0	32.187	26	10	54	10	368	40.3	6.29	123.92	10	1.061	1.055	1.138	0.684699	0.961243	0.822876	0.999956	0.999964	0.999911	40.53	1.65	27.18	98.3	116.1	127.6	22	3.63	14.89	High	High	High	High	High	High	High	High	High	High	High	High	High	High	High	High	High	High	High
AT3G53110.1	P-loop containing nucleoside triphosphate hydrolases superfamily protein	0	120.756	47	18	128	18	496	55.3	5.29	397.91	18	1.174	0.963	1.138	0.58758	0.872486	0.944218	0.984682	0.999964	0.999911	17.13	0.74	2.91	101	102.2	105.9	2.69	4.84	2.2	High	High	High	High	High	High	High	High	High	High	High	High	High	High	High	High	High	High	High
AT4G29680.1	Alkaline-phosphatase-like family protein	0	20.797	14	6	35	6	496	54.6	5.88	97.72	6	1.343	1.561	1.138	0.321374	0.85767	0.115003	0.736015	0.756772	0.999911	6.13	13.63	15.24	92.5	127.8	122.6	24.8	6.95	11.13	High	High	High	High	High	High	High	High	High	High	High	High	High	High	High	High	High	High	High
AT4G14710.5	RmlC-like cupins superfamily protein	0	53.106	59	12	100	4	201	23.6	5.12	285.34	12	1.034	1.137	1.137	0.353858	0.215921	0.623795	0.999956	0.999964	0.999911	8.03	0.51	13.76	108.8	119.1	112.1	16.34	0.91	3.55	High	High	High	High	High	High	High	High	High	High	High	High	High	High	High	High	High	High	High
AT3G02880.1	Leucine-rich repeat protein kinase family protein	0	67.894	25	12	72	8	627	67.7	8.37	211.8	12	1.066	1.232	1.137	0.741483	0.519151	0.583953	0.999956	0.999964	0.999911	2.25	0.74	6.59	99.3	115.4	128.2	10.04	1.03	11.59	High	High	High	High	High	High	High	High	High	High	High	High	High	High	High	High	High	High	High
AT1G50380.1	Prolyl oligopeptidase family protein	0	69.589	21	14	63	14	710	80.9	5.81	192.71	14	1.209	1.006	1.137	0.505756	0.903505	0.552667	0.969235	0.999964	0.999911	25.85	8.61	1.14	85.6	101.9	113.3	12.89	13.3	9.33	High	High	High	High	High	High	High	High	High	High	High	High	High	High	High	High	High	High	High
AT1G65270.2	unknown protein; FUNCTIONS IN: molecular_function unknown; INVOLVED IN: biological_process unknown; LOCATED IN: endoplasmic reticulum, plasma membrane; EXPRESSED IN: 24 plant structures; EXPRESSED DURING: 13 growth stages; Has 149 Blast hits to 149 proteins in 49 species: Archae - 0; Bacteria - 0; Metazoa - 98; Fungi - 0; Plants - 47; Viruses - 0; Other Eukaryotes - 4 (source: NCBI BLink).	0	23.724	25	5	42	5	292	32.5	6.43	113.46	5	1.254	1.008	1.137	0.754199	0.69939	0.982147	0.883479	0.999964	0.999911	10.41	6.28	2.08	119.5	124	124.6	6.59	4.83	8.98	High	High	High	High	High	High	High	High	High	High	High	High	High	High	High	High	High	High	High
AT4G04910.1	AAA-type ATPase family protein	0	119.666	32	20	89	20	742	81.4	6.1	261.98	20	1.284	0.925	1.136	0.201052	0.31766	0.672369	0.887532	0.999964	0.999911	13.63	6.46	22.2	106.4	98.5	114.4	5.64	9.59	12.07	High	High	High	High	High	High	High	High	High	High	High	High	High	High	High	High	High	High	High
AT3G15090.1	GroES-like zinc-binding alcohol dehydrogenase family protein	0	53.069	35	10	60	10	366	39.4	9.03	186.43	10	1.114	0.942	1.136	0.921683	0.330301	0.863543	0.999956	0.999964	0.999911	19.42	15.94	18.91	99.4	99.7	107.8	5.26	3.61	3.03	High	High	High	High	High	High	High	High	High	High	High	High	High	High	High	High	High	High	High
AT5G22880.1	histone B2	0	50.123	48	7	119	3	145	15.7	10.05	340.33	7	1.445	1.338	1.136	0.755309	0.824988	0.00520993	0.62384	0.967411	0.999911	3.91	13.09	5.25	129.5	137.1	155.8	43.79	18.21	28.33	High	High	High	High	High	High	High	High	High	High	High	High	High	High	High	High	High	High	High
AT3G25800.1	protein phosphatase 2A subunit A2	0	128.385	44	19	134	10	587	65.6	5.14	368.43	19	1.328	1.246	1.136	0.841861	0.620829	0.242124	0.823018	0.999964	0.999911	0.53	4.59	5.71	116.9	130.8	117.1	8.76	6.55	10	High	High	High	High	High	High	High	High	High	High	High	High	High	High	High	High	High	High	High
AT1G77090.1	Mog1/PsbP/DUF1795-like photosystem II reaction center PsbP family protein	0	40.103	35	8	66	8	260	28.5	7.5	197.07	8	1.213	1.208	1.135	0.323926	0.86928	0.714316	0.976389	0.999964	0.999911	3.67	10.82	11.74	120.2	125.4	117.6	1.75	2.84	6.11	High	High	High	High	High	High	High	High	High	High	High	High	High	High	High	High	High	High	High
AT3G43980.1	Ribosomal protein S14p/S29e family protein	0	4.691	14	2	14	2	56	6.4	10.02	30.97	2	1.493	1.412	1.135	0.294944	0.000543292	0.0169635	0.659184	0.87885	0.999911	7.7	7.23	44.18	119.3	98.7	98.9	14.91	19.28	25.79	High	High	High	High	High	High	High	High	High	High	High	High	High	High	High	High	High	High	High
AT2G22170.1	Lipase/lipooxygenase, PLAT/LH2 family protein	0	45.721	38	5	88	4	183	20.1	5.31	310.76	5	0.984	1.344	1.135	0.120475	0.727799	0.0923788	0.999956	0.94512	0.999911	9.4	5.23	22.37	105.5	123.1	122.2	23.53	14.31	12.17	High	High	High	High	High	High	High	High	High	High	High	High	High	High	High	High	High	High	High
AT5G61510.1	GroES-like zinc-binding alcohol dehydrogenase family protein	0	52.496	34	11	64	11	406	44	8.4	163.74	11	1.159	1.086	1.135	0.465511	0.234613	0.48151	0.984682	0.999964	0.999911	10.02	4.78	8.63	107.4	124.5	124.5	9.15	7.58	2.7	High	High	High	High	High	High	High	High	High	High	High	High	High	High	High	High	High	High	High
AT3G46970.1	alpha-glucan phosphorylase 2	0	328.246	62	40	445	39	841	95.1	6.11	1545.2	40	1.04	0.935	1.134	0.669586	0.45015	0.91535	0.999956	0.999964	0.999911	3.44	9.94	30.4	94.8	101.4	115.1	2.54	8.97	5.83	High	High	High	High	High	High	High	High	High	High	High	High	High	High	High	High	High	High	High
AT4G17720.1	RNA-binding (RRM/RBD/RNP motifs) family protein	0	69.086	38	11	86	10	313	33.5	6.1	246.81	11	1.167	0.998	1.134	0.438937	0.0764882	0.710741	0.980734	0.999964	0.999911	9.35	2.51	7.63	118.1	118.6	109.6	10.37	9.13	15.31	High	High	High	High	High	High	High	High	High	High	High	High	High	High	High	High	High	High	High
AT4G29350.1	profilin 2	0	109.09	59	7	269	5	131	14	5.02	853.46	7	1.171	1.554	1.134	0.00525443	0.90661	0.0562108	0.980734	0.907144	0.999911	0.09	4.97	37.9	135.5	129.6	104.6	6.76	6.73	18.86	High	High	High	High	High	High	High	High	High	High	High	High	High	High	High	High	High	High	High
AT1G70610.1	transporter associated with antigen processing protein 1	0	16.352	6	4	19	4	700	78	8.4	44.2	4	1.056	0.822	1.134	0.976955	0.710817	0.401572	0.999956	0.999964	0.999911	35.73	8.48	3.95	96.1	83.4	101.3	21.6	7.15	4.65	High	High	High	High	High	High	High	High	High	High	High	High	High	High	High	High	High	High	High
AT2G24390.1	AIG2-like (avirulence induced gene) family protein	0	32.609	38	5	32	5	152	17.5	4.79	98.26	5	1.181	1.475	1.134	0.0663277	0.95438	0.875054	0.977615	0.840593	0.999911	23.26	5.28	12.55	138.4	136.5	112.3	17.17	7.46	4.25	High	High	High	High	High	High	High	High	High	High	High	High	High	High	High	High	High	High	High
AT3G27080.1	translocase of outer membrane 20 kDa subunit 3	0	14.555	19	4	29	4	202	22.6	5.07	66.6	4	0.796	1.427	1.133	0.181049	0.173603	0.623424	0.909678	0.858874	0.999911	11.25	12.15	2.83	78.8	112.9	114.1	30.98	7.08	12.38	High	High	High	High	High	High	High	High	High	High	High	High	High	High	High	High	High	High	High
AT3G53520.4	UDP-glucuronic acid decarboxylase 1	0	36.542	18	8	51	6	458	51.4	9.06	125.45	8	1.195	1.204	1.133	0.951319	0.424537	0.476677	0.967769	0.999964	0.999911	22.95	11.53	1.84	111.5	111.6	120.3	5.17	5.27	6.62	High	High	High	High	High	High	High	High	High	High	High	High	High	High	High	High	High	High	High
AT5G63620.1	GroES-like zinc-binding alcohol dehydrogenase family protein	0	27.314	16	6	28	6	427	45.5	7.65	73.33	6	0.974	0.938	1.132	0.685666	0.143342	0.613989	0.999956	0.999964	0.999911	28.47	6.59	2.39	87.1	101.4	90.5	9.08	8.78	7.54	High	High	High	High	High	High	High	High	High	High	High	High	High	High	High	High	High	High	High
AT5G42470.1	CONTAINS InterPro DOMAIN/s: Brain/reproductive organ-expressed protein (InterPro:IPR010358); Has 35333 Blast hits to 34131 proteins in 2444 species: Archae - 798; Bacteria - 22429; Metazoa - 974; Fungi - 991; Plants - 531; Viruses - 0; Other Eukaryotes - 9610 (source: NCBI BLink).	0	8.508	6	2	10	2	382	44.1	5.41	29.33	2	0.888	0.924	1.132	0.156977	0.519335	0.248142	0.984682	0.999964	0.999911	6.1	11.7	33.89	75.4	87.2	104	10.02	22.2	13.89	High	High	High	High	High	High	High	High	High	High	High	High	High	High	High	High	High	High	High
AT5G60540.1	pyridoxine biosynthesis 2	0	51.317	53	7	39	7	255	27.4	5.3	121.84	7	0.772	1.084	1.132	0.0113354	0.684528	0.757639	0.861269	0.999964	0.999911	21.35	4.37	10.42	89.7	86.2	89.8	4.86	3.38	5.97	High	High	High	High	High	High	High	High	High	High	High	High	High	High	High	High	High	High	High
AT1G71310.2	cobalt ion binding	0	17.499	32	5	14	5	176	19.5	8.43	37.81	5	1.189	1.122	1.132	0.143484	0.0197998	0.0280237	0.984682	0.999964	0.999911	3.94	17.52	11.37	130.4	136.5	145.2	20.09	6.31	21.4	High	High	High	High	High	High	High	High	High	High	High	High	High	High	High	High	High	High	High
AT3G49430.1	SER/ARG-rich protein 34A	0	61.884	39	12	115	10	300	33.6	10.83	329.65	12	0.971	0.833	1.131	0.795186	0.308619	0.343598	0.999956	0.999964	0.999911	17.44	3.56	1.53	99	97.2	126.6	14.35	3.13	7.69	High	High	High	High	High	High	High	High	High	High	High	High	High	High	High	High	High	High	High
AT3G13300.1	Transducin/WD40 repeat-like superfamily protein	0	121.302	24	29	181	22	1344	145.6	6.1	475.1	29	0.907	0.992	1.13	0.908074	0.567227	0.741849	0.984682	0.999964	0.999911	4.62	5.37	7.36	92.2	104.7	114.9	12.7	0.6	4.64	High	High	High	High	High	High	High	High	High	High	High	High	High	High	High	High	High	High	High
AT3G51310.1	VPS35 homolog C	0	22.555	10	7	25	6	790	89.3	5.34	61.53	7	1.056	0.878	1.13	0.858541	0.230286	0.677303	0.999956	0.999964	0.999911	7.8	13.2	6.94	80.9	97.5	103.8	10.53	16.39	27.59	High	High	High	High	High	High	High	High	High	High	High	High	High	High	High	High	High	High	High
AT2G43130.1	P-loop containing nucleoside triphosphate hydrolases superfamily protein	0	43.765	56	11	52	6	214	24	5.06	134.76	11	0.968	1.239	1.129	0.0816793	0.973978	0.819234	0.999956	0.999964	0.999911	20.09	20.54	12.25	103.1	102.9	102.9	25.65	11.86	17.82	High	High	High	High	High	High	High	High	High	High	High	High	High	High	High	High	High	High	High
AT3G19130.1	RNA-binding protein 47B	0	27.055	19	6	28	4	435	48.1	6.57	78.77	6	1.223	1.048	1.129	0.671311	0.398104	0.815167	0.965734	0.999964	0.999911	8.07	17.18	6.36	96.9	104.6	97	6.75	12.24	10.81	High	High	High	High	High	High	High	High	High	High	High	High	High	High	High	High	High	High	High
AT3G11770.1	Polynucleotidyl transferase, ribonuclease H-like superfamily protein	0	15.573	23	4	18	4	200	22.9	5.44	38.55	4	0.934	1.061	1.129	0.486209	0.719586	0.795399	0.999956	0.999964	0.999911	16.35	17.34	41.57	100.8	110.4	135.7	14.94	12.7	19.46	High	High	High	High	High	High	High	High	High	High	High	High	High	High	High	High	High	High	High
AT4G00570.1	NAD-dependent malic enzyme 2	0	179.953	60	27	208	27	607	66.6	7.06	586.83	27	1.107	0.891	1.128	0.624742	0.0174664	0.443547	0.999956	0.999964	0.999911	4.17	3.9	10.67	93.4	105.1	118.8	5.2	2.11	1.03	High	High	High	High	High	High	High	High	High	High	High	High	High	High	High	High	High	High	High
AT5G22060.1	DNAJ homologue 2	0	84.232	31	13	128	4	419	46.4	7.12	340.97	13	1.33	0.996	1.128	0.505142	0.53805	0.0487008	0.772531	0.999964	0.999911	25.32	9.94	1.84	123.2	116	106.7	28.04	3.69	14.96	High	High	High	High	High	High	High	High	High	High	High	High	High	High	High	High	High	High	High
AT1G49820.1	S-methyl-5-thioribose kinase	0	44.141	29	11	47	11	420	48	5.73	108.23	11	0.932	0.922	1.128	0.745661	0.305041	0.383928	0.999801	0.999964	0.999911	10.8	3.99	0.29	84.4	99.2	114	23	7.84	26.6	High	High	High	High	High	High	High	High	High	High	High	High	High	High	High	High	High	High	High
AT2G47710.1	Adenine nucleotide alpha hydrolases-like superfamily protein	0	13.407	13	2	18	2	162	17.3	7.88	56.39	2	1.344	1.236	1.127	0.795485	0.439878	0.86857	0.796914	0.999964	0.999911	50.9	2.81	24.53	128.5	108.9	114	31.87	7	12.14	High	High	High	High	High	High	High	High	High	High	High	High	High	High	High	High	High	High	High
AT5G59750.2	DHBP synthase RibB-like alpha/beta domain;GTP cyclohydrolase II	0	22.38	14	7	31	4	543	60.1	6.16	70	7	0.875	0.759	1.127	0.66055	0.722119	0.264396	0.980734	0.967411	0.999911	8.42	26.16	49.78	88.4	78.6	97.2	6.04	18.28	44.27	High	High	High	High	High	High	High	High	High	High	High	High	High	High	High	High	High	High	High
AT1G74910.1	ADP-glucose pyrophosphorylase family protein	0	70.765	30	9	73	7	415	45.5	7.21	232.83	9	1.023	0.812	1.127	0.660496	0.729636	0.513146	0.999956	0.999964	0.999911	42.24	1.8	43.67	92.4	78.2	111.8	15.21	8.47	26.42	High	High	High	High	High	High	High	High	High	High	High	High	High	High	High	High	High	High	High
AT4G18040.1	eukaryotic translation initiation factor 4E	0	50.033	33	5	33	5	235	26.5	5.12	122.18	5	0.991	1.262	1.127	0.855959	0.541837	0.526029	0.999956	0.999964	0.999911	18.78	6.59	10.38	103.3	102	110.2	10.17	7.98	4.65	High	High	High	High	High	High	High	High	High	High	High	High	High	High	High	High	High	High	High
AT5G59880.1	actin depolymerizing factor 3	0	56.467	68	6	79	4	139	15.9	6.34	274.64	6	0.964	1.158	1.127	0.0976907	0.495462	0.911287	0.999956	0.999964	0.999911	16.92	0.08	7.87	120.4	114.3	95.8	15.87	8.66	11.01	High	High	High	High	High	High	High	High	High	High	High	High	High	High	High	High	High	High	High
AT2G26340.2	unknown protein.	0	16.455	14	3	19	3	264	29.1	7.75	65.31	3	0.867	1.064	1.126	0.844593	0.226387	0.253476	0.980734	0.999964	0.999911	63.82	21.27	28.75	112.7	99.3	141.5	47.75	6.69	24.69	High	High	High	High	High	High	High	High	High	High	High	High	High	High	High	High	High	High	High
AT5G37830.1	oxoprolinase 1	0	102.638	22	24	121	24	1266	137.4	5.86	336.07	24	0.947	0.786	1.126	0.344378	0.50743	0.274096	0.999801	0.992327	0.999911	4.31	0.64	27.8	85	90.2	101.6	4.59	4.38	11.01	High	High	High	High	High	High	High	High	High	High	High	High	High	High	High	High	High	High	High
AT3G10410.1	SERINE CARBOXYPEPTIDASE-LIKE 49	0	33.174	20	8	46	8	516	57.3	5.38	110.04	8	1.241	1.197	1.126	0.784939	0.238948	0.318901	0.948721	0.999964	0.999911	18.04	5.02	0.34	114	126.5	120.4	3.83	12.92	4.5	High	High	High	High	High	High	High	High	High	High	High	High	High	High	High	High	High	High	High
AT1G12780.1	UDP-D-glucose/UDP-D-galactose 4-epimerase 1	0	73.992	41	12	82	10	351	39.1	6.57	238.12	12	0.944	0.771	1.126	0.36031	0.946875	0.242052	0.998092	0.981465	0.999911	11.91	3.8	7.26	77.3	79.1	103.7	8.68	2.3	3.78	High	High	High	High	High	High	High	High	High	High	High	High	High	High	High	High	High	High	High
AT5G08680.1	ATP synthase alpha/beta family protein	0	361.534	68	30	641	29	559	59.8	6.49	2105.57	30	1.125	1.039	1.125	0.440681	0.75032	0.571259	0.984682	0.999964	0.999911	6.3	1.98	12.3	97.2	108.5	118.7	6.27	2.08	6	High	High	High	High	High	High	High	High	High	High	High	High	High	High	High	High	High	High	High
AT3G63460.1	transducin family protein / WD-40 repeat family protein	0	232.899	39	36	267	36	1104	119.8	5.14	815.64	36	1.039	0.997	1.125	0.248219	0.761095	0.865567	0.999956	0.999964	0.999911	38.94	0.27	9.58	90	111.2	112.2	18.71	3.15	8.95	High	High	High	High	High	High	High	High	High	High	High	High	High	High	High	High	High	High	High
AT1G03900.1	non-intrinsic ABC protein 4	0	27.443	30	7	29	7	272	29.8	6.43	79.89	7	1.187	0.982	1.125	0.936549	0.71435	0.768554	0.984682	0.999964	0.999911	6.75	3.28	26.18	105.7	105.1	119.5	4.6	7.51	23.43	High	High	High	High	High	High	High	High	High	High	High	High	High	High	High	High	High	High	High
AT1G06400.1	Ras-related small GTP-binding family protein	0	54.888	38	8	63	5	216	23.9	6.93	181.76	8	0.969	1.238	1.125	0.293547	0.752106	0.969257	0.999956	0.999964	0.999911	29.62	18.81	3.8	98.9	119.2	108.9	18.81	9.12	4.4	High	High	High	High	High	High	High	High	High	High	High	High	High	High	High	High	High	High	High
AT4G30530.1	Class I glutamine amidotransferase-like superfamily protein	0	65.39	47	12	135	11	250	28.4	5.69	398.15	12	1.238	1.121	1.125	0.690703	0.680537	0.319301	0.952676	0.999964	0.999911	11.56	2.82	0.06	115.3	109.8	112.6	7.97	4.55	3	High	High	High	High	High	High	High	High	High	High	High	High	High	High	High	High	High	High	High
AT1G61690.1	phosphoinositide binding	0	56.708	13	13	35	13	1171	128.9	5.81	83.37	13	1.201	1.518	1.125	0.449161	0.316607	0.956336	0.964515	0.785424	0.999911	10.47	14.89	34.42	129.4	154.7	126.1	18.65	11.67	21.41	High	High	High	High	High	High	High	High	High	High	High	High	High	High	High	High	High	High	High
AT1G27385.4	unknown protein; FUNCTIONS IN: molecular_function unknown; INVOLVED IN: biological_process unknown; EXPRESSED IN: 24 plant structures; EXPRESSED DURING: 13 growth stages; CONTAINS InterPro DOMAIN/s: Protein of unknown function DUF493 (InterPro:IPR007454); Has 79 Blast hits to 79 proteins in 23 species: Archae - 0; Bacteria - 6; Metazoa - 0; Fungi - 0; Plants - 72; Viruses - 0; Other Eukaryotes - …	0	5.524	6	2	14	2	254	28.1	8.7	29.96	2	1.293	1.118	1.124	0.272155	0.628319	0.294854	0.942687	0.999964	0.999911	12.23	40.61	37.29	134.1	91.3	121.4	15.49	15.63	0.25	High	High	High	High	High	High	High	High	High	High	High	High	High	High	High	High	High	High	High
AT5G08300.1	Succinyl-CoA ligase, alpha subunit	0	78.714	38	11	161	5	347	36.1	8.27	421.16	11	1.199	0.938	1.124	0.546903	0.420396	0.546338	0.979318	0.999964	0.999911	4.64	6.97	2.43	113.8	99.6	100.1	15.78	1.9	3.17	High	High	High	High	High	High	High	High	High	High	High	High	High	High	High	High	High	High	High
AT3G01510.1	like SEX4 1	0	33.948	13	7	44	7	591	65.7	9.03	124.78	7	1.072	0.932	1.124	0.561433	0.406961	0.488029	0.999956	0.999964	0.999911	1.92	8.22	20.56	96.1	102.6	110.9	17.93	2.75	10.75	High	High	High	High	High	High	High	High	High	High	High	High	High	High	High	High	High	High	High
AT4G30890.2	ubiquitin-specific protease 24	0	32.578	20	9	38	9	551	60.4	7.9	98.7	9	1.163	0.753	1.124	0.137314	0.702092	0.434284	0.9912	0.997844	0.999911	40.46	24.95	21.52	84.1	74.3	102.5	14.47	15.46	18.01	High	High	High	High	High	High	High	High	High	High	High	High	High	High	High	High	High	High	High
AT3G09980.1	Family of unknown function (DUF662)	0	39.769	44	8	51	3	178	20.6	8.27	140.43	8	1.207	1.282	1.123	0.429699	0.2272	0.719928	0.965734	0.992327	0.999911	17.15	8.98	1.08	135.6	113.6	109.2	17.04	10.08	15.8	High	High	High	High	High	High	High	High	High	High	High	High	High	High	High	High	High	High	High
AT5G11670.1	NADP-malic enzyme 2	0	182.787	55	22	276	19	588	64.4	6.42	870.43	22	1.015	0.818	1.123	0.21439	0.029896	0.97906	0.999956	0.999964	0.999911	12.08	13.8	32.98	84.1	101.1	114.1	5.03	9.7	12.43	High	High	High	High	High	High	High	High	High	High	High	High	High	High	High	High	High	High	High
AT4G37300.1	maternal effect embryo arrest 59	0	78.302	75	8	105	8	173	18.8	4.68	380.47	8	0.826	1.367	1.123	0.00480291	0.325002	0.517507	0.977615	0.992018	0.999911	43.32	21.68	65.18	116.8	126.1	126.4	35.15	14.57	30.22	High	High	High	High	High	High	High	High	High	High	High	High	High	High	High	High	High	High	High
AT5G12040.1	Nitrilase/cyanide hydratase and apolipoprotein N-acyltransferase family protein	0	79.112	35	11	97	11	369	40.3	8.56	303.92	11	1.145	0.929	1.123	0.410662	0.394412	0.880696	0.984682	0.999964	0.999911	0.41	4.28	12.79	103.9	108.5	114.1	4.32	1.08	3.7	High	High	High	High	High	High	High	High	High	High	High	High	High	High	High	High	High	High	High
AT5G03690.2	Aldolase superfamily protein	0	58.851	26	7	112	2	359	38.6	7.74	298.5	7	1.653	1.309	1.123	0.0680952	0.0778385	0.508783	0.266778	0.967411	0.999911	45.28	16.87	16.04	106.9	97.4	91.2	1.76	3.35	18.32	High	High	High	High	High	High	High	High	High	High	High	High	High	High	High	High	High	High	High
AT3G19910.1	RING/U-box superfamily protein	0	23.517	23	6	30	6	340	37.2	4.02	78.41	6	0.723	0.873	1.122	0.559929	0.220053	0.0457834	0.875466	0.999964	0.999911	53.64	93.35	34.27	85.2	97.6	102.3	35.35	48.68	5.34	High	High	High	High	High	High	High	High	High	High	High	High	High	High	High	High	High	High	High
AT2G29560.1	cytosolic enolase	0	51.328	36	11	50	11	475	51.6	5.52	147.76	11	0.912	0.997	1.122	0.951651	0.623287	0.185665	0.984682	0.999964	0.999911	7.39	0.02	1.71	94.1	89	91.1	5.84	8.31	5.24	High	High	High	High	High	High	High	High	High	High	High	High	High	High	High	High	High	High	High
AT3G57330.1	autoinhibited Ca2+-ATPase 11	0	58.299	15	13	78	8	1025	111.9	6.34	208.44	13	0.96	0.652	1.122	0.782807	0.118554	0.383125	0.999956	0.646608	0.999911	28.57	4.31	11.68	90.6	91.2	95.8	13.79	27.45	4.76	High	High	High	High	High	High	High	High	High	High	High	High	High	High	High	High	High	High	High
AT2G33120.2	synaptobrevin-related protein 1	0	34.783	23	6	60	5	229	25.8	8.78	150.27	6	1.028	1.168	1.122	0.500079	0.805143	0.881028	0.999956	0.999964	0.999911	2.37	6.23	6.59	98.5	106.2	110.7	4.26	6.87	9.49	High	High	High	High	High	High	High	High	High	High	High	High	High	High	High	High	High	High	High
AT4G34640.1	squalene synthase 1	0	24.948	14	6	35	6	410	47.1	6.62	87.4	6	1.055	1.196	1.122	0.617982	0.717025	0.868562	0.999956	0.999964	0.999911	10.13	7.41	4.75	92	114.1	105	19.27	17.39	17.89	High	High	High	High	High	High	High	High	High	High	High	High	High	High	High	High	High	High	High
AT3G15010.1	RNA-binding (RRM/RBD/RNP motifs) family protein	0	26.528	17	5	24	5	404	41.8	8.41	74.04	5	1.004	1.026	1.121	0.645636	0.357313	0.689578	0.999956	0.999964	0.999911	11.89	2.85	6.84	95.4	95.8	116.2	20.66	40.3	30.33	High	High	High	High	High	High	High	High	High	High	High	High	High	High	High	High	High	High	High
AT1G07770.2	ribosomal protein S15A	0	45.114	73	10	152	2	130	14.8	9.89	335.07	10	1.319	1.434	1.121	0.787666	0.980228	0.0420066	0.840013	0.842403	0.999911	0.5	6.26	4.1	128.9	138.9	122.8	8.47	3.33	7.92	High	High	High	High	High	High	High	High	High	High	High	High	High	High	High	High	High	High	High
AT4G05530.1	indole-3-butyric acid response 1	0	49.323	56	9	41	9	254	26.7	8.38	142.55	9	1.192	1.014	1.121	0.682213	0.287213	0.435489	0.976389	0.999964	0.999911	6.8	4.98	4.92	114.1	107.3	112.4	8.61	14.54	6.89	High	High	High	High	High	High	High	High	High	High	High	High	High	High	High	High	High	High	High
AT1G13060.1	20S proteasome beta subunit E1	0	69.565	36	7	69	2	274	29.6	6.43	204.01	7	1.368	1.117	1.121	0.779266	0.553198	0.800479	0.678329	0.999964	0.999911	1.45	4.94	12.28	118.2	116.2	124.6	21.53	6.23	7.85	High	High	High	High	High	High	High	High	High	High	High	High	High	High	High	High	High	High	High
AT5G04420.3	Galactose oxidase/kelch repeat superfamily protein	0	43.448	20	9	43	9	514	56.6	6.01	118.08	9	1.092	0.895	1.121	0.55692	0.948226	0.837275	0.999931	0.999964	0.999911	3.86	16.6	3.08	103.2	107.1	112.9	12.48	17.21	10.09	High	High	High	High	High	High	High	High	High	High	High	High	High	High	High	High	High	High	High
AT5G65760.1	Serine carboxypeptidase S28 family protein	0	17.139	8	4	18	4	515	58.5	5.45	50.41	4	1.875	1.741	1.12	0.914386	0.827265	0.000234179	0.132883	0.507955	0.999911	14.34	0.66	36.81	155.5	165.4	167.3	40.23	10.11	34.03	High	High	High	High	High	High	High	High	High	High	High	High	High	High	High	High	High	High	High
AT1G70730.3	Phosphoglucomutase/phosphomannomutase family protein	0	246.225	58	29	392	18	662	72.5	7.12	1235.8	29	1.063	0.907	1.12	0.507219	0.658965	0.82318	0.999956	0.999964	0.999911	5.86	2.64	13.26	102.3	96.1	111.1	9.95	3.89	5.84	High	High	High	High	High	High	High	High	High	High	High	High	High	High	High	High	High	High	High
AT2G16640.1	multimeric translocon complex in the outer envelope membrane 132	0	37.586	7	7	31	7	1206	132.2	4.86	101.34	7	0.908	0.945	1.12	0.979312	0.97669	0.546852	0.988266	0.999964	0.999911	20.92	11.11	10.31	91.1	96.8	102.5	12.09	4.45	17.38	High	High	High	High	High	High	High	High	High	High	High	High	High	High	High	High	High	High	High
AT1G06650.2	2-oxoglutarate (2OG) and Fe(II)-dependent oxygenase superfamily protein	0	28.137	20	7	55	6	369	42	6.67	153.38	7	0.985	0.932	1.12	0.655885	0.447397	0.878737	0.999956	0.999964	0.999911	2.58	1.04	10.96	100.1	108.1	106.8	3.56	8.26	2.41	High	High	High	High	High	High	High	High	High	High	High	High	High	High	High	High	High	High	High
AT5G58770.1	Undecaprenyl pyrophosphate synthetase family protein	0	28.854	17	5	50	5	310	35.9	6.11	138.47	5	1.086	1.175	1.119	0.582872	0.269928	0.413447	0.999956	0.999964	0.999911	1.68	4.24	23.54	116.2	120.4	108.4	18.98	7.37	13.36	High	High	High	High	High	High	High	High	High	High	High	High	High	High	High	High	High	High	High
AT2G47390.1	Prolyl oligopeptidase family protein	0	191.044	33	24	219	24	961	106.2	6.42	695.78	24	0.941	0.863	1.119	0.926564	0.225996	0.925335	0.999956	0.999964	0.999911	0.16	1.25	26.73	95.4	97.7	120	5.57	1.17	13.66	High	High	High	High	High	High	High	High	High	High	High	High	High	High	High	High	High	High	High
AT2G38810.2	histone H2A 8	0	14.975	30	4	33	3	136	14.4	10.48	91.22	4	1.474	1.272	1.119	0.339312	0.850068	0.126379	0.713352	0.981465	0.999911	10.65	0.71	15.97	90.4	114.4	120.4	17.27	15.16	22.76	High	High	High	High	High	High	High	High	High	High	High	High	High	High	High	High	High	High	High
AT3G50360.1	centrin2	0	32.716	30	4	30	4	169	19.4	5.05	95.9	4	0.833	1.991	1.119	0.0611169	0.245041	0.216311	0.965734	0.138421	0.999911	87.31	7.61	37.52	92.7	133.6	123	52.95	8.88	25	High	High	High	High	High	High	High	High	High	High	High	High	High	High	High	High	High	High	High
AT5G43960.1	Nuclear transport factor 2 (NTF2) family protein with RNA binding (RRM-RBD-RNP motifs) domain	0	46.395	24	9	82	9	450	50.1	5.01	251.41	9	0.922	0.972	1.119	0.42597	0.795573	0.864595	0.999956	0.999964	0.999911	7.01	1.17	7.71	101.4	100.9	102.8	1.38	0.88	8.14	High	High	High	High	High	High	High	High	High	High	High	High	High	High	High	High	High	High	High
AT5G02770.1	unknown protein; Has 469 Blast hits to 336 proteins in 126 species: Archae - 0; Bacteria - 54; Metazoa - 249; Fungi - 22; Plants - 47; Viruses - 0; Other Eukaryotes - 97 (source: NCBI BLink).	0	50.913	40	10	78	10	214	22.8	6.96	222.9	10	1.23	1.32	1.117	0.0348995	0.758599	0.000208551	0.957851	0.955914	0.999911	43.74	12.87	67.1	132.2	133.9	123.4	35.38	13.03	20.52	High	High	High	High	High	High	High	High	High	High	High	High	High	High	High	High	High	High	High
AT1G01050.1	pyrophosphorylase 1	0	29.938	40	6	41	4	212	24.5	6.09	126.35	6	1.259	1.154	1.117	0.923474	0.721474	0.439715	0.909678	0.999964	0.999911	14.72	2.15	0.03	112.9	117.5	105.1	1.52	2.53	9.94	High	High	High	High	High	High	High	High	High	High	High	High	High	High	High	High	High	High	High
AT4G09000.1	general regulatory factor 1	0	167.164	75	18	368	9	267	29.9	4.81	1134.88	18	0.962	1.114	1.117	0.747232	0.950176	0.756532	0.999956	0.999964	0.999911	44.54	3.05	9.91	97.7	105.4	106	43.79	20.02	12.64	High	High	High	High	High	High	High	High	High	High	High	High	High	High	High	High	High	High	High
AT4G39080.1	vacuolar proton ATPase A3	0	151.068	30	19	215	11	821	92.8	5.94	702.29	19	1.163	0.901	1.117	0.546673	0.243275	0.827931	0.980734	0.999964	0.999911	9.41	6.11	19.46	104.8	110.5	110.7	14.95	6.5	11.11	High	High	High	High	High	High	High	High	High	High	High	High	High	High	High	High	High	High	High
AT1G74030.1	enolase 1	0	59.038	23	8	68	8	477	51.4	6.13	212.76	8	1.067	1.005	1.117	0.319774	0.846855	0.693258	0.999956	0.999964	0.999911	1.54	0.96	2.04	96.9	106.4	116.5	5.46	3.86	7.76	High	High	High	High	High	High	High	High	High	High	High	High	High	High	High	High	High	High	High
AT1G56330.1	secretion-associated RAS 1B	0	59.052	62	10	98	2	193	22	7.05	288.82	10	1.154	1.008	1.117	0.684258	0.20545	0.152797	0.984682	0.999964	0.999911	44.96	1.83	26.41	117.9	103.3	93.8	29.78	8.35	7.7	High	High	High	High	High	High	High	High	High	High	High	High	High	High	High	High	High	High	High
AT1G11750.2	CLP protease proteolytic subunit 6	0	92.836	36	9	103	9	289	31.3	9.28	343.08	9	1.188	1	1.116	0.552565	0.93862	0.781685	0.980734	0.999964	0.999911	41.25	9.16	10.51	112.2	101.7	112.2	17.57	5.71	13.44	High	High	High	High	High	High	High	High	High	High	High	High	High	High	High	High	High	High	High
AT4G14160.1	Sec23/Sec24 protein transport family protein	0	79.598	24	15	71	10	773	85.3	5.97	195.03	15	0.991	0.849	1.115	0.767044	0.980468	0.463921	0.999956	0.999964	0.999911	19.21	12.82	31.56	89.7	98.4	122.8	3.27	9.56	19.42	High	High	High	High	High	High	High	High	High	High	High	High	High	High	High	High	High	High	High
AT4G35800.1	RNA polymerase II large subunit	0	23.866	5	8	24	8	1839	204.5	6.04	59.54	8	0.996	1.038	1.115	0.173522	0.264753	0.466604	0.999956	0.999964	0.999911	13.1	50.23	20.86	85.9	97.9	110.5	13.73	25.78	15.46	High	High	High	High	High	High	High	High	High	High	High	High	High	High	High	High	High	High	High
AT2G05990.1	NAD(P)-binding Rossmann-fold superfamily protein	0	131.157	54	14	150	14	390	41.2	9	475.81	14	1.158	1.147	1.115	0.711324	0.354611	0.548348	0.984682	0.999964	0.999911	2.49	9.42	0.11	107.9	107.5	117	6.2	8.41	4.33	High	High	High	High	High	High	High	High	High	High	High	High	High	High	High	High	High	High	High
AT1G60420.1	DC1 domain-containing protein	0	79.327	42	19	96	19	578	65.1	5.01	291.39	19	1.172	1.047	1.115	0.523521	0.287988	0.918851	0.980734	0.999964	0.999911	6.88	2.91	3.06	112.8	116.2	123	5.97	3.06	5.75	High	High	High	High	High	High	High	High	High	High	High	High	High	High	High	High	High	High	High
AT4G16143.1	importin alpha isoform 2	0	159.085	50	19	164	14	535	58.9	5.1	529.86	19	1.029	0.972	1.115	0.537372	0.53661	0.823994	0.999956	0.999964	0.999911	3.41	4.66	3.74	97.8	100.4	107.5	12.58	8.41	9.89	High	High	High	High	High	High	High	High	High	High	High	High	High	High	High	High	High	High	High
AT1G62740.1	stress-inducible protein, putative	0	160.705	45	22	215	17	571	64.5	6.18	664.55	22	1.049	1.41	1.115	0.547725	0.0902446	0.740848	0.999956	0.967411	0.999911	16.45	34.94	31.3	114	121.2	109.5	3.67	15.87	6.74	High	High	High	High	High	High	High	High	High	High	High	High	High	High	High	High	High	High	High
AT3G15356.1	Legume lectin family protein	0	77.297	48	9	99	6	271	29.7	8.87	342.11	9	0.81	0.79	1.115	0.872913	0.00380644	0.126098	0.946808	0.999964	0.999911	17.07	3.98	5.98	79	104.8	102.2	17.57	5.37	4.37	High	High	High	High	High	High	High	High	High	High	High	High	High	High	High	High	High	High	High
AT1G02130.1	RAS 5	0	34.665	47	9	82	4	203	22.6	5.16	202.68	9	0.907	0.96	1.115	0.122571	0.655675	0.346642	0.984682	0.999964	0.999911	18.02	6.54	25.42	101.5	93.4	85.4	20.41	5.3	14.97	High	High	High	High	High	High	High	High	High	High	High	High	High	High	High	High	High	High	High
AT1G56000.1	FAD/NAD(P)-binding oxidoreductase family protein	0	25.319	24	8	37	8	384	41.5	7.25	88.38	8	0.806	0.912	1.114	0.332093	0.180401	0.813399	0.877613	0.999964	0.999911	6.85	12.24	16.64	79.4	99.9	105.3	18.81	3.3	0.08	High	High	High	High	High	High	High	High	High	High	High	High	High	High	High	High	High	High	High
AT1G52780.1	Protein of unknown function (DUF2921)	0	45.987	14	12	43	12	1059	119.9	7.33	105.62	12	1.167	0.974	1.114	0.884268	0.293506	0.54159	0.983321	0.999964	0.999911	7.14	1.96	5.49	107.7	121.6	121.9	8.32	6.37	11.92	High	High	High	High	High	High	High	High	High	High	High	High	High	High	High	High	High	High	High
AT5G66420.2	LOCATED IN: cellular_component unknown; EXPRESSED IN: 23 plant structures; EXPRESSED DURING: 13 growth stages; CONTAINS InterPro DOMAIN/s: Uncharacterised conserved protein UCP033271 (InterPro:IPR008322), TIM-barrel signal transduction protein, predicted (InterPro:IPR009215); Has 1232 Blast hits to 1230 proteins in 311 species: Archae - 18; Bacteria - 959; Metazoa - 1; Fungi - 84; Plants - 42; Vi…	0	107.318	38	18	107	18	754	80.7	5.73	345.35	18	1.195	1.044	1.114	0.820872	0.521886	0.558119	0.977615	0.999964	0.999911	7.64	2.01	13.96	102.6	108.7	119.2	6.51	4.86	11.66	High	High	High	High	High	High	High	High	High	High	High	High	High	High	High	High	High	High	High
AT3G18480.1	CCAAT-displacement protein alternatively spliced product	0	86.675	30	18	85	18	689	79.6	5.58	246.04	18	0.993	1.11	1.114	0.798169	0.471902	0.873847	0.999956	0.999964	0.999911	7.71	6.18	1.52	99.2	117.6	114.4	7.2	6.84	1.94	High	High	High	High	High	High	High	High	High	High	High	High	High	High	High	High	High	High	High
AT3G53560.1	Tetratricopeptide repeat (TPR)-like superfamily protein	0	34.65	25	11	81	10	340	38.6	7.06	216.73	11	0.926	1.273	1.114	0.621422	0.0248219	0.411669	0.999956	0.975288	0.999911	47.5	7.7	11.16	97.2	105.7	108.5	30.55	3.11	8.01	High	High	High	High	High	High	High	High	High	High	High	High	High	High	High	High	High	High	High
AT1G16560.2	Per1-like family protein	0	3.978	3	1	9	1	342	39.3	7.42	25.79	1	0.959	0.976	1.114	0.686671	0.686325	0.719863	0.999956	0.999964	0.999911	5.86	0.83	36.39	97.9	99.9	106.6	18.52	10	23.37	High	High	High	High	High	High	High	High	High	High	High	High	High	High	High	High	High	High	High
AT3G06580.1	Mevalonate/galactokinase family protein	0	103.576	41	15	99	15	496	54.3	5.96	328.17	15	1.119	0.97	1.114	0.717465	0.778414	0.667457	0.999956	0.999964	0.999911	8.6	0.34	4.53	100.6	95.5	109.7	9.66	4.06	14.8	High	High	High	High	High	High	High	High	High	High	High	High	High	High	High	High	High	High	High
AT1G26770.2	expansin A10	0	5.647	13	2	11	2	259	27.6	8.87	27.33	2	1.052	1.08	1.113	0.507108	0.278083	0.396929	0.999956	0.999964	0.999911	18.91	1.99	7.52	101.2	105.3	113.7	6.07	2.58	10.66	High	High	High	High	High	High	High	High	High	High	High	High	High	High	High	High	High	High	High
AT4G38630.1	regulatory particle non-ATPase 10	0	108.234	34	15	153	15	386	40.7	4.6	483.98	15	1.079	1.104	1.113	0.461967	0.839086	0.804067	0.999956	0.999964	0.999911	2.84	6.41	7.69	106.4	105.2	106.1	5.16	8.02	3.14	High	High	High	High	High	High	High	High	High	High	High	High	High	High	High	High	High	High	High
AT5G17630.1	Nucleotide/sugar transporter family protein	0	7.919	4	3	17	3	417	45.7	9.7	38.33	3	1.108	0.984	1.113	0.460868	0.43209	0.820743	0.999931	0.999964	0.999911	10.01	23.62	12.52	91.9	85.4	92.4	3.56	8.14	13.9	High	High	High	High	High	High	High	High	High	High	High	High	High	High	High	High	High	High	High
AT3G60770.1	Ribosomal protein S13/S15	0	45.713	52	8	95	1	151	17.1	10.39	263.22	8	1.703	1.635	1.113	0.727373	0.671592	0.00271552	0.199592	0.677226	0.999911	2.56	0.58	6.6	126.6	127.2	130.7	28.87	6.47	5.76	High	High	High	High	High	High	High	High	High	High	High	High	High	High	High	High	High	High	High
AT5G12200.1	pyrimidine 2	0	26.807	13	6	27	6	531	58	5.9	62.9	6	1.002	0.984	1.113	0.419581	0.015077	0.610053	0.999956	0.999964	0.999911	42.57	1.85	15.71	104.1	127.7	116	19.43	4.09	9.33	High	High	High	High	High	High	High	High	High	High	High	High	High	High	High	High	High	High	High
AT4G08520.1	SNARE-like superfamily protein	0	42.975	35	5	48	5	181	19.9	4.68	145.73	5	0.956	1.211	1.112	0.527326	0.680763	0.84546	0.999956	0.997844	0.999911	31.78	3.28	4.88	100.1	109.7	112.6	27.22	9.48	6.14	High	High	High	High	High	High	High	High	High	High	High	High	High	High	High	High	High	High	High
AT4G28480.1	DNAJ heat shock family protein	0	28.655	17	7	27	4	348	38.2	8.91	75.99	7	1.312	1.089	1.112	0.194197	0.679506	0.344113	0.824056	0.999964	0.999911	3.7	4.19	3.52	112.6	113.4	149.7	17.93	20.25	6.78	High	High	High	High	High	High	High	High	High	High	High	High	High	High	High	High	High	High	High
AT4G33670.1	NAD(P)-linked oxidoreductase superfamily protein	0	32.846	26	6	51	6	319	34.5	5.71	181.34	6	1.1	1.087	1.112	0.539116	0.458583	0.901418	0.999956	0.999964	0.999911	19.96	2.43	8.27	115.2	111.8	135.1	7.79	4.41	8.47	High	High	High	High	High	High	High	High	High	High	High	High	High	High	High	High	High	High	High
AT5G65840.1	Thioredoxin superfamily protein	0	38.442	31	7	43	7	275	29.9	8.28	123.22	7	1.413	1.461	1.112	0.688337	0.572705	0.402653	0.657049	0.797136	0.999911	12.62	12.32	2.69	116.4	123.8	133.1	3.16	2.83	11.81	High	High	High	High	High	High	High	High	High	High	High	High	High	High	High	High	High	High	High
AT2G44100.1	guanosine nucleotide diphosphate dissociation inhibitor 1	0	138.909	45	18	171	14	445	49.8	5.74	499.8	18	1.12	0.918	1.112	0.224523	0.695183	0.567754	0.999956	0.999964	0.999911	0.67	2.12	5.61	100	103.7	106.3	3.06	5.1	4.11	High	High	High	High	High	High	High	High	High	High	High	High	High	High	High	High	High	High	High
AT5G47030.1	ATPase, F1 complex, delta/epsilon subunit	0	18.707	17	3	38	3	203	21.5	6.7	119.81	3	0.887	1.433	1.112	0.640358	0.0665413	0.461548	0.984682	0.849959	0.999911	25.84	2.14	33.85	96.6	128	129.2	20.79	3.56	21.22	High	High	High	High	High	High	High	High	High	High	High	High	High	High	High	High	High	High	High
AT1G10290.1	dynamin-like protein 6	0	221.336	55	43	275	20	914	99.1	9.04	802.37	43	1.077	0.989	1.112	0.642118	0.879032	0.627948	0.999956	0.999964	0.999911	5.41	1.33	13.67	101.2	102.7	103.7	8.15	3.84	10.41	High	High	High	High	High	High	High	High	High	High	High	High	High	High	High	High	High	High	High
AT1G12360.1	Sec1/munc18-like (SM) proteins superfamily	0	35.344	22	11	40	11	666	75	7.94	88.96	11	1.055	1.058	1.112	0.954094	0.513744	0.802611	0.999956	0.999964	0.999911	13.18	2.22	37.65	92.5	109.1	122.6	21.96	7.13	29.92	High	High	High	High	High	High	High	High	High	High	High	High	High	High	High	High	High	High	High
AT1G32580.1	plastid developmental protein DAG, putative	0	34.814	36	7	84	3	229	26	9.11	233.22	7	0.971	1.08	1.112	0.242127	0.70108	0.671403	0.999956	0.999964	0.999911	35.31	6.79	3.41	110.1	113.4	98.5	22.91	18.94	21.09	High	High	High	High	High	High	High	High	High	High	High	High	High	High	High	High	High	High	High
AT4G14570.1	acylaminoacyl-peptidase-related	0	69.366	30	16	78	16	764	83.9	5.95	207	16	1.243	1.036	1.111	0.386942	0.732574	0.641751	0.957851	0.999964	0.999911	5.48	4.29	28.79	96.8	93.8	101.3	8.71	11.38	6.49	High	High	High	High	High	High	High	High	High	High	High	High	High	High	High	High	High	High	High
AT3G27430.2	N-terminal nucleophile aminohydrolases (Ntn hydrolases) superfamily protein	0	38.124	22	8	73	2	273	29.5	7.12	189.25	8	0.977	1.139	1.111	0.133405	0.703836	0.964019	0.999956	0.999964	0.999911	33.02	7.49	10.27	113.7	107.3	114.8	11.72	8.44	3.42	High	High	High	High	High	High	High	High	High	High	High	High	High	High	High	High	High	High	High
AT1G75990.1	PAM domain (PCI/PINT associated module) protein	0	96.268	40	17	138	6	487	55.6	8.34	379.9	17	1.237	0.911	1.111	0.632095	0.623841	0.747028	0.909739	0.999964	0.999911	10.59	5.53	13.2	107.3	101.3	105.9	7.86	3.72	13.45	High	High	High	High	High	High	High	High	High	High	High	High	High	High	High	High	High	High	High
AT4G34980.1	subtilisin-like serine protease 2	0	69.906	21	12	73	12	764	81	9.35	223.54	12	1.106	1.103	1.111	0.702941	0.326816	0.263118	0.999956	0.999964	0.999911	14.73	2.65	4.48	107	116.7	115.6	9.72	7.86	12.36	High	High	High	High	High	High	High	High	High	High	High	High	High	High	High	High	High	High	High
AT5G63400.1	adenylate kinase 1	0	120.485	57	14	195	12	246	26.9	7.36	637.62	14	0.951	1.815	1.111	0.293299	0.0914166	0.477123	0.999956	0.679003	0.999911	60.9	22.94	33.57	101.4	145.7	116.2	37.67	12.23	10.9	High	High	High	High	High	High	High	High	High	High	High	High	High	High	High	High	High	High	High
AT1G71820.2	SEC6	0	44.585	15	11	48	11	774	88.4	4.88	126.45	11	0.984	0.857	1.11	0.576722	0.499923	0.949429	0.999956	0.999964	0.999911	10.84	20.09	14.94	88.1	84.3	102.4	5.01	17.28	6.61	High	High	High	High	High	High	High	High	High	High	High	High	High	High	High	High	High	High	High
AT4G13940.1	S-adenosyl-L-homocysteine hydrolase	0	251.886	81	31	675	12	485	53.3	5.97	1935.3	31	1	0.816	1.11	0.775241	0.35216	0.562081	0.999956	0.999964	0.999911	5.47	9.35	12.07	102.9	98.6	115.1	4.89	2.34	2.97	High	High	High	High	High	High	High	High	High	High	High	High	High	High	High	High	High	High	High
AT1G07960.1	PDI-like 5-1	0	24.541	33	5	30	5	146	16.6	5.05	88.58	5	1.106	1.323	1.11	0.387976	0.949616	0.98147	0.999956	0.967411	0.999911	12.7	5.4	4.15	124.2	117	109.4	2.96	16.71	23.71	High	High	High	High	High	High	High	High	High	High	High	High	High	High	High	High	High	High	High
AT4G35830.1	aconitase 1	0	241.491	39	28	377	20	898	98.1	6.4	1053.37	28	1.044	0.896	1.11	0.421603	0.407083	0.526595	0.999956	0.999964	0.999911	2.2	1.85	1.4	95.9	107.2	115.5	0.96	4.7	2.53	High	High	High	High	High	High	High	High	High	High	High	High	High	High	High	High	High	High	High
AT3G47810.2	Calcineurin-like metallo-phosphoesterase superfamily protein	0	31.779	42	8	65	8	190	21	6.52	174.51	8	1.145	1.107	1.11	0.944623	0.449026	0.93722	0.987279	0.999964	0.999911	18.95	0.35	18.62	108	109.8	97.2	11.71	6.24	3.57	High	High	High	High	High	High	High	High	High	High	High	High	High	High	High	High	High	High	High
AT4G27320.1	Adenine nucleotide alpha hydrolases-like superfamily protein	0	36.819	26	8	84	7	260	28.1	6.25	219.41	8	1.169	1.393	1.11	0.475377	0.827008	0.396459	0.984682	0.978776	0.999911	21.39	0.9	36.69	126.2	136.3	117.4	4.89	14.12	14.14	High	High	High	High	High	High	High	High	High	High	High	High	High	High	High	High	High	High	High
AT1G09210.1	calreticulin 1b	0	233.715	79	36	494	25	424	48.1	4.53	1407.26	36	1.17	1.176	1.109	0.630889	0.526636	0.41358	0.980734	0.999964	0.999911	11.21	7.75	37.21	117.8	126.7	113.2	6	8.1	16.96	High	High	High	High	High	High	High	High	High	High	High	High	High	High	High	High	High	High	High
AT4G08350.1	global transcription factor group A2	0	26.74	6	7	44	7	1041	115.3	5.44	114.32	7	1.18	1.285	1.109	0.937241	0.521663	0.512486	0.984682	0.981465	0.999911	1.99	27.07	8.36	106.6	104.7	108.5	10.74	19.3	8.51	High	High	High	High	High	High	High	High	High	High	High	High	High	High	High	High	High	High	High
AT5G57350.2	H(+)-ATPase 3	0	228.71	42	33	329	15	949	104.4	7.18	1051.92	33	1.006	0.934	1.108	0.8922	0.999918	0.419784	0.999956	0.999964	0.999911	11.21	5.74	23.81	96.4	93.3	104.1	4.64	9.4	12.4	High	High	High	High	High	High	High	High	High	High	High	High	High	High	High	High	High	High	High
AT5G38830.1	Cysteinyl-tRNA synthetase, class Ia family protein	0	47.202	19	10	54	10	511	57.8	6.33	145	10	1.087	0.831	1.108	0.789312	0.482639	0.419606	0.999956	0.999964	0.999911	8.47	10.84	13.86	94.7	85	100.7	15.17	5.92	14.81	High	High	High	High	High	High	High	High	High	High	High	High	High	High	High	High	High	High	High
AT2G34040.1	Apoptosis inhibitory protein 5 (API5)	0	72.033	35	16	87	15	553	61.6	7.99	219.44	16	1.035	0.97	1.106	0.0348897	0.205806	0.27423	0.999956	0.999964	0.999911	15.48	16.52	5.54	84.7	99.6	113	19.73	7.42	12.28	High	High	High	High	High	High	High	High	High	High	High	High	High	High	High	High	High	High	High
AT2G03820.1	nonsense-mediated mRNA decay NMD3 family protein	0	17.332	9	4	17	4	516	59.3	5.74	57.96	4	0.945	0.83	1.106	0.607274	0.793354	0.119867	0.999956	0.999964	0.999911	22.86	3.34	39.65	91.8	79.9	80.4	36.11	12.9	24.53	High	High	High	High	High	High	High	High	High	High	High	High	High	High	High	High	High	High	High
AT5G27380.1	glutathione synthetase 2	0	90.017	37	17	108	17	539	60.2	6.49	298.26	17	1.058	0.825	1.106	0.0523477	0.392229	0.440556	0.999956	0.999964	0.999911	9.52	1.42	20.11	89.4	92.8	113.8	7.2	2.43	10.31	High	High	High	High	High	High	High	High	High	High	High	High	High	High	High	High	High	High	High
AT1G41830.1	SKU5-similar 6	0	80.554	35	14	95	8	542	60.5	9.45	279.41	14	1.13	0.972	1.106	0.606409	0.458109	0.714962	0.998092	0.999964	0.999911	16.71	2.72	36.71	119.9	107.6	117.8	17.02	8.52	14.45	High	High	High	High	High	High	High	High	High	High	High	High	High	High	High	High	High	High	High
AT5G20060.3	alpha/beta-Hydrolases superfamily protein	0	11.563	15	4	29	4	252	26.7	6.62	68.39	4	0.879	1.035	1.106	0.990024	0.384204	0.700102	0.980734	0.999964	0.999911	45.1	0.44	2.92	85.2	98	114.8	19.24	5.14	6.02	High	High	High	High	High	High	High	High	High	High	High	High	High	High	High	High	High	High	High
AT5G64200.2	ortholog of human splicing factor SC35	0	15.043	9	3	26	3	303	35.1	11.55	65.89	3	1.096	0.952	1.105	0.527122	0.404417	0.230388	0.999956	0.999964	0.999911	15.54	1.96	2.25	105.9	96	120.5	9.75	15.52	8.85	High	High	High	High	High	High	High	High	High	High	High	High	High	High	High	High	High	High	High
AT4G29120.1	6-phosphogluconate dehydrogenase family protein	0	69.9	43	11	70	11	334	35.3	8.4	212.74	11	1.121	1.263	1.105	0.735118	0.943262	0.710363	0.998092	0.999964	0.999911	1.36	16.74	9.19	104.3	118.6	110.1	6.5	8.45	8.85	High	High	High	High	High	High	High	High	High	High	High	High	High	High	High	High	High	High	High
AT5G64120.1	Peroxidase superfamily protein	0	63.309	46	10	70	10	328	34.9	8.21	216.58	10	0.864	0.441	1.105	4.16177e-05	0.0125336	6.74182e-10	0.977615	0.0769462	0.999911	9.48	7.24	18.68	63.1	71.2	69.7	11.42	6.94	9.68	High	High	High	High	High	High	High	High	High	High	High	High	High	High	High	High	High	High	High
AT2G33830.2	Dormancy/auxin associated family protein	0	12.446	34	3	17	3	108	11.6	9.7	36.12	3	0.747	0.962	1.105	0.00735571	0.288815	0.0665583	0.789598	0.999964	0.999911	6.5	7.77	13.75	84	89.1	116	1.23	16.72	0.74	High	High	High	High	High	High	High	High	High	High	High	High	High	High	High	High	High	High	High
AT1G24050.1	RNA-processing, Lsm domain	0	51.207	54	7	63	7	188	20.5	5.27	195.31	7	1.154	1.123	1.105	0.187433	0.836502	0.853636	0.984682	0.999964	0.999911	19.46	12.44	7.79	125.1	115.4	102	10.56	10.24	5.21	High	High	High	High	High	High	High	High	High	High	High	High	High	High	High	High	High	High	High
AT1G60710.1	NAD(P)-linked oxidoreductase superfamily protein	0	104.112	50	15	167	10	345	37.9	6.3	501.17	15	1.303	1.183	1.105	0.545326	0.854375	0.89387	0.882475	0.999964	0.999911	6.1	9.37	7.35	131.2	124.5	112.5	9.47	2.18	3.67	High	High	High	High	High	High	High	High	High	High	High	High	High	High	High	High	High	High	High
AT4G38100.1	unknown protein; LOCATED IN: chloroplast thylakoid membrane; EXPRESSED IN: 23 plant structures; EXPRESSED DURING: 13 growth stages; BEST Arabidopsis thaliana protein match is: unknown protein (TAIR:AT4G01150.1); Has 30201 Blast hits to 17322 proteins in 780 species: Archae - 12; Bacteria - 1396; Metazoa - 17338; Fungi - 3422; Plants - 5037; Viruses - 0; Other Eukaryotes - 2996 (source: NCBI BLink…	0	27.802	34	5	26	5	193	21.3	5.15	96.37	5	1.094	1.106	1.105	0.257409	0.407077	0.0472015	0.999956	0.999964	0.999911	19.74	4.1	28.3	97.9	101.2	127.1	32.91	17.9	20.07	High	High	High	High	High	High	High	High	High	High	High	High	High	High	High	High	High	High	High
AT2G34970.1	Trimeric LpxA-like enzyme	0	35.535	13	8	43	8	730	81.8	4.68	118.06	8	1.085	0.917	1.104	0.747975	0.39527	0.904397	0.999956	0.999964	0.999911	1.38	3.97	0.34	95.4	95.6	104.3	15.33	2.87	18.25	High	High	High	High	High	High	High	High	High	High	High	High	High	High	High	High	High	High	High
AT4G02570.2	cullin 1	0	36.143	18	10	34	10	738	86.2	7.14	87.4	10	1.091	0.882	1.104	0.111317	0.717871	0.599811	0.999956	0.999964	0.999911	25.09	9.33	52	88.9	89.6	106.1	5.04	5.91	27.58	High	High	High	High	High	High	High	High	High	High	High	High	High	High	High	High	High	High	High
AT4G11960.1	PGR5-like B	0	32.646	24	5	22	4	313	34.9	5.12	71.31	5	1.311	1.442	1.104	0.269626	0.558518	0.667157	0.854771	0.795869	0.999911	8.55	6.5	6.91	106.7	169	143.4	12.1	8.99	13	High	High	High	High	High	High	High	High	High	High	High	High	High	High	High	High	High	High	High
AT5G13050.1	5-formyltetrahydrofolate cycloligase	0	20.852	20	6	40	6	277	31.2	8.69	105.94	6	0.963	1.195	1.104	0.184736	0.531575	0.474753	0.999956	0.999964	0.999911	15.32	12.9	5.06	88.6	130.2	104.4	26.82	14.32	15.06	High	High	High	High	High	High	High	High	High	High	High	High	High	High	High	High	High	High	High
AT2G37860.3	Protein of unknown function (DUF3411)	0	30.761	23	8	19	7	432	46.6	7.53	51.66	8	1.323	1.124	1.104	0.855363	0.797728	0.462307	0.89248	0.999964	0.999911	16.8	10.7	21.9	116.1	123.1	148.2	10.29	19.98	13.29	High	High	High	High	High	High	High	High	High	High	High	High	High	High	High	High	High	High	High
AT1G78060.1	Glycosyl hydrolase family protein	0	90.094	31	19	94	19	767	83.8	8.03	251.86	19	0.967	0.955	1.104	0.854607	0.240305	0.5057	0.999956	0.999964	0.999911	0.43	8.38	32.08	89.6	98.1	104.3	4.25	4.87	19.07	High	High	High	High	High	High	High	High	High	High	High	High	High	High	High	High	High	High	High
AT5G63800.1	Glycosyl hydrolase family 35 protein	0	64.247	33	18	83	17	718	79.7	8.84	214.84	18	1.016	0.916	1.103	0.963243	0.956327	0.862787	0.999956	0.999964	0.999911	21.48	0.68	43.15	95.1	104.3	111	16.43	8.63	12.79	High	High	High	High	High	High	High	High	High	High	High	High	High	High	High	High	High	High	High
AT3G18060.1	transducin family protein / WD-40 repeat family protein	0	108.278	43	21	127	21	609	66	5.96	336.2	21	1.066	0.865	1.103	0.68398	0.194449	0.978161	0.999956	0.999964	0.999911	8.42	4.47	28.84	94.7	98.1	112.5	3.8	6.2	7.36	High	High	High	High	High	High	High	High	High	High	High	High	High	High	High	High	High	High	High
AT5G21990.1	Tetratricopeptide repeat (TPR)-like superfamily protein	0	27.722	17	7	29	7	554	60.7	5.88	79.7	7	0.981	1.424	1.103	0.66618	0.123394	0.410895	0.999956	0.855015	0.999911	50.24	9.97	42.54	107.2	118.7	125.4	29.52	12.12	29.75	High	High	High	High	High	High	High	High	High	High	High	High	High	High	High	High	High	High	High
AT3G21750.1	UDP-glucosyl transferase 71B1	0	50.368	25	10	57	10	473	52.6	5.49	137.72	10	1.457	1.109	1.102	0.640115	0.210822	0.743884	0.534043	0.999964	0.999911	20.39	7.26	2.38	124.7	120.2	117.3	10.32	10.65	10.42	High	High	High	High	High	High	High	High	High	High	High	High	High	High	High	High	High	High	High
AT5G60640.1	PDI-like 1-4	0	188.716	53	31	326	31	597	66.3	4.61	976.06	31	1.208	1.572	1.102	0.20936	0.797476	0.0195197	0.969621	0.89243	0.999911	10.66	2.38	43.83	120.4	138.7	114.7	9.74	1.12	13.23	High	High	High	High	High	High	High	High	High	High	High	High	High	High	High	High	High	High	High
AT3G62360.1	Carbohydrate-binding-like fold	0	130.609	28	27	134	27	1227	132.9	6.42	370.22	27	1.035	0.902	1.102	0.838375	0.43125	0.631151	0.999956	0.999964	0.999911	1.93	0.4	2.82	95.6	95.9	101.2	4.37	1.81	11.6	High	High	High	High	High	High	High	High	High	High	High	High	High	High	High	High	High	High	High
AT1G25220.2	anthranilate synthase beta subunit 1	0	27.363	19	5	29	5	289	32.1	7.75	99.7	5	1.034	0.851	1.102	0.438813	0.369292	0.0648086	0.999956	0.999964	0.999911	4.49	2.58	12.41	94.7	94.5	92.4	3.4	3.13	13.09	High	High	High	High	High	High	High	High	High	High	High	High	High	High	High	High	High	High	High
AT4G39460.2	S-adenosylmethionine carrier 1	0	20.523	22	5	28	5	325	34.8	9.66	57.87	5	1.353	1.329	1.101	0.764938	0.915324	0.178703	0.707714	0.967411	0.999911	24.7	31.54	8.64	101.7	115.4	129.8	20.15	18.01	9.43	High	High	High	High	High	High	High	High	High	High	High	High	High	High	High	High	High	High	High
AT4G34260.1	1,2-alpha-L-fucosidases	0	41.805	14	10	37	10	843	93.7	7.24	89.39	10	1.207	1.119	1.1	0.7699	0.0174117	0.218747	0.942687	0.999964	0.999911	23.72	30.41	8.07	113.5	108.8	111.7	12.06	15.04	11.77	High	High	High	High	High	High	High	High	High	High	High	High	High	High	High	High	High	High	High
AT3G48860.2	unknown protein; INVOLVED IN: biological_process unknown; LOCATED IN: plasma membrane; EXPRESSED IN: 22 plant structures; EXPRESSED DURING: 13 growth stages; BEST Arabidopsis thaliana protein match is: unknown protein (TAIR:AT5G23700.1); Has 12429 Blast hits to 9751 proteins in 897 species: Archae - 180; Bacteria - 1190; Metazoa - 6552; Fungi - 1361; Plants - 886; Viruses - 50; Other Eukaryotes -…	0	37.881	22	10	42	10	577	63.7	6.13	97.68	10	0.866	1.141	1.1	0.879721	0.467357	0.390026	0.984682	0.999964	0.999911	2.99	8.62	10.27	91.4	96.2	99.5	30.17	23.52	28.92	High	High	High	High	High	High	High	High	High	High	High	High	High	High	High	High	High	High	High
AT5G27540.1	MIRO-related GTP-ase 1	0	121.098	43	20	143	20	648	72.3	5.3	426.3	20	1.159	0.952	1.1	0.343823	0.514586	0.98047	0.984682	0.999964	0.999911	0.81	12.78	10.96	98.9	105.8	123.8	8.48	11.27	4.15	High	High	High	High	High	High	High	High	High	High	High	High	High	High	High	High	High	High	High
AT1G09270.2	importin alpha isoform 4	0	44.61	24	11	70	9	538	59.4	5.33	183.22	11	1.061	0.977	1.099	0.0549705	0.992823	0.645411	0.999956	0.999964	0.999911	0.99	10.29	5.09	104.6	110.4	109.9	8.11	5.32	9.03	High	High	High	High	High	High	High	High	High	High	High	High	High	High	High	High	High	High	High
AT2G07707.1	Plant mitochondrial ATPase, F0 complex, subunit 8 protein	0	40.964	36	6	42	6	158	18.2	9.61	104.51	6	1.214	1.175	1.099	0.640214	0.550369	0.989924	0.970875	0.999964	0.999911	39.21	2.88	39.45	104.4	105.8	97.4	22.99	10.89	17.34	High	High	High	High	High	High	High	High	High	High	High	High	High	High	High	High	High	High	High
AT2G07698.1	ATPase, F1 complex, alpha subunit protein	0	185.665	37	24	422	21	777	85.9	5.57	1334.14	24	1.046	0.9	1.099	0.935381	0.164195	0.392738	0.999956	0.999964	0.999911	5.05	6.13	17.83	95.8	95.5	107.8	2.82	6.09	3.51	High	High	High	High	High	High	High	High	High	High	High	High	High	High	High	High	High	High	High
AT3G11710.1	lysyl-tRNA synthetase 1	0	170.122	49	28	246	28	626	70.8	6.24	704.49	28	1.035	0.816	1.098	0.164533	0.414613	0.411466	0.999956	0.999964	0.999911	1.87	3.21	12.29	91	91.9	103.4	5.51	3.11	6.67	High	High	High	High	High	High	High	High	High	High	High	High	High	High	High	High	High	High	High
AT1G21130.1	O-methyltransferase family protein	0	36.799	23	7	45	7	373	40.7	5.15	112.87	7	0.63	0.709	1.098	0.22013	0.354592	2.65758e-05	0.249688	0.909413	0.999911	0.52	0.36	23.57	59.8	74.3	84.4	6.93	6.59	13.67	High	High	High	High	High	High	High	High	High	High	High	High	High	High	High	High	High	High	High
AT5G57655.2	xylose isomerase family protein	0	127.395	50	21	195	21	477	53.7	5.87	570.66	21	1.035	0.79	1.098	0.148015	0.246953	0.952499	0.999956	0.999964	0.999911	1.62	0.75	8.51	86.7	88.9	111.6	2.91	3.64	3.17	High	High	High	High	High	High	High	High	High	High	High	High	High	High	High	High	High	High	High
AT2G22360.1	DNAJ heat shock family protein	0	58.754	26	11	77	6	442	47.7	9.11	203.45	11	1.199	0.953	1.098	0.0206839	0.33738	0.359494	0.969908	0.999964	0.999911	36.34	5.05	0.78	103.3	97.8	107.4	20.27	5.66	21.18	High	High	High	High	High	High	High	High	High	High	High	High	High	High	High	High	High	High	High
AT5G56260.1	Ribonuclease E inhibitor RraA/Dimethylmenaquinone methyltransferase	0	51.341	54	8	71	8	166	17.6	5.55	206.66	8	1.016	1.038	1.097	0.0267994	0.172082	0.320493	0.999956	0.999964	0.999911	13.58	0.49	6.66	114.8	111.5	104.6	5.87	3.39	6.45	High	High	High	High	High	High	High	High	High	High	High	High	High	High	High	High	High	High	High
AT4G30160.2	villin 4	0	169.774	38	31	204	27	983	110.4	6.29	571.78	31	1.148	0.957	1.097	0.959011	0.593987	0.771749	0.984682	0.999964	0.999911	4.13	0.24	5.01	107	109.9	118.5	9.96	2.06	5.67	High	High	High	High	High	High	High	High	High	High	High	High	High	High	High	High	High	High	High
AT1G30230.2	Glutathione S-transferase, C-terminal-like;Translation elongation factor EF1B/ribosomal protein S6	0	162.823	65	14	275	9	260	28.8	4.74	919.55	14	1.051	1.276	1.097	0.0561954	0.868153	0.550172	0.999956	0.999964	0.999911	10.34	3.58	21.19	116.4	108.3	90	6.86	4.58	12.54	High	High	High	High	High	High	High	High	High	High	High	High	High	High	High	High	High	High	High
AT1G48110.2	evolutionarily conserved C-terminal region 7	0	43.972	21	11	45	10	639	70.8	6.96	97.99	11	0.927	0.947	1.097	0.541516	0.947432	0.553486	0.999956	0.999964	0.999911	19.74	8.67	2.12	89.8	105.5	95.9	15.2	18.58	11.05	High	High	High	High	High	High	High	High	High	High	High	High	High	High	High	High	High	High	High
AT4G37910.1	mitochondrial heat shock protein 70-1	0	299.872	60	37	480	29	682	73	5.62	1445.09	37	0.941	0.843	1.097	0.368143	0.444535	0.0317468	0.999956	0.999964	0.999911	2.48	4.8	1.1	91.1	85.5	96	10.41	3.27	7.52	High	High	High	High	High	High	High	High	High	High	High	High	High	High	High	High	High	High	High
AT3G04120.1	glyceraldehyde-3-phosphate dehydrogenase C subunit 1	0	243.819	80	23	729	3	338	36.9	7.12	2430.61	23	0.784	0.887	1.096	0.761379	0.699544	0.0862353	0.85775	0.999964	0.999911	5.28	11.21	5.96	100.5	99.6	106.4	19.22	11.43	14.03	High	High	High	High	High	High	High	High	High	High	High	High	High	High	High	High	High	High	High
AT4G34110.1	poly(A) binding protein 2	0	170.675	43	21	278	18	629	68.6	8.21	854.74	21	1.081	0.877	1.096	0.864867	0.535572	0.469089	0.999956	0.999964	0.999911	13.71	5.13	4.21	101.2	94.2	105.6	5.51	2.98	0.27	High	High	High	High	High	High	High	High	High	High	High	High	High	High	High	High	High	High	High
AT4G27500.1	proton pump interactor 1	0	167.84	53	30	231	30	612	68.8	9.03	647.82	30	1.227	1.107	1.096	0.0807167	0.295813	0.301568	0.963327	0.999964	0.999911	31.06	11.14	30.19	108.1	112.9	111.3	5.53	6.97	9.99	High	High	High	High	High	High	High	High	High	High	High	High	High	High	High	High	High	High	High
AT5G09440.1	EXORDIUM like 4	0	32.878	25	7	40	5	278	29.5	9.48	103.94	7	0.843	0.947	1.095	0.604961	0.597531	0.168409	0.965734	0.999964	0.999911	0.75	7.69	9.95	85.9	98	101.2	10.03	4.73	9.49	High	High	High	High	High	High	High	High	High	High	High	High	High	High	High	High	High	High	High
AT1G04410.1	Lactate/malate dehydrogenase family protein	0	188.332	80	22	485	10	332	35.5	6.55	1321.86	22	1.054	1.07	1.095	0.966492	0.879067	0.693741	0.999956	0.999964	0.999911	6.86	5.32	3.19	102.9	107.8	108.2	3.72	6.98	3.62	High	High	High	High	High	High	High	High	High	High	High	High	High	High	High	High	High	High	High
AT3G13235.1	ubiquitin family protein	0	168.257	51	18	205	18	414	45.3	4.93	678.52	18	1.113	0.992	1.095	0.969833	0.276924	0.994172	0.995105	0.999964	0.999911	1.72	2.28	0.7	96.5	110.9	107.8	10.93	1.95	4.39	High	High	High	High	High	High	High	High	High	High	High	High	High	High	High	High	High	High	High
AT5G67560.1	ADP-ribosylation factor-like A1D	0	50.946	47	7	81	2	184	20.4	7.78	205.14	7	1.202	1.308	1.095	0.551849	0.439135	0.716351	0.980734	0.967411	0.999911	10.52	10.83	15.06	111.1	116.8	123.4	22.68	13.31	20.72	High	High	High	High	High	High	High	High	High	High	High	High	High	High	High	High	High	High	High
AT1G56450.1	20S proteasome beta subunit G1	0	59.322	45	8	61	8	246	27.6	6.55	183.62	8	1.138	0.905	1.095	0.975313	0.259291	0.600081	0.984682	0.999964	0.999911	30.16	12.76	23.45	107.1	99.1	104.2	19.96	4.35	8.37	High	High	High	High	High	High	High	High	High	High	High	High	High	High	High	High	High	High	High
AT5G14030.3	translocon-associated protein beta (TRAPB) family protein	0	30.786	50	5	26	5	195	21.1	9.66	67.06	5	1.555	1.26	1.095	0.703111	0.324929	0.00394401	0.373644	0.992327	0.999911	5.41	24.13	11.95	109.2	119.4	115.9	11.71	14.41	7.91	High	High	High	High	High	High	High	High	High	High	High	High	High	High	High	High	High	High	High
AT3G04880.1	DNA-damage-repair/toleration protein (DRT102)	0	51.116	33	9	60	9	310	33.2	5.33	171.59	9	1.095	1.097	1.094	0.711289	0.521458	0.606369	0.999956	0.999964	0.999911	1.89	2.79	3.03	111.3	113.2	109.8	8.54	5.47	2.5	High	High	High	High	High	High	High	High	High	High	High	High	High	High	High	High	High	High	High
AT1G79940.1	DnaJ / Sec63 Brl domains-containing protein	0	35.576	20	11	39	10	687	76.9	5.38	102.38	11	1.187	0.903	1.094	0.432891	0.0905379	0.978634	0.971293	0.999964	0.999911	14.85	10.03	6.69	102.8	98.1	114.6	7.88	13.91	4.92	High	High	High	High	High	High	High	High	High	High	High	High	High	High	High	High	High	High	High
AT4G31390.1	Protein kinase superfamily protein	0	78.199	30	18	92	18	682	76.7	5.66	241.64	18	0.999	0.961	1.094	0.927016	0.581198	0.992872	0.999956	0.999964	0.999911	3.9	6.41	13.78	87.1	91.1	101.3	12.54	4.31	15.71	High	High	High	High	High	High	High	High	High	High	High	High	High	High	High	High	High	High	High
AT1G17880.1	basic transcription factor 3	0	62.029	72	11	79	8	165	17.9	7.25	247.3	11	0.931	1.347	1.093	0.195549	0.828581	0.00141008	0.999801	0.967411	0.999911	0.01	11.22	38.95	91.6	110	132.5	28.73	1.79	10.75	High	High	High	High	High	High	High	High	High	High	High	High	High	High	High	High	High	High	High
AT4G08850.1	Leucine-rich repeat receptor-like protein kinase family protein	0	48.174	9	9	37	9	1045	115.4	6.27	114.97	9	1.295	0.867	1.093	0.591592	0.066284	0.495017	0.866614	0.999964	0.999911	11.02	3.85	1.37	106.7	117.3	97.9	12.27	13.07	3.63	High	High	High	High	High	High	High	High	High	High	High	High	High	High	High	High	High	High	High
AT1G51680.1	4-coumarate:CoA ligase 1	0	62.504	32	14	85	12	561	61	5.43	234.85	14	1.016	0.984	1.093	0.2298	0.738647	0.802055	0.999956	0.999964	0.999911	1.92	9.61	3.73	89.8	101.8	110.7	9.17	3.91	12.34	High	High	High	High	High	High	High	High	High	High	High	High	High	High	High	High	High	High	High
AT3G62310.1	RNA helicase family protein	0	48.901	15	9	52	4	726	82.6	7.31	151.73	9	0.759	0.677	1.092	0.533974	0.87397	0.284227	0.879449	0.954745	0.999911	33.74	9.02	8.93	81.6	72.2	94.1	7.97	24.42	23.67	High	High	High	High	High	High	High	High	High	High	High	High	High	High	High	High	High	High	High
AT1G80460.1	Actin-like ATPase superfamily protein	0	51.978	27	13	81	13	522	56.4	6.28	199.04	13	1.044	0.707	1.092	0.0645685	0.124819	0.220559	0.999956	0.951301	0.999911	1.25	15.76	22.22	80.2	88.6	97.4	3.45	8.61	16.36	High	High	High	High	High	High	High	High	High	High	High	High	High	High	High	High	High	High	High
AT4G24520.1	P450 reductase 1	0	54.951	19	11	65	9	692	76.7	5.26	208.29	11	0.948	0.97	1.092	0.968484	0.782901	0.680944	0.999956	0.999964	0.999911	20.35	13.35	13.83	94.3	103.1	104.5	3.75	4.71	12.35	High	High	High	High	High	High	High	High	High	High	High	High	High	High	High	High	High	High	High
AT2G41220.1	glutamate synthase 2	0	187.508	27	33	260	25	1629	177.6	7.01	710.36	33	1.041	0.987	1.091	0.284955	0.78681	0.708333	0.999956	0.999964	0.999911	5.59	4.03	28.69	89.3	103.5	104.9	4.7	4.69	4.79	High	High	High	High	High	High	High	High	High	High	High	High	High	High	High	High	High	High	High
AT1G76020.1	Thioredoxin superfamily protein	0	8.393	8	1	9	1	225	25.2	8.16	34.1	1	1.118	1.096	1.091	0.701162	0.870705	0.931942	0.999956	0.999964	0.999911	20.74	22.69	26.71	109.6	107	107.1	4.12	23.12	10.46	High	High	High	High	High	High	High	High	High	High	High	High	High	High	High	High	High	High	High
AT5G28060.1	Ribosomal protein S24e family protein	0	26.434	32	5	65	2	133	15.4	10.52	188.17	5	0.999	0.984	1.091	0.814035	0.209363	0.250281	0.999956	0.999964	0.999911	13.48	0.8	11.2	95.9	93.4	94.1	19.69	7.82	5.65	High	High	High	High	High	High	High	High	High	High	High	High	High	High	High	High	High	High	High
AT3G13930.1	Dihydrolipoamide acetyltransferase, long form protein	0	142.773	44	21	271	16	539	58.4	7.65	801.09	21	0.984	0.906	1.09	0.92591	0.608562	0.681475	0.999956	0.999964	0.999911	1.59	3.73	2.27	95.4	92.5	108.2	4.57	4.95	2.12	High	High	High	High	High	High	High	High	High	High	High	High	High	High	High	High	High	High	High
AT5G43330.1	Lactate/malate dehydrogenase family protein	0	114.563	51	18	205	6	332	35.7	6.79	499.3	18	1.396	1.352	1.09	0.345322	0.422233	0.885723	0.705052	0.945923	0.999911	6.76	11.69	2.2	115.4	122.5	114.8	6.51	9.01	2.38	High	High	High	High	High	High	High	High	High	High	High	High	High	High	High	High	High	High	High
AT5G20080.1	FAD/NAD(P)-binding oxidoreductase	0	107.113	48	14	135	14	328	36	8.69	409.17	14	1.282	1.273	1.09	0.753218	0.811455	0.932446	0.909678	0.999964	0.999911	7.43	2.11	7.29	121.4	121.2	108.5	2.13	3.35	10.15	High	High	High	High	High	High	High	High	High	High	High	High	High	High	High	High	High	High	High
AT1G35580.2	cytosolic invertase 1	0	94.097	35	16	89	9	551	62.8	6.83	267.6	16	0.958	0.716	1.09	0.107274	0.385998	0.0118526	0.999956	0.874073	0.999911	2.37	16.15	16.93	92.2	82.9	101.6	10.82	10.64	12.03	High	High	High	High	High	High	High	High	High	High	High	High	High	High	High	High	High	High	High
AT1G79930.1	heat shock protein 91	0	318.041	64	44	518	9	831	91.7	5.25	1537.56	44	1.153	0.928	1.089	0.487544	0.839873	0.706623	0.980734	0.999964	0.999911	6.28	5.08	2.73	101.3	98.1	114.4	2.92	7.32	10.4	High	High	High	High	High	High	High	High	High	High	High	High	High	High	High	High	High	High	High
ATMG00510.1	NADH dehydrogenase subunit 7	0	30.323	15	5	46	5	394	44.5	7.81	125.74	5	1.054	0.904	1.089	0.636184	0.304576	0.738565	0.999956	0.999964	0.999911	16.23	3.17	34.97	99.1	102.5	111.9	5.87	10.69	10.85	High	High	High	High	High	High	High	High	High	High	High	High	High	High	High	High	High	High	High
AT5G06600.1	ubiquitin-specific protease 12	0	144.793	36	35	182	20	1116	130.5	5.77	490.77	35	1.075	0.838	1.088	0.557708	0.46992	0.581199	0.999956	0.999964	0.999911	1.77	1.72	3.52	101.9	100.1	109.3	5.44	7.56	4.48	High	High	High	High	High	High	High	High	High	High	High	High	High	High	High	High	High	High	High
AT1G69250.1	Nuclear transport factor 2 (NTF2) family protein with RNA binding (RRM-RBD-RNP motifs) domain	0	38.46	27	9	43	9	427	46.6	9.03	101.97	9	1.07	0.996	1.088	0.950761	0.239458	0.776396	0.999956	0.999964	0.999911	10.64	7.33	5.68	104.7	112.5	104.3	4.57	6.53	9.88	High	High	High	High	High	High	High	High	High	High	High	High	High	High	High	High	High	High	High
AT1G18080.1	Transducin/WD40 repeat-like superfamily protein	0	103.165	55	15	225	12	327	35.7	7.71	665.72	15	0.95	0.731	1.088	0.833842	0.408817	0.368142	0.999956	0.992327	0.999911	29.02	11.47	23.07	87.6	76	93.7	15.57	11.68	9.81	High	High	High	High	High	High	High	High	High	High	High	High	High	High	High	High	High	High	High
AT5G51430.1	conserved oligomeric Golgi complex component-related / COG complex component-related	0	26.94	11	8	25	8	836	92.2	5.21	65.47	8	0.974	0.941	1.087	0.900069	0.270289	0.415732	0.999956	0.999964	0.999911	0	0	0	103.2	124.1	141.6				High	High	High	High	High	High	High	High	High	High	High	High	High	High	High	High	High	High	High
AT2G26590.2	regulatory particle non-ATPase 13	0	38.127	34	6	50	6	300	33.3	4.45	184.07	6	0.788	1.165	1.087	0.938098	0.0794872	0.68394	0.868914	0.999964	0.999911	0.75	3.45	2.67	79.5	99.7	113.3	19.31	4.3	17.86	High	High	High	High	High	High	High	High	High	High	High	High	High	High	High	High	High	High	High
AT5G55940.1	Uncharacterised protein family (UPF0172)	0	26.549	29	5	48	5	208	23	6	134.58	5	1.03	1.369	1.087	0.351967	0.593352	0.62683	0.999956	0.935207	0.999911	8.27	6.23	3.37	120	135.4	128.2	10.5	2.68	13.45	High	High	High	High	High	High	High	High	High	High	High	High	High	High	High	High	High	High	High
AT5G38480.1	general regulatory factor 3	0	133.008	76	17	301	9	255	28.6	4.79	931.48	17	1.171	1.258	1.087	0.728397	0.838206	0.392352	0.984682	0.999964	0.999911	41.54	0.17	29.85	122.1	118.1	131.8	49.55	7.56	26.8	High	High	High	High	High	High	High	High	High	High	High	High	High	High	High	High	High	High	High
AT3G14350.1	STRUBBELIG-receptor family 7	0	48.604	15	9	29	9	717	77.6	6.7	85.71	9	1.091	1.179	1.087	0.98931	0.324445	0.128292	0.999956	0.999964	0.999911	6.11	22.1	0.15	106	102.1	91.5	9.22	10.64	9.62	High	High	High	High	High	High	High	High	High	High	High	High	High	High	High	High	High	High	High
AT4G01883.1	Polyketide cyclase / dehydrase and lipid transport protein	0	23.223	23	5	29	4	224	25.3	9.86	65.72	5	1.101	1.07	1.086	0.129608	0.315201	0.52992	0.999801	0.999964	0.999911	43.19	4.35	4.62	116.3	113.6	97.1	36.6	7.52	8.43	High	High	High	High	High	High	High	High	High	High	High	High	High	High	High	High	High	High	High
AT1G17160.1	pfkB-like carbohydrate kinase family protein	0	41.371	20	6	53	6	379	40.2	6.55	167.92	6	1.147	1.168	1.086	0.996387	0.277848	0.349337	0.984682	0.999964	0.999911	11.07	4.73	6.66	117.3	122.9	108.8	10.05	3.25	7.75	High	High	High	High	High	High	High	High	High	High	High	High	High	High	High	High	High	High	High
AT3G23325.1	Splicing factor 3B subunit 5/RDS3 complex subunit 10	0	11.767	28	2	15	2	87	10.2	5.36	40.88	2	1.131	1.29	1.086	0.268649	0.761822	0.925344	0.984682	0.992327	0.999911	11.61	10.92	3.39	130.2	117.6	99.2	13.18	12.34	14.3	High	High	High	High	High	High	High	High	High	High	High	High	High	High	High	High	High	High	High
AT3G16110.1	PDI-like 1-6	0	47.035	25	13	55	13	534	59.5	5.02	127.22	13	1.416	1.524	1.085	0.991591	0.696277	0.0726902	0.658704	0.794738	0.999911	9.69	1.22	13.47	127.4	136.1	127.3	8.89	3.32	3.08	High	High	High	High	High	High	High	High	High	High	High	High	High	High	High	High	High	High	High
AT3G44330.1	INVOLVED IN: protein processing; LOCATED IN: mitochondrion, endoplasmic reticulum, plasma membrane, vacuole; EXPRESSED IN: 25 plant structures; EXPRESSED DURING: 13 growth stages; CONTAINS InterPro DOMAIN/s: Nicalin (InterPro:IPR016574), EF-Hand 1, calcium-binding site (InterPro:IPR018247), Nicastrin (InterPro:IPR008710); Has 245 Blast hits to 243 proteins in 99 species: Archae - 6; Bacteria - 10…	0	97.975	38	16	125	16	565	62.2	6.42	408.29	16	1.134	0.958	1.085	0.727161	0.380158	0.704706	0.984682	0.999964	0.999911	32.03	3.4	22.82	103.3	96.6	107.2	17.32	5.16	12.82	High	High	High	High	High	High	High	High	High	High	High	High	High	High	High	High	High	High	High
AT3G60600.1	vesicle associated protein	0	40.292	34	9	53	8	256	28.5	8.4	151.22	9	1.083	1.119	1.085	0.870632	0.904963	0.730633	0.999956	0.999964	0.999911	2.49	12.82	0.98	103	106.5	106.1	5.53	10.11	4.54	High	High	High	High	High	High	High	High	High	High	High	High	High	High	High	High	High	High	High
AT1G09780.1	Phosphoglycerate mutase, 2,3-bisphosphoglycerate-independent	0	190.654	53	28	342	18	557	60.5	5.53	1056.63	28	1.08	0.844	1.085	0.755684	0.180225	0.964069	0.999956	0.999964	0.999911	6.72	4.97	2.96	97.3	91.7	103.4	2.19	1.97	3.85	High	High	High	High	High	High	High	High	High	High	High	High	High	High	High	High	High	High	High
AT5G55660.1	DEK domain-containing chromatin associated protein	0	183.314	45	38	238	38	778	87.2	4.81	679.22	38	0.995	1.011	1.085	0.271459	0.344475	0.113774	0.999956	0.999964	0.999911	14.66	8.72	24.7	107.4	109.2	120.7	3.59	10.91	16.22	High	High	High	High	High	High	High	High	High	High	High	High	High	High	High	High	High	High	High
AT5G42220.1	Ubiquitin-like superfamily protein	0	54.757	19	11	62	11	879	92.5	5.22	176.56	11	0.905	1.088	1.085	0.562074	0.874429	0.806892	0.988266	0.999964	0.999911	3.38	33.52	17.2	87.3	96.4	106.6	8.61	5.4	18.74	High	High	High	High	High	High	High	High	High	High	High	High	High	High	High	High	High	High	High
AT5G09900.1	26S proteasome regulatory subunit, putative (RPN5)	0	108.372	52	21	169	14	442	50.8	7.4	483.18	21	1.123	0.947	1.085	0.508675	0.999488	0.535614	0.998092	0.999964	0.999911	8	4.38	15.29	97	94.9	104.4	12.48	5.87	3.09	High	High	High	High	High	High	High	High	High	High	High	High	High	High	High	High	High	High	High
AT2G31660.1	ARM repeat superfamily protein	0	35.169	10	10	49	9	1040	119.2	4.89	131.56	10	0.888	0.868	1.084	0.574628	0.926212	0.767344	0.983321	0.999964	0.999911	14.31	11.8	5.79	81.8	85.5	96	2.15	4.38	16.06	High	High	High	High	High	High	High	High	High	High	High	High	High	High	High	High	High	High	High
AT3G27240.1	Cytochrome C1 family	0	97.921	46	10	145	5	307	33.6	6.13	487.62	10	0.951	1.068	1.084	0.681697	0.330456	0.578729	0.999956	0.999964	0.999911	7.38	20.38	6.17	109.6	114.4	108	11.21	3.53	9.5	High	High	High	High	High	High	High	High	High	High	High	High	High	High	High	High	High	High	High
AT3G45190.1	SIT4 phosphatase-associated family protein	0	98.226	26	18	86	16	789	87.6	4.55	253.55	18	0.846	1.082	1.084	0.353903	0.74801	0.670165	0.935113	0.999964	0.999911	38.49	5.03	11.56	98	103.1	105.9	10.73	8.7	14	High	High	High	High	High	High	High	High	High	High	High	High	High	High	High	High	High	High	High
AT4G23460.1	Adaptin family protein	0	127.509	31	25	167	4	893	99	5.02	455.59	25	1.108	0.931	1.084	0.963181	0.417974	0.8686	0.999956	0.999964	0.999911	19.63	10.1	16.5	90	93.9	104.2	14.2	10.45	12.07	High	High	High	High	High	High	High	High	High	High	High	High	High	High	High	High	High	High	High
AT4G11860.1	Protein of unknown function (DUF544)	0	32.666	14	8	30	8	682	74.4	4.49	60.78	8	1.053	0.97	1.084	0.475187	0.985394	0.666382	0.999956	0.999964	0.999911	5.65	8.39	3.66	95.2	100.7	104.5	19.03	3.99	4.96	High	High	High	High	High	High	High	High	High	High	High	High	High	High	High	High	High	High	High
AT1G14000.1	VH1-interacting kinase	0	38.373	23	10	47	9	438	49.3	7.94	119.25	10	1.202	1.074	1.083	0.331944	0.628018	0.749222	0.975679	0.999964	0.999911	5.13	7.01	0.62	102.9	120.7	105.4	8.52	14.8	2.4	High	High	High	High	High	High	High	High	High	High	High	High	High	High	High	High	High	High	High
AT4G15510.1	Photosystem II reaction center PsbP family protein	0	60.169	32	9	85	9	287	32.2	8.84	233.24	9	0.891	0.951	1.083	0.0760108	0.617401	0.626603	0.984682	0.999964	0.999911	2.77	7.13	5.11	106.6	100.7	101.7	3.11	6.11	2.96	High	High	High	High	High	High	High	High	High	High	High	High	High	High	High	High	High	High	High
AT3G28730.1	high mobility group	0	24.577	11	7	33	7	646	71.6	5.81	90.78	7	1.04	0.912	1.083	0.489856	0.749379	0.801136	0.999956	0.999964	0.999911	11.93	25.26	13.26	91.2	104	101.7	11.2	9.09	14.42	High	High	High	High	High	High	High	High	High	High	High	High	High	High	High	High	High	High	High
AT5G62810.1	peroxin 14	0	72.374	33	11	56	11	507	55.6	5.97	200.59	11	1.043	1.17	1.083	0.172572	0.388363	0.801088	0.999956	0.999964	0.999911	18.45	22.21	16.63	107.9	105.9	108.7	12.74	9.1	8.48	High	High	High	High	High	High	High	High	High	High	High	High	High	High	High	High	High	High	High
AT1G78820.1	D-mannose binding lectin protein with Apple-like carbohydrate-binding domain	0	72.671	30	12	126	5	455	50.6	8.47	334.86	12	1.151	1.361	1.083	0.0960575	0.822721	0.043978	0.980734	0.967411	0.999911	3.98	1.48	18.2	115.3	114.7	113.8	1.07	8.81	12.92	High	High	High	High	High	High	High	High	High	High	High	High	High	High	High	High	High	High	High
AT3G01340.2	Transducin/WD40 repeat-like superfamily protein	0	64.023	50	12	80	10	302	32.6	6.05	236.47	12	1.044	0.873	1.083	0.711254	0.406189	0.723751	0.999956	0.999964	0.999911	1.43	3.21	7.45	105.7	103.1	108.7	12.5	1.67	2.77	High	High	High	High	High	High	High	High	High	High	High	High	High	High	High	High	High	High	High
AT3G05530.1	regulatory particle triple-A ATPase 5A	0	190.299	64	21	298	7	424	47.5	5.03	931.67	21	1.071	0.949	1.082	0.862298	0.527418	0.844834	0.999956	0.999964	0.999911	6.36	11.35	8.9	108.5	102.6	112.1	1.21	10	2.19	High	High	High	High	High	High	High	High	High	High	High	High	High	High	High	High	High	High	High
AT1G76400.1	Ribophorin I	0	36.474	24	13	46	13	614	68.6	8.47	111.9	13	1.272	0.978	1.082	0.43875	0.413204	0.595357	0.905969	0.999964	0.999911	8.33	5.77	8.87	102.1	94.2	94.6	12.46	5.67	7.41	High	High	High	High	High	High	High	High	High	High	High	High	High	High	High	High	High	High	High
AT4G26630.1	DEK domain-containing chromatin associated protein	0	188.234	46	42	378	42	763	85.2	5.07	963.57	42	1.147	0.989	1.081	0.927533	0.63239	0.217571	0.984682	0.999964	0.999911	3.04	8.42	7.76	107.1	102.8	111.6	13.95	20.34	19.8	High	High	High	High	High	High	High	High	High	High	High	High	High	High	High	High	High	High	High
AT2G47060.4	Protein kinase superfamily protein	0	30.062	18	5	32	2	397	43.7	7.61	95.29	5	1.031	1.27	1.081	0.555845	0.460167	0.502767	0.999956	0.992327	0.999911	34.4	26.49	4.93	92.8	122.4	104.2	18.87	1.2	1	High	High	High	High	High	High	High	High	High	High	High	High	High	High	High	High	High	High	High
AT2G05710.1	aconitase 3	0	270.272	48	34	322	26	990	108.1	7.17	1042.93	34	1.11	0.946	1.081	0.386302	0.148667	0.786697	0.998092	0.999964	0.999911	8.78	7.31	6.35	94.8	107.4	117.5	4.54	6.22	7.37	High	High	High	High	High	High	High	High	High	High	High	High	High	High	High	High	High	High	High
AT1G15130.1	Endosomal targeting BRO1-like domain-containing protein	0	59.322	21	15	77	15	846	95.1	6.44	193.67	15	1.004	1.004	1.081	0.212693	0.975344	0.191948	0.999956	0.999964	0.999911	12.05	9.71	7.5	88.9	117.3	111.3	11.61	5.26	3.67	High	High	High	High	High	High	High	High	High	High	High	High	High	High	High	High	High	High	High
AT5G02940.1	Protein of unknown function (DUF1012)	0	90.171	26	22	134	19	813	92.1	7.64	351.15	22	1.046	1.028	1.08	0.356457	0.537969	0.538795	0.999956	0.999964	0.999911	5.74	4.65	2.37	121.7	108.9	115.5	10.03	13.71	7.19	High	High	High	High	High	High	High	High	High	High	High	High	High	High	High	High	High	High	High
AT2G29340.1	NAD-dependent epimerase/dehydratase family protein	0	51.694	34	8	51	7	307	32.9	5.67	174.41	8	1.016	0.841	1.08	0.753579	0.146153	0.460967	0.999956	0.999964	0.999911	4.59	9.48	1.11	86.2	99.5	101.9	7.32	10.59	17.73	High	High	High	High	High	High	High	High	High	High	High	High	High	High	High	High	High	High	High
AT2G19830.1	SNF7 family protein	0	38.312	41	9	74	5	213	24	4.83	201.84	9	0.823	1.188	1.08	0.484674	0.236608	0.402749	0.94663	0.999964	0.999911	39.97	2.3	6.15	102.3	110.9	105.5	38.03	7.25	1.66	High	High	High	High	High	High	High	High	High	High	High	High	High	High	High	High	High	High	High
AT5G51120.2	polyadenylate-binding protein 1	0	8.713	7	3	17	3	265	30.3	4.86	38.38	3	1.224	0.909	1.08	0.368464	0.322569	0.80227	0.949788	0.999964	0.999911	20.67	11.1	13.88	130.1	101.7	106.8	17.21	12.79	11.4	High	High	High	High	High	High	High	High	High	High	High	High	High	High	High	High	High	High	High
AT1G07250.1	UDP-glucosyl transferase 71C4	0	29.078	21	8	41	8	479	52.8	5.86	107.42	8	1.12	0.941	1.08	0.442849	0.639798	0.264306	0.984682	0.999964	0.999911	4.08	1.44	9.9	102.3	102.9	93.8	13.55	5.56	4.85	High	High	High	High	High	High	High	High	High	High	High	High	High	High	High	High	High	High	High
AT1G33600.1	Leucine-rich repeat (LRR) family protein	0	39.62	20	8	40	7	478	52.4	8.97	123.39	8	1.065	1.07	1.08	0.616377	0.629933	0.473181	0.999956	0.999964	0.999911	8.14	6.55	5.3	93.1	102.9	115	13.84	11.83	7.1	High	High	High	High	High	High	High	High	High	High	High	High	High	High	High	High	High	High	High
AT4G28220.1	NAD(P)H dehydrogenase B1	0	19.96	12	6	15	5	571	63.3	6.73	40.14	6	0.925	0.885	1.08	0.751642	0.910679	0.453111	0.999956	0.999964	0.999911	0.86	34.2	64.14	90.6	93.8	103.6	7.39	7.23	24.66	High	High	High	High	High	High	High	High	High	High	High	High	High	High	High	High	High	High	High
AT5G50850.1	Transketolase family protein	0	95.459	30	9	130	9	363	39.2	5.83	418.49	9	1.146	1.149	1.079	0.481405	0.56549	0.376194	0.984682	0.999964	0.999911	10.82	7.42	1.32	110.7	112.2	110.9	8.74	1.71	4.11	High	High	High	High	High	High	High	High	High	High	High	High	High	High	High	High	High	High	High
AT4G22670.1	HSP70-interacting protein 1	0	125.543	42	17	252	17	441	46.6	4.93	760.5	17	1.02	1.343	1.079	0.423779	0.465852	0.521621	0.999956	0.992688	0.999911	12.57	15.86	29.35	112.1	125.8	119	11.18	12.95	9.05	High	High	High	High	High	High	High	High	High	High	High	High	High	High	High	High	High	High	High
AT5G46800.1	Mitochondrial substrate carrier family protein	0	81.946	72	12	91	12	300	31	9.52	280.33	12	1.158	1.19	1.079	0.761558	0.630368	0.0941488	0.984682	0.999964	0.999911	10.92	5	1.57	101.1	108.6	109.3	4.67	6.45	5.36	High	High	High	High	High	High	High	High	High	High	High	High	High	High	High	High	High	High	High
AT5G14590.1	Isocitrate/isopropylmalate dehydrogenase family protein	0	94.656	40	18	192	13	485	54.2	7.97	551.59	18	1.13	0.887	1.078	0.229852	0.108018	0.90488	0.998092	0.999964	0.999911	11.1	0.1	24.7	86.8	88.3	99.5	1.9	1.43	3.64	High	High	High	High	High	High	High	High	High	High	High	High	High	High	High	High	High	High	High
AT1G19140.2	FUNCTIONS IN: molecular_function unknown; INVOLVED IN: ubiquinone biosynthetic process; LOCATED IN: mitochondrion; EXPRESSED IN: 24 plant structures; EXPRESSED DURING: 15 growth stages; CONTAINS InterPro DOMAIN/s: COQ9 (InterPro:IPR013718), Ubiquinone biosynthesis protein COQ9 (InterPro:IPR012762); Has 35333 Blast hits to 34131 proteins in 2444 species: Archae - 798; Bacteria - 22429; Metazoa - 9…	0	28.376	26	6	32	6	312	34.4	8.69	102.7	6	1.287	1.446	1.078	0.699334	0.929316	0.738677	0.952676	0.756772	0.999911	28.4	43.49	10.97	136.1	135.2	140.9	22.99	22.3	7.42	High	High	High	High	High	High	High	High	High	High	High	High	High	High	High	High	High	High	High
AT3G11930.3	Adenine nucleotide alpha hydrolases-like superfamily protein	0	54.65	27	6	64	6	226	24.7	6.28	214.51	6	1.052	1.037	1.078	0.773314	0.853424	0.155466	0.999956	0.999964	0.999911	4.82	4.23	3.62	104.1	107.7	96.2	6.69	3.77	5.51	High	High	High	High	High	High	High	High	High	High	High	High	High	High	High	High	High	High	High
AT1G43560.1	thioredoxin Y2	0	25.38	32	5	23	5	167	18.6	8.27	63.11	5	0.843	1.099	1.078	0.553793	0.00091824	0.302325	0.970369	0.999964	0.999911	38.57	0.75	6.57	90	87.5	95.6	29.64	9.47	11.49	High	High	High	High	High	High	High	High	High	High	High	High	High	High	High	High	High	High	High
AT2G38650.1	galacturonosyltransferase 7	0	13.463	8	5	14	5	619	69.7	8.43	24.92	5	0.82	0.978	1.078	0.378129	0.118764	0.769688	0.934743	0.999964	0.999911	0	0	0	76.4	70.2	90.4				High	High	High	High	High	High	High	High	High	High	High	High	High	High	High	High	High	High	High
AT2G24590.1	RNA recognition motif and CCHC-type zinc finger domains containing protein	0	7.615	11	2	25	1	196	21.9	11.34	49.03	2	0.997	1.048	1.077	0.0815368	0.133807	0.0776421	0.999956	0.999964	0.999911	23.47	1.24	1.16	101.2	105.7	111.1	13.69	5.19	8.72	High	High	High	High	High	High	High	High	High	High	High	High	High	High	High	High	High	High	High
AT5G50370.1	Adenylate kinase family protein	0	68.23	46	13	100	11	248	27.3	7.37	262.1	13	1.199	1.925	1.077	0.561231	0.00632703	0.291276	0.975795	0.229615	0.999911	45.43	30.27	9.92	121.4	161.8	139.7	23.52	11.29	2.42	High	High	High	High	High	High	High	High	High	High	High	High	High	High	High	High	High	High	High
AT1G63000.1	nucleotide-rhamnose synthase/epimerase-reductase	0	128.722	58	16	169	13	301	33.6	5.97	469.45	16	1.25	1.278	1.077	0.716046	0.850611	0.383734	0.963327	0.999964	0.999911	3.92	5.74	2.5	116.3	124.1	115.7	5.63	3.32	8.29	High	High	High	High	High	High	High	High	High	High	High	High	High	High	High	High	High	High	High
AT3G01290.1	SPFH/Band 7/PHB domain-containing membrane-associated protein family	0	71.482	52	15	149	9	285	31.3	5.85	374.97	15	0.915	0.631	1.077	0.00713812	0.000192709	0.00610662	0.999801	0.914476	0.999911	17.04	4.83	6.14	68.7	95.9	86.2	5.91	0.68	3.9	High	High	High	High	High	High	High	High	High	High	High	High	High	High	High	High	High	High	High
AT3G02560.2	Ribosomal protein S7e family protein	0	70.459	47	9	96	6	191	22.2	9.77	265.49	9	0.975	1.108	1.076	0.0753171	0.434908	0.604135	0.999956	0.999964	0.999911	35.36	1.66	9.81	102.2	103.1	105.5	2.93	9.26	19.02	High	High	High	High	High	High	High	High	High	High	High	High	High	High	High	High	High	High	High
AT1G69460.1	emp24/gp25L/p24 family/GOLD family protein	0	13.287	18	4	24	4	214	24.4	6.68	44.6	4	0.885	0.811	1.076	0.311362	0.797459	0.501518	0.980734	0.999964	0.999911	9.98	6.07	0.98	85.9	92	110.7	25.8	7.21	7.74	High	High	High	High	High	High	High	High	High	High	High	High	High	High	High	High	High	High	High
AT3G03380.1	DegP protease 7	0	29.329	11	11	34	11	1097	119.8	6.11	81.27	11	1.017	0.785	1.076	0.816052	0.862593	0.567469	0.999956	0.972133	0.999911	20.76	0.49	19.88	98.4	84.9	115.9	21	8.74	30.17	High	High	High	High	High	High	High	High	High	High	High	High	High	High	High	High	High	High	High
AT1G48830.1	Ribosomal protein S7e family protein	0	31.013	33	5	53	5	191	21.9	9.8	133.59	5	1.024	1.046	1.076	0.459487	0.745424	0.662205	0.999956	0.999964	0.999911	10.06	5.97	7.88	100.9	112.1	117.8	23.79	3.24	18.98	High	High	High	High	High	High	High	High	High	High	High	High	High	High	High	High	High	High	High
AT3G13870.1	Root hair defective 3 GTP-binding protein (RHD3)	0	120.261	36	24	155	21	802	89	5.57	422.4	24	1.056	0.956	1.076	0.378836	0.485358	0.934906	0.999956	0.999964	0.999911	14.42	7.07	24.61	87.8	104.6	107.8	9.95	10.22	6.5	High	High	High	High	High	High	High	High	High	High	High	High	High	High	High	High	High	High	High
AT2G43160.1	ENTH/VHS family protein	0	76.362	15	11	69	10	895	95.4	5.96	227.23	11	0.907	1.332	1.075	0.275473	0.116212	0.92749	0.984682	0.981465	0.999911	6.86	15.91	26.56	96.6	133.7	114	30.31	7.67	17.68	High	High	High	High	High	High	High	High	High	High	High	High	High	High	High	High	High	High	High
AT5G20990.1	molybdopterin biosynthesis CNX1 protein / molybdenum cofactor biosynthesis enzyme CNX1 (CNX1)	0	65.419	25	13	65	13	670	71.2	6.28	160.08	13	1.015	0.757	1.074	0.893383	0.164507	0.396711	0.999956	0.967411	0.999911	7.94	10.08	13.7	82.6	82.5	98.3	4.7	3.15	6.67	High	High	High	High	High	High	High	High	High	High	High	High	High	High	High	High	High	High	High
AT1G73230.1	Nascent polypeptide-associated complex NAC	0	78.477	75	12	98	9	165	18	6.21	303.2	12	0.983	1.363	1.074	0.415026	0.530032	0.0018047	0.999956	0.967411	0.999911	6.45	4.86	33.53	97.8	109.9	120.9	32.71	8.17	10.37	High	High	High	High	High	High	High	High	High	High	High	High	High	High	High	High	High	High	High
AT1G32130.1	Transcription elongation factor (TFIIS) family protein	0	20.939	15	7	27	7	502	57.4	5.26	57.27	7	1.323	1.145	1.074	0.586371	0.738706	0.459996	0.913915	0.999964	0.999911	62.03	11.18	9.58	108.1	96.7	109.3	22.9	11	3.91	High	High	High	High	High	High	High	High	High	High	High	High	High	High	High	High	High	High	High
AT1G22920.1	COP9 signalosome 5A	0	34.369	42	12	36	12	357	39.7	5.27	81.1	12	0.954	0.873	1.074	0.794327	0.901464	0.297102	0.999956	0.999964	0.999911	5.85	8.44	13.03	89.1	80.8	91.1	14.73	13.26	17.62	High	High	High	High	High	High	High	High	High	High	High	High	High	High	High	High	High	High	High
AT4G04950.1	thioredoxin family protein	0	60.161	36	13	62	13	488	53.1	5.08	181.69	13	1	0.993	1.073	0.383844	0.608822	0.15982	0.999956	0.999964	0.999911	16.71	8.21	18.97	100	106.3	117.8	7.98	7.58	6.74	High	High	High	High	High	High	High	High	High	High	High	High	High	High	High	High	High	High	High
AT5G40340.1	Tudor/PWWP/MBT superfamily protein	0	65.129	18	18	64	18	1008	114.2	5.07	157.59	18	1.039	1.134	1.073	0.656668	0.694437	0.857458	0.999956	0.999964	0.999911	23.11	0.64	31.6	97.7	119.9	122.3	11.13	5.24	20.01	High	High	High	High	High	High	High	High	High	High	High	High	High	High	High	High	High	High	High
AT5G49810.1	methionine S-methyltransferase	0	121.407	23	20	128	20	1071	118.6	5.63	365.82	20	1.227	0.98	1.073	0.557499	0.130167	0.352548	0.971293	0.999964	0.999911	3.56	7.19	14.09	103.3	106.5	116.6	3.43	4.13	5.2	High	High	High	High	High	High	High	High	High	High	High	High	High	High	High	High	High	High	High
AT3G52730.1	ubiquinol-cytochrome C reductase UQCRX/QCR9-like family protein	0	21.712	32	3	36	3	72	8.4	9.47	102.66	3	1.217	1.27	1.072	0.491663	0.351901	0.596917	0.963327	0.997844	0.999911	3.44	2.88	13.34	113	129.2	117	14.35	21.97	14.54	High	High	High	High	High	High	High	High	High	High	High	High	High	High	High	High	High	High	High
AT3G52200.2	Dihydrolipoamide acetyltransferase, long form protein	0	102.497	27	13	104	13	713	77.8	6.21	293.96	13	0.956	0.937	1.072	0.724027	0.526795	0.749334	0.999956	0.999964	0.999911	3.29	6.7	2	90.4	94	104.9	5.63	5.42	4.64	High	High	High	High	High	High	High	High	High	High	High	High	High	High	High	High	High	High	High
AT2G42590.1	general regulatory factor 9	0	92.765	54	14	190	12	263	29.5	4.91	552.36	14	1.01	1.173	1.072	0.940846	0.356399	0.69807	0.999956	0.999964	0.999911	34.38	3.31	1.88	106.7	113.6	113.5	21.34	4.52	1.69	High	High	High	High	High	High	High	High	High	High	High	High	High	High	High	High	High	High	High
AT1G04480.1	Ribosomal protein L14p/L23e family protein	0	70.18	74	10	137	10	140	15	10.48	381.83	10	0.888	1.234	1.072	0.33312	0.348511	0.260531	0.998598	0.999964	0.999911	6.15	2.5	16.47	92.9	106.6	110.9	9.22	6.54	4.97	High	High	High	High	High	High	High	High	High	High	High	High	High	High	High	High	High	High	High
AT5G13520.1	peptidase M1 family protein	0	33.571	14	7	34	7	616	69.2	5.24	74.37	7	1.16	0.876	1.072	0.121576	0.545712	0.613191	0.984682	0.999964	0.999911	32.04	12.76	52.87	79.2	88.5	98.6	7.41	7.37	18.37	High	High	High	High	High	High	High	High	High	High	High	High	High	High	High	High	High	High	High
AT4G35250.1	NAD(P)-binding Rossmann-fold superfamily protein	0	60.716	47	14	88	14	395	43.7	8.43	247.41	14	0.926	1.032	1.072	0.658056	0.161789	0.391082	0.992181	0.999964	0.999911	3.71	1.26	16.06	83.9	93.1	98.1	9.17	5.07	7.21	High	High	High	High	High	High	High	High	High	High	High	High	High	High	High	High	High	High	High
AT4G40030.2	Histone superfamily protein	0	14.5	16	4	36	3	164	18.7	11.14	90.09	4	1.12	1.228	1.071	0.892258	0.929558	0.196207	0.984682	0.999964	0.999911	34.57	10.11	11.54	102.6	107.9	102.8	11.82	29.7	5.17	High	High	High	High	High	High	High	High	High	High	High	High	High	High	High	High	High	High	High
AT4G31430.2	unknown protein; LOCATED IN: plasma membrane; EXPRESSED IN: 25 plant structures; EXPRESSED DURING: 15 growth stages; Has 35333 Blast hits to 34131 proteins in 2444 species: Archae - 798; Bacteria - 22429; Metazoa - 974; Fungi - 991; Plants - 531; Viruses - 0; Other Eukaryotes - 9610 (source: NCBI BLink).	0	32.8	16	7	30	7	574	61.1	5.57	87.24	7	1.125	1.106	1.071	0.647798	0.406357	0.994776	0.998092	0.999964	0.999911	31.84	1.96	38.54	108.5	106.8	116.9	23.35	5.47	21.2	High	High	High	High	High	High	High	High	High	High	High	High	High	High	High	High	High	High	High
AT3G48330.1	protein-l-isoaspartate methyltransferase 1	0	30.139	34	6	23	6	230	24.6	5.77	70.68	6	1.176	1.248	1.071	0.920363	0.922209	0.681693	0.975795	0.992327	0.999911	18.49	17.53	1.64	109.5	112	98.6	12.25	4.55	11.03	High	High	High	High	High	High	High	High	High	High	High	High	High	High	High	High	High	High	High
AT2G39990.1	eukaryotic translation initiation factor 2	0	92.877	58	12	116	12	293	31.8	5.14	352.52	12	1.074	1.077	1.071	0.829465	0.449599	0.462197	0.999956	0.999964	0.999911	19.77	0.45	6.86	101.9	97.9	101.1	2.14	2.45	10.02	High	High	High	High	High	High	High	High	High	High	High	High	High	High	High	High	High	High	High
AT2G18230.1	pyrophosphorylase 2	0	61.884	37	8	93	6	218	24.7	6.09	260.55	8	1.365	1.541	1.071	0.718581	0.584493	0.0390465	0.767685	0.692916	0.999911	15.13	4.73	8.37	134.3	143.1	114.2	4.51	2.74	11.96	High	High	High	High	High	High	High	High	High	High	High	High	High	High	High	High	High	High	High
AT3G06300.1	P4H isoform 2	0	38.577	27	7	40	2	299	33	6.35	122.37	7	1.115	1.213	1.071	0.833999	0.397158	0.503828	0.999956	0.999964	0.999911	12.11	11.03	8.99	94.6	118.1	116	12.75	5.54	0.52	High	High	High	High	High	High	High	High	High	High	High	High	High	High	High	High	High	High	High
AT3G58840.1	Tropomyosin-related	0	35.128	23	10	49	10	318	36.6	4.89	124.62	10	1.026	1.108	1.071	0.47558	0.782098	0.582953	0.999956	0.999964	0.999911	39.34	21.33	8.39	110.6	121.8	102.4	26.35	7.03	33.36	High	High	High	High	High	High	High	High	High	High	High	High	High	High	High	High	High	High	High
AT1G21670.1	LOCATED IN: cell wall, plant-type cell wall; EXPRESSED IN: 23 plant structures; EXPRESSED DURING: 14 growth stages; CONTAINS InterPro DOMAIN/s: WD40-like Beta Propeller (InterPro:IPR011659), Six-bladed beta-propeller, TolB-like (InterPro:IPR011042); BEST Arabidopsis thaliana protein match is: DPP6 N-terminal domain-like protein (TAIR:AT1G21680.1); Has 8461 Blast hits to 5060 proteins in 1257 spec…	0	65.613	27	15	71	13	703	77.2	9.29	214.79	15	1.215	1.025	1.07	0.328375	0.639338	0.642306	0.967769	0.999964	0.999911	30.09	0.2	32.19	109.4	110.7	104.9	10.83	4.87	7.89	High	High	High	High	High	High	High	High	High	High	High	High	High	High	High	High	High	High	High
AT2G25070.1	Protein phosphatase 2C family protein	0	25.494	27	9	48	9	355	39.3	5	113.83	9	0.923	0.883	1.069	0.994538	0.664747	0.71027	0.998092	0.999964	0.999911	6.62	1.38	9.44	107.5	87	99.6	11.77	12.54	19.2	High	High	High	High	High	High	High	High	High	High	High	High	High	High	High	High	High	High	High
AT4G05390.1	root FNR 1	0	51.717	34	14	109	9	378	42.4	8.6	291.91	14	1.067	1.088	1.069	0.438889	0.779892	0.955539	0.999956	0.999964	0.999911	0.51	15	13.94	92.4	108.8	106.3	6.21	10.22	9.12	High	High	High	High	High	High	High	High	High	High	High	High	High	High	High	High	High	High	High
AT3G13772.1	transmembrane nine 7	0	51.513	14	7	36	5	641	74.2	8.5	108.74	7	1.017	0.959	1.069	0.670169	0.110208	0.720363	0.999956	0.999964	0.999911	4.65	3.65	12.95	102	111.6	105.4	11.14	6.05	15.98	High	High	High	High	High	High	High	High	High	High	High	High	High	High	High	High	High	High	High
AT2G20260.1	photosystem I subunit E-2	0	55.228	57	6	147	4	145	15.2	9.95	473.51	6	0.901	1.132	1.069	0.661862	0.127304	0.960168	0.984682	0.999964	0.999911	4.06	1.28	17.31	95	101.7	101.2	6.52	5.54	10.68	High	High	High	High	High	High	High	High	High	High	High	High	High	High	High	High	High	High	High
AT1G09010.1	glycoside hydrolase family 2 protein	0	71.549	26	16	60	16	944	107.6	6.46	176.87	16	1.084	0.891	1.069	0.256206	0.645856	0.274044	0.999956	0.999964	0.999911	0.94	6.93	19.93	83.7	91.8	95.6	9.71	11.02	8.3	High	High	High	High	High	High	High	High	High	High	High	High	High	High	High	High	High	High	High
AT4G33250.1	eukaryotic translation initiation factor 3K	0	58.719	42	8	79	8	226	25.7	4.96	282.72	8	1.014	1.037	1.068	0.68448	0.675134	0.851228	0.999956	0.999964	0.999911	0.14	7.49	1.35	97.8	97.3	96.2	2.35	6.5	5.11	High	High	High	High	High	High	High	High	High	High	High	High	High	High	High	High	High	High	High
AT2G45060.1	Uncharacterised conserved protein UCP022280	0	18.407	21	5	26	5	272	30.3	9.39	58.96	5	1.341	1.172	1.067	0.195652	0.909822	0.887268	0.723181	0.999964	0.999911	22.57	2.91	11.19	101.6	120	110.8	35.26	6.86	13.42	High	High	High	High	High	High	High	High	High	High	High	High	High	High	High	High	High	High	High
AT5G51100.1	FSD2 - Fe superoxide dismutase 2	0	36.656	22	6	41	6	305	34.6	4.96	121.81	6	1.136	0.97	1.067	0.212548	0.921896	0.586551	0.984682	0.999964	0.999911	24.58	2.24	13.39	115.4	95.9	101.9	3.53	5.04	4.6	High	High	High	High	High	High	High	High	High	High	High	High	High	High	High	High	High	High	High
AT3G57410.1	villin 3	0	211.705	52	39	217	31	965	106.3	5.85	596.71	39	1.021	0.809	1.067	0.423274	0.886722	0.334941	0.999956	0.999964	0.999911	20.13	7.36	18.61	88.3	93.3	98.1	7.03	4.21	8.49	High	High	High	High	High	High	High	High	High	High	High	High	High	High	High	High	High	High	High
AT2G46910.1	Plastid-lipid associated protein PAP / fibrillin family protein	0	55.587	37	7	47	7	284	31.6	8.16	156.88	7	1.022	0.941	1.066	0.26112	0.253271	0.889077	0.999956	0.999964	0.999911	40.58	2.63	24.5	108.3	102.7	102.1	24.32	4.96	11.34	High	High	High	High	High	High	High	High	High	High	High	High	High	High	High	High	High	High	High
AT1G08830.1	CSD1 - copper/zinc superoxide dismutase 1	0	39.814	55	5	151	4	152	15.1	5.6	429.41	5	0.909	1.32	1.066	0.0146226	0.404621	0.348561	0.999956	0.997844	0.999911	12.93	8.85	39.51	104.9	109.3	101.9	3.6	7.49	9.78	High	High	High	High	High	High	High	High	High	High	High	High	High	High	High	High	High	High	High
AT5G44200.1	CAP-binding protein 20	0	10.862	12	3	26	3	257	29.6	7.37	69.11	3	0.841	0.905	1.066	0.230862	0.414092	0.455308	0.980734	0.999964	0.999911	0	0	0	84.3	87.2	104.5				High	High	High	High	High	High	High	High	High	High	High	High	High	High	High	High	High	High	High
AT2G19080.1	metaxin-related	0	13.847	17	4	24	4	315	35.8	5.3	68.02	4	1.333	1.258	1.066	0.472051	0.297199	0.034339	0.854958	0.997159	0.999911	9.77	0.66	9.73	111.6	127.1	139.6	21.57	30.89	25.27	High	High	High	High	High	High	High	High	High	High	High	High	High	High	High	High	High	High	High
AT1G05500.1	Calcium-dependent lipid-binding (CaLB domain) family protein	0	34.837	19	7	28	7	560	62.9	5.87	78.12	7	1.11	0.971	1.065	0.140353	0.873357	0.554957	0.984682	0.999964	0.999911	14.01	6.69	32.77	92.7	93.1	97.7	11.87	12.67	11.27	High	High	High	High	High	High	High	High	High	High	High	High	High	High	High	High	High	High	High
AT2G26210.1	Ankyrin repeat family protein	0	18.638	29	4	18	4	190	20.3	6.04	46.2	4	1.029	1.608	1.065	0.479551	0.0198207	0.138851	0.999956	0.586305	0.999911	51.23	11.95	32.13	112	121.4	116.8	24.73	8.18	11.88	High	High	High	High	High	High	High	High	High	High	High	High	High	High	High	High	High	High	High
AT1G51630.1	O-fucosyltransferase family protein	0	36.573	26	10	45	7	423	47.1	6.9	119.83	10	0.977	0.897	1.065	0.655662	0.704839	0.921378	0.999956	0.999964	0.999911	37.78	7.8	55.87	105.6	92.8	103.8	13.87	14.78	16.31	High	High	High	High	High	High	High	High	High	High	High	High	High	High	High	High	High	High	High
AT1G20760.1	Calcium-binding EF hand family protein	0	117.077	25	21	115	20	1019	109.8	5.12	356.34	21	1.026	1.34	1.065	0.455282	0.379483	0.706943	0.999956	0.951301	0.999911	6.39	24.13	12.08	108	122	109.6	8.64	13.41	13.12	High	High	High	High	High	High	High	High	High	High	High	High	High	High	High	High	High	High	High
AT5G60160.1	Zn-dependent exopeptidases superfamily protein	0	66.627	37	13	91	13	477	52.4	6.77	290.6	13	1.211	0.994	1.065	0.619715	0.279765	0.79408	0.967769	0.999964	0.999911	3.56	8.26	1.67	110.9	110.1	104.2	8.1	4.45	4.32	High	High	High	High	High	High	High	High	High	High	High	High	High	High	High	High	High	High	High
AT3G28760.2	CONTAINS InterPro DOMAIN/s: 3-dehydroquinate synthase, prokaryotic-type (InterPro:IPR002812); Has 35333 Blast hits to 34131 proteins in 2444 species: Archae - 798; Bacteria - 22429; Metazoa - 974; Fungi - 991; Plants - 531; Viruses - 0; Other Eukaryotes - 9610 (source: NCBI BLink).	0	19.49	14	4	18	4	444	49.6	6.74	52.16	4	1.082	0.942	1.065	0.786592	0.192553	0.311671	0.999956	0.999964	0.999911	6.82	2.27	31.12	90.2	87.6	99	18.29	15.87	15.8	High	High	High	High	High	High	High	High	High	High	High	High	High	High	High	High	High	High	High
AT5G58490.1	NAD(P)-binding Rossmann-fold superfamily protein	0	25.583	18	6	33	6	324	35.7	5.94	90.8	6	1.032	1.003	1.064	0.921579	0.753888	0.801609	0.999956	0.999964	0.999911	9.07	12.41	7.03	97.4	106.1	106.5	6.96	5.66	4.22	High	High	High	High	High	High	High	High	High	High	High	High	High	High	High	High	High	High	High
AT4G09650.1	ATP synthase delta-subunit gene	0	98.046	56	13	150	13	234	25.7	9.06	436.37	13	0.802	0.964	1.064	0.400615	0.072463	0.17456	0.965734	0.999964	0.999911	76.54	3.52	8.37	78.4	83	97	69.37	13.18	27.45	High	High	High	High	High	High	High	High	High	High	High	High	High	High	High	High	High	High	High
AT3G08920.1	Rhodanese/Cell cycle control phosphatase superfamily protein	0	24.289	29	6	31	5	214	23.8	9.31	81.39	6	1.001	1.321	1.064	0.793336	0.228539	0.646841	0.999956	0.967411	0.999911	4.06	9.29	8.09	118.4	99.3	96.9	16.53	11.56	3.54	High	High	High	High	High	High	High	High	High	High	High	High	High	High	High	High	High	High	High
AT4G22310.1	Uncharacterised protein family (UPF0041)	0	14.708	33	3	14	3	108	12	9.35	34.82	3	0.984	1.114	1.064	0.911746	0.605479	0.774125	0.999956	0.999964	0.999911	8.81	1.07	34.04	90.8	112.5	117.6	22.93	8.03	22.27	High	High	High	High	High	High	High	High	High	High	High	High	High	High	High	High	High	High	High
AT1G21680.1	DPP6 N-terminal domain-like protein	0	79.544	28	17	98	15	706	78.4	6.79	249.99	17	0.979	0.924	1.064	0.757806	0.44641	0.970038	0.999956	0.999964	0.999911	1.67	5.54	17.57	105.8	103.3	104.8	9.72	8.47	3.67	High	High	High	High	High	High	High	High	High	High	High	High	High	High	High	High	High	High	High
AT5G20660.1	Zn-dependent exopeptidases superfamily protein	0	38.848	13	9	43	9	910	100	7.12	114.52	9	1.055	0.924	1.064	0.538667	0.0387023	0.990137	0.999956	0.999964	0.999911	10.16	17.79	52.83	110.6	127.2	137.1	2.24	8.07	29.74	High	High	High	High	High	High	High	High	High	High	High	High	High	High	High	High	High	High	High
AT3G27830.1	ribosomal protein L12-A	0	49.523	55	10	140	10	191	20.1	5.64	409.44	10	0.925	1.086	1.064	0.179827	0.171873	0.259144	0.999956	0.999964	0.999911	41.84	1.08	46.71	95.1	84.5	100.9	33.7	1.8	10.15	High	High	High	High	High	High	High	High	High	High	High	High	High	High	High	High	High	High	High
AT4G01320.1	Peptidase family M48 family protein	0	14.156	9	4	15	4	424	48.5	8.07	36.94	4	1.061	1.03	1.063	0.943356	0.50358	0.978839	0.999956	0.999964	0.999911	3.29	4.29	23.28	98.5	112.9	104.6	4.22	7.18	13.55	High	High	High	High	High	High	High	High	High	High	High	High	High	High	High	High	High	High	High
AT5G46860.1	Syntaxin/t-SNARE family protein	0	27.087	41	8	36	8	268	29.5	6.42	87.65	8	0.912	1.039	1.063	0.0431704	0.0843854	0.395825	0.984682	0.999964	0.999911	12.02	1.45	6.58	77.5	101.8	104.6	16.44	1.42	2.95	High	High	High	High	High	High	High	High	High	High	High	High	High	High	High	High	High	High	High
AT5G19620.1	outer envelope protein of 80 kDa	0	62.546	28	16	71	16	732	79.9	8.16	192.15	16	1.127	0.839	1.063	0.449266	0.368567	0.902914	0.991399	0.999964	0.999911	28.58	0.45	37.85	85.9	80.9	103.9	11.33	7.05	14.84	High	High	High	High	High	High	High	High	High	High	High	High	High	High	High	High	High	High	High
AT3G20330.1	PYRIMIDINE B	0	72.159	37	15	105	15	390	43.1	6.6	273.32	15	1.013	0.999	1.063	0.85682	0.878601	0.701643	0.999956	0.999964	0.999911	5.2	2.85	7.58	98.8	103.9	103.7	4.74	4.6	3.98	High	High	High	High	High	High	High	High	High	High	High	High	High	High	High	High	High	High	High
AT4G38220.2	Peptidase M20/M25/M40 family protein	0	126.326	61	18	159	18	433	48	6.35	481.88	18	1.176	1.255	1.063	0.831231	0.713163	0.500226	0.984076	0.999964	0.999911	20.96	5.86	16.29	112	116	106.5	5.37	7.2	3.58	High	High	High	High	High	High	High	High	High	High	High	High	High	High	High	High	High	High	High
AT4G35230.1	BR-signaling kinase 1	0	60.767	36	11	55	11	512	56.8	5.78	171.79	11	1.055	0.944	1.063	0.360997	0.356342	0.821888	0.999956	0.999964	0.999911	13.6	5.15	18.81	90.1	106	109.1	4.6	3.57	0.79	High	High	High	High	High	High	High	High	High	High	High	High	High	High	High	High	High	High	High
AT3G25530.1	glyoxylate reductase 1	0	164.54	69	13	223	13	289	30.7	6.13	764.58	13	1.132	1.295	1.062	0.7488	0.21355	0.841434	0.984682	0.999964	0.999911	16.4	5.88	1.15	111.6	119.4	112	0.85	1.88	2.71	High	High	High	High	High	High	High	High	High	High	High	High	High	High	High	High	High	High	High
AT1G54990.1	alpha/beta-Hydrolases superfamily protein	0	32.121	16	7	27	7	473	52.4	5.96	62.17	7	1.115	0.929	1.062	0.584235	0.466185	0.457627	0.984682	0.999964	0.999911	9.22	10.01	23.87	94.8	117.6	111.3	11.19	17.08	25.89	High	High	High	High	High	High	High	High	High	High	High	High	High	High	High	High	High	High	High
AT3G58600.1	Adaptin ear-binding coat-associated protein 1 NECAP-1	0	40.203	34	9	53	9	302	33.9	4.84	142.34	9	1.361	1.17	1.062	0.609801	0.659812	0.847097	0.744125	0.999964	0.999911	5.09	6.68	12.9	120.6	135	104.1	5.65	7.31	6.33	High	High	High	High	High	High	High	High	High	High	High	High	High	High	High	High	High	High	High
AT1G79690.1	nudix hydrolase homolog 3	0	120.357	34	23	180	23	772	86.8	5.44	474.13	23	1.077	0.963	1.062	0.530396	0.0972978	0.229075	0.999956	0.999964	0.999911	0.28	6.79	17.32	93.6	114.3	113.8	4.97	4.37	3.88	High	High	High	High	High	High	High	High	High	High	High	High	High	High	High	High	High	High	High
AT3G54540.1	general control non-repressible 4	0	86.797	29	17	122	16	723	80.4	6.32	351.05	17	1.001	0.876	1.062	0.652889	0.794531	0.411923	0.999956	0.999964	0.999911	3.11	2.7	11.9	90.3	91.6	101.6	3.8	7.39	2.13	High	High	High	High	High	High	High	High	High	High	High	High	High	High	High	High	High	High	High
AT4G16180.2	unknown protein; FUNCTIONS IN: molecular_function unknown; INVOLVED IN: biological_process unknown; LOCATED IN: plasma membrane; BEST Arabidopsis thaliana protein match is: unknown protein (TAIR:AT3G28720.1); Has 5 Blast hits to 5 proteins in 3 species: Archae - 0; Bacteria - 0; Metazoa - 0; Fungi - 0; Plants - 4; Viruses - 0; Other Eukaryotes - 1 (source: NCBI BLink).	0	34.856	13	8	30	8	820	92.3	6.61	84.28	8	1.158	1.013	1.061	0.60429	0.440014	0.846028	0.977615	0.999964	0.999911	7.27	22.38	7.25	103.8	102.8	120	4.95	21.99	26.39	High	High	High	High	High	High	High	High	High	High	High	High	High	High	High	High	High	High	High
AT3G06850.1	2-oxoacid dehydrogenases acyltransferase family protein	0	46.813	29	10	55	10	483	52.7	6.76	145.93	10	1.02	0.954	1.061	0.414287	0.813577	0.609164	0.999956	0.999964	0.999911	5.83	10.11	31.35	85.8	99.6	91.2	3.68	10.74	4	High	High	High	High	High	High	High	High	High	High	High	High	High	High	High	High	High	High	High
AT2G17630.1	Pyridoxal phosphate (PLP)-dependent transferases superfamily protein	0	111.955	38	15	144	8	422	46.6	8.06	414.68	15	1.062	0.893	1.06	0.326115	0.704218	0.0726065	0.999956	0.999964	0.999911	27.57	4.74	6.19	93.2	88.9	95.3	7.6	5.97	13.63	High	High	High	High	High	High	High	High	High	High	High	High	High	High	High	High	High	High	High
AT5G44320.1	Eukaryotic translation initiation factor 3 subunit 7 (eIF-3)	0	56.037	19	10	72	3	588	66.2	5.63	212.88	10	0.878	0.9	1.06	0.412289	0.795514	0.27336	0.984682	0.999964	0.999911	5.51	10.62	14.75	82.8	96	97.8	10.25	14.18	9.25	High	High	High	High	High	High	High	High	High	High	High	High	High	High	High	High	High	High	High
AT3G61870.1	unknown protein; FUNCTIONS IN: molecular_function unknown; INVOLVED IN: biological_process unknown; LOCATED IN: chloroplast, chloroplast inner membrane, chloroplast envelope; EXPRESSED IN: 23 plant structures; EXPRESSED DURING: 14 growth stages; Has 200 Blast hits to 200 proteins in 73 species: Archae - 0; Bacteria - 112; Metazoa - 0; Fungi - 0; Plants - 53; Viruses - 0; Other Eukaryotes - 35 (so…	0	27.658	15	3	44	3	272	29.6	9.31	157.72	3	1.135	1.452	1.06	0.924277	0.186797	0.302867	0.998092	0.877768	0.999911	6.72	10.5	2.33	105.1	128.7	123.7	7.96	3.09	1.09	High	High	High	High	High	High	High	High	High	High	High	High	High	High	High	High	High	High	High
AT2G45540.2	WD-40 repeat family protein / beige-related	0	42.621	5	11	38	11	3001	327.9	5.91	89.56	11	1.085	0.918	1.059	0.941967	0.757577	0.481639	0.999956	0.999964	0.999911	13.65	14.37	11.01	94.8	110.7	106.8	0.69	12.57	3.66	High	High	High	High	High	High	High	High	High	High	High	High	High	High	High	High	High	High	High
AT3G20410.1	calmodulin-domain protein kinase 9	0	61.294	27	11	64	8	541	60.3	6.18	185.22	11	0.961	0.829	1.059	0.866655	0.560848	0.693876	0.999956	0.999964	0.999911	14.58	13.49	5.81	106.8	99.8	121.8	10.74	8.53	9.09	High	High	High	High	High	High	High	High	High	High	High	High	High	High	High	High	High	High	High
AT4G39090.1	Papain family cysteine protease	0	24.817	19	5	36	4	368	40.4	7.17	96.99	5	1.034	1.184	1.059	0.630275	0.831098	0.71019	0.999956	0.999964	0.999911	43.86	7.08	20.77	120.5	117	114.7	13.85	16.61	10.57	High	High	High	High	High	High	High	High	High	High	High	High	High	High	High	High	High	High	High
AT1G24490.1	OxaA/YidC-like membrane insertion protein	0	32.018	11	7	32	7	499	55.2	7.59	88.91	7	1.313	1.123	1.059	0.830801	0.857336	0.34899	0.876178	0.999964	0.999911	21	15.07	12.56	100.4	98.4	98.9	6.46	11.07	13.38	High	High	High	High	High	High	High	High	High	High	High	High	High	High	High	High	High	High	High
AT1G76680.2	12-oxophytodienoate reductase 1	0	77.95	41	13	95	13	397	44	7.5	266.47	13	1.074	0.885	1.059	0.763762	0.389168	0.455916	0.999956	0.999964	0.999911	27.53	2.15	13.66	95.6	101.9	92	11.44	6.07	0.88	High	High	High	High	High	High	High	High	High	High	High	High	High	High	High	High	High	High	High
AT3G27530.1	golgin candidate 6	0	57.633	23	13	35	13	914	101.8	4.94	91.98	13	1.54	1.023	1.058	0.0230153	0.886488	0.458057	0.502802	0.999964	0.999911	0	0	0	118.4	119.9	116				High	High	High	High	High	High	High	High	High	High	High	High	High	High	High	High	High	High	High
AT1G21380.1	Target of Myb protein 1	0	20.564	12	4	19	4	506	55.8	5.01	44.43	4	0.942	1.16	1.058	0.440573	0.569137	0.941915	0.999956	0.999964	0.999911	31.9	8.34	15.15	117.3	129.6	126.9	17.92	10.78	13.99	High	High	High	High	High	High	High	High	High	High	High	High	High	High	High	High	High	High	High
AT1G57720.2	Translation elongation factor EF1B, gamma chain	0	226.109	61	23	400	12	413	46.4	5.71	1215.57	23	0.949	0.779	1.058	0.664556	0.785331	0.458163	0.999956	0.999964	0.999911	4.29	6.33	18.25	86.3	81.9	96.1	5.71	4	7.19	High	High	High	High	High	High	High	High	High	High	High	High	High	High	High	High	High	High	High
AT5G22620.2	phosphoglycerate/bisphosphoglycerate mutase family protein	0	54.569	31	11	55	11	482	53.1	7.09	175.46	11	1	0.867	1.058	0.672151	0.394471	0.856011	0.999956	0.999964	0.999911	30.47	4.48	17.81	90.6	94.9	101.6	8.11	12.96	13.63	High	High	High	High	High	High	High	High	High	High	High	High	High	High	High	High	High	High	High
AT4G26110.1	nucleosome assembly protein1;1	0	67.596	45	13	84	10	372	43	4.5	222.5	13	1.057	1.197	1.058	0.399191	0.0208288	0.450521	0.999956	0.999964	0.999911	14.04	9.21	25.03	107.5	111.8	117	17.78	17.42	7.18	High	High	High	High	High	High	High	High	High	High	High	High	High	High	High	High	High	High	High
[truncated: 2,071 more rows]
[truncated: 83 more columns]
